# Supplementary material for: A novel lncRNA uc.134 represses hepatocellular carcinoma progression by inhibiting CUL4A-mediated ubiquitination of LATS1
Source: J Hematol Oncol. 2017 Apr 19;10:91. doi: 10.1186/s13045-017-0449-4 (PMC5395742; doi:10.1186/s13045-017-0449-4)
Supplement: Supplementary file 1 — Supplementary raw data 1. LncRNA expression profiling data analysis by lncRNA microarray. (XLS 2275 kb) [file 13045_2017_449_MOESM1_ESM.xls]

## Sheet: HCCLM3_vs_MHCC97L_up
# Fold-Change cut-off: 2.0 # Condition pairs: C3_vs_C7 # Column A: ProbeName, it represents probe name. # Column B: Absolute Fold change, the absolute ratio (no log scale) of normalized intensities between two samples. # Column C: Regulation, it depicts which sample has greater or lower intensity values wrt other sample. # Column D~E: Raw Intensity of each sample. # Column F~G: Normalized Intensi…
C3_vs_C7 2.0 fold up regulated LncRNAs
	Fold change and Regulation		Raw Intensity		Normalized Intensity		Annotations
ProbeName	Absolute Fold change([C3] vs [C7])	Regulation([C3] vs [C7])	[C3](raw)	[C7](raw)	[C3](normalized)	[C7](normalized)	type	seqname	GeneSymbol	source	RNAlength	chrom	strand	txStart	txEnd	Xhyb	probeSeq	relationship	Associated_gene_acc	Associated_gene_name	Associated_protein_name	Associated_gene_strand	Associated_gene_start	Associated_gene_end
ASHG19A3A037731	2.16532	up	28.8111	21.2879	5.17969	4.06511	noncoding	ENST00000426188	AL691447.1	Ensembl	330	chr9	-	97109515	97109845	NR_028350,"	CTGAAATCATTGCCAAGGACTTAAAGGAGAAGAAGGAAGTTGTGAAAGACGCGGAAAATG	intergenic
ASHG19A3A024407	2.46527	up	861.405	403.764	9.78489	8.48314	noncoding	ENST00000503202	RP11-127B20.1	Ensembl	879	chr4	-	83322730	83323609		TAAAGATCCCGAGAGAAAGAGACTCTTCAGGAGGCATCAACTTCTAACTCATCTCACCAG	intergenic
ASHG19A3A000263	2.52308	up	47.3187	29.7565	5.8874	4.55222	noncoding	ENST00000441312	AC015936.3	Ensembl	504	chr17	-	42980528	42981914		ACACCACATCGGGCACGGCCTTGAGAACACTGGCGCTCACCCAAGAATGGGTCAAAGGAA	natural antisense	NM_213607	CCDC103	coiled-coil domain-containing protein 103	+	42977153	42980629
ASHG19A3A042599	2.05057	up	875.434	483.016	9.80563	8.7696	noncoding	uc001iwf.2	EPC1	UCSC_knowngene	919	chr10	-	32556714	32557633		GGCATACATTATCCTTAAGGTTTTTAATCCCACCTGGAAAAATTGTGATAGAATTCTCAC	intergenic
ASHG19A3A034058	4.17519	up	104.498	38.2913	6.98787	4.92603	noncoding	ENST00000436576	AC079780.3	Ensembl	411	chr7	+	23514414	23520578	NM_004772,NM_001142483,NM_001142481,NM_001142479,NM_001142478,NM_001142477,NM_001142476,NM_001142475,NM_001142474,"	AAGGGAAGACTTCCTGTCCCAAAGGAAGTGAACTACAAGAAGAACGATGAGACAAACGCT	intergenic
ASHG19A3A022326	2.59352	up	41.0862	25.2352	5.68642	4.31151	noncoding	G42949		misc_RNA	144	chr3	+	16299498	16299642		CCAAGAAAAATGTTTCTGAATGTGCACACTAGAATATATGCAGAATCCTTTAAACAGTCG	natural antisense	NM_001047434	DPH3	DPH3 homolog isoform 2	-	16298567	16306496
ASHG19A3A022326	2.59352	up	41.0862	25.2352	5.68642	4.31151	noncoding	G42949		misc_RNA	144	chr3	+	16299498	16299642		CCAAGAAAAATGTTTCTGAATGTGCACACTAGAATATATGCAGAATCCTTTAAACAGTCG	natural antisense	NM_206831	DPH3	DPH3 homolog isoform 1	-	16298567	16306496
ASHG19A3A028651	3.90597	up	273.739	99.0738	8.29167	6.32599	noncoding	G43610		misc_RNA	101	chr5	+	114856635	114856736		TTATTAGCTGGCATCCGAATACAGTACTTCTTTTGAAAAAATACACAATGGGAACTGACA	natural antisense	NM_020177	FEM1C	protein fem-1 homolog C	-	114856607	114880591
ASHG19A3A048298	2.92241	up	92.6366	48.6298	6.82045	5.27329	noncoding	ENST00000433544	RP11-488P3.1	Ensembl	1671	chr1	-	94218479	94241000		TCTGTGAGATATCAAATAGAGAGGTGAAGCCTGCAGTAATAAAAAATACTGCCATAGCTA	intergenic
ASHG19A3A052934	2.11556	up	35876.7	11736.8	14.8497	13.7687	noncoding	ENST00000465295	RP11-30K9.1	Ensembl	476	chr15	+	59161857	59162333		TTTGTGAGAACCAATGGGAAGGAGTCTGAGCTGCTGGAACCTCTTCCCTACAAATTCATA	intergenic
ASHG19A3A040164	3.48728	up	187.777	78.9869	7.78716	5.98506	noncoding	L22650		NRED	667	chrX	-	96788171	96872312		AAACTATAGGAGTCTTTAGAAGAAGCAACCAGCCGGACTGTCTTGAAACGCGATCAGAAA	intronic antisense	NM_006729	DIAPH2	protein diaphanous homolog 2 isoform 156	+	95939661	96855597
ASHG19A3A025477	2.32737	up	550.685	294.636	9.19824	7.97953	noncoding	ENST00000244249	RP11-663P9.2	Ensembl	390	chr4	+	43900473	43901368		GATAGGAAAGAAAAACTTATGCAGGAAGGAAAATTGGATCGAACAGTTCACCTATCATAT	intergenic
ASHG19A3A008870	3.22512	up	58.8136	28.7214	6.18813	4.49878	noncoding	ENST00000413694	CTA-253N17.1	Ensembl	377	chr1	-	185140465	185140842		ACGTGATTGGACGTGCGTAACTGCTAACAGCAAAAGGGGTTATGAATTACGTTACTTCCA	intronic antisense	NM_017673	SWT1	transcriptional protein SWT1	+	185126290	185260913
ASHG19A3A008870	3.22512	up	58.8136	28.7214	6.18813	4.49878	noncoding	ENST00000413694	CTA-253N17.1	Ensembl	377	chr1	-	185140465	185140842		ACGTGATTGGACGTGCGTAACTGCTAACAGCAAAAGGGGTTATGAATTACGTTACTTCCA	intronic antisense	NM_001105518	SWT1	transcriptional protein SWT1	+	185126191	185260913
ASHG19A3A017089	2.79354	up	3523.2	1132.02	11.6302	10.1481	noncoding	ENST00000452720	AC104634.3	Ensembl	462	chr2	+	232424613	232425075		TAAGAAAGGTGATATTGTGGACACCAAGGGAACGGTACTGTTCAAAAAGGAATGCCCCAC	intergenic
ASHG19A3A047513	2.7626	up	156.774	84.1969	7.54724	6.08122	noncoding	NR_026544	LOC100233209	RefSeq_NR	2502	chr12	-	47602202	47610226		TTATTGTTCTTGCTGGTGTGGTATGTTCACGGCTGAAAAGATGGTCAGAAGGGGAAAGGA	natural antisense	NM_138371	FAM113B	hypothetical protein LOC91523	+	47610051	47630443
ASHG19A3A022078	3.21918	up	43.4007	21.4686	5.76492	4.07822	noncoding	BC004948		NRED	1732	chr1	+	46744417	46746936		AAACAAGCCCAAAATCCTGGGGAGAGGCAAAGGTGGCACTATCCAGGGACAGCTGCTGCA	natural antisense	NM_006369	LRRC41	leucine-rich repeat-containing protein 41	-	46744071	46769038
ASHG19A3A043640	2.34837	up	27.2941	18.6849	5.09972	3.86806	noncoding	BC053535		RNAdb	1093	chr10	+	14116286	14129876		CAGTAATTAATCTAAACAACAGTGCCGTGTGCACTCCATTATTAAAACAGAAGGGGAAAC	intronic antisense	NM_018027	FRMD4A	FERM domain-containing protein 4A	-	13685705	14372866
ASHG19A3A010188	3.38208	up	11955.6	2746.16	13.3213	11.5634	noncoding	ENST00000473808	RP11-254G11.1	Ensembl	480	chr18	-	18699142	18699622	ENST00000490908,"	AATGATCAGAAAAAGAAAGAAGCCAAAGAGAAAGGCACCTGGGTTCAACTGAAGCCCCAG	intergenic
ASHG19A3A025241	2.17001	up	2968.23	1235.09	11.4061	10.2884	noncoding	NR_026892	LOC84740	RefSeq_NR	6810	chr4	+	7755816	7780652		CCACGGGGGGCTTTTTACCCTTGAGCTGTTGAAATAAACATATAAGAACATTAAAAATAA	natural antisense	NM_001134647	AFAP1	actin filament-associated protein 1 isoform a	-	7760439	7941653
ASHG19A3A025241	2.17001	up	2968.23	1235.09	11.4061	10.2884	noncoding	NR_026892	LOC84740	RefSeq_NR	6810	chr4	+	7755816	7780652		CCACGGGGGGCTTTTTACCCTTGAGCTGTTGAAATAAACATATAAGAACATTAAAAATAA	natural antisense	NM_198595	AFAP1	actin filament-associated protein 1	-	7760439	7941653
ASHG19A3A051572	2.2321	up	281.32	173.627	8.32598	7.16758	noncoding	NR_027046	LOC145474	RefSeq_NR	1859	chr14	+	71954577	71956418		ATATATTCTTCAGTGTGATTTAGGTGAGTCAGGAATTTTTCCTCTGGAGACTGCCTAAAT	intergenic
ASHG19A3A010309	2.2996	up	58.8896	40.0377	6.18948	4.9881	noncoding	AK130189		misc_RNA	2105	chr18	-	46544042	46546147		ATGTGAACATGCGTGGAGAGGACTTGGTGGCGCTCTCGGTAGTGGAGGCTTAGCAGATGA	intergenic
ASHG19A3A050190	2.57914	up	665.614	314.303	9.4512	8.08431	noncoding	ENST00000495613	RP11-480P3.1	Ensembl	1093	chr13	+	50746224	50747317	NR_002183,NM_003932,ENST00000508958,"	CCTAGGGCACAGAAAATTGCAGAACATCAGAGAAAGTATGAGCGAAAACGTGAAGAGTGA	intergenic
ASHG19A3A010531	2.66155	up	2396.3	864.858	11.1266	9.71431	noncoding	ENST00000423510	RP11-164O23.5	Ensembl	105	chr1	-	207323521	207323626	NM_006947,"	GAAAAAGAAGAAAGGTGGAAAAGGTGGTTGGTGATGAGAATATTCTTGTTGCAGGCTGTT	intergenic
ASHG19A3A052906	2.38104	up	29046.3	8696.52	14.5601	13.3085	noncoding	ENST00000399198	RP11-209K10.1	Ensembl	888	chr15	+	53176695	53178670	ENST00000445182,"	TGAAAAAGAAAAGCAGGCTGCTGTTGAAAAGGCTGTGACCAAGGAGGAATTTCAGGGTGA	intergenic
ASHG19A3A054030	2.01568	up	96.2255	72.8714	6.87398	5.86271	noncoding	uc010chq.2	DKFZp434O0320	UCSC_knowngene	1531	chr16	-	86365455	86371167		GAAGGAAAATAAGGCAGGGAAACAGGCTGGAGACTGCGGGTGCTGCGTGATGTTGTTTAG	intergenic
ASHG19A3A029987	2.25136	up	481.632	272.789	9.03319	7.86239	noncoding	ENST00000434225	RBMXP1	Ensembl	306	chr6	-	48180387	48181905		ATGATCATGATCATGACTATTCAGATCATCCAAGTGGAAGTTCCTACAGAGATTCATATG	intergenic
ASHG19A3A021396	2.13085	up	229.438	152.132	8.05852	6.96709	noncoding	ENST00000498515	RP11-696F10.1	Ensembl	228	chr3	-	109696386	109696614		AAGAAAAAAGAGATGCTGCAGATGGCATGTGCCTAGTGTCACAGCAACTGCTGTATTCAG	intergenic
ASHG19A3A022599	2.81849	up	55.8905	31.2927	6.11716	4.62224	noncoding	ENST00000422983	RP11-25O10.1	Ensembl	703	chr1	+	53038785	53039488		AGTTGCAATCTCATCGCTGGAATGTTCCAGCAGTTGAACAAACTGAGAAAGAATGCCTTT	intergenic
ASHG19A3A036659	2.72331	up	131.081	72.4711	7.30028	5.85492	noncoding	G43227		misc_RNA	103	chr8	+	66514940	66515043		AAACACATCTGGTTCTGGCAGCAAGTTATATTATGCATTTAGAGCAATAGGTGCCCTGAA	natural antisense	NM_018120	ARMC1	armadillo repeat-containing protein 1	-	66514690	66546452
ASHG19A3A049087	2.0952	up	52.527	39.3297	6.03068	4.96359	noncoding	ENST00000468934	RP11-240G22.1	Ensembl	316	chr12	+	117346116	117346432		TGGAATTGTTCAAGGTCTCCAAGAAAAAGTGGACCCTCAAGTTCATCAAGAAGAGAGCGG	intergenic
ASHG19A3A047512	2.12688	up	279.028	180.949	8.31453	7.2258	noncoding	uc001rpo.1	AX747844	UCSC_knowngene	2073	chr12	-	47599681	47601754		ACCAAGCCTGGTGCCAATCATTGACAATATTATGGTTAGTACTTACTGAGGGCTGACTAT	intergenic
ASHG19A3A008459	2.03441	up	481.476	299.772	9.03283	8.00822	noncoding	BC018035		NRED	458	chr17	-	43921245	43972139		GGCGAGGACGGGAGAGGACAGCGGAGGAGGAGAAGGTGGCTGTGGTGGCGGCGGCAGAAG	natural antisense	NM_001203251	MAPT	microtubule-associated protein tau isoform 7	+	43971747	44105699
ASHG19A3A008459	2.03441	up	481.476	299.772	9.03283	8.00822	noncoding	BC018035		NRED	458	chr17	-	43921245	43972139		GGCGAGGACGGGAGAGGACAGCGGAGGAGGAGAAGGTGGCTGTGGTGGCGGCGGCAGAAG	natural antisense	NM_005910	MAPT	microtubule-associated protein tau isoform 2	+	43971747	44105699
ASHG19A3A008459	2.03441	up	481.476	299.772	9.03283	8.00822	noncoding	BC018035		NRED	458	chr17	-	43921245	43972139		GGCGAGGACGGGAGAGGACAGCGGAGGAGGAGAAGGTGGCTGTGGTGGCGGCGGCAGAAG	natural antisense	NM_016841	MAPT	microtubule-associated protein tau isoform 4	+	43971747	44105699
ASHG19A3A008459	2.03441	up	481.476	299.772	9.03283	8.00822	noncoding	BC018035		NRED	458	chr17	-	43921245	43972139		GGCGAGGACGGGAGAGGACAGCGGAGGAGGAGAAGGTGGCTGTGGTGGCGGCGGCAGAAG	natural antisense	NM_016835	MAPT	microtubule-associated protein tau isoform 1	+	43971747	44105699
ASHG19A3A008459	2.03441	up	481.476	299.772	9.03283	8.00822	noncoding	BC018035		NRED	458	chr17	-	43921245	43972139		GGCGAGGACGGGAGAGGACAGCGGAGGAGGAGAAGGTGGCTGTGGTGGCGGCGGCAGAAG	natural antisense	NM_001203252	MAPT	microtubule-associated protein tau isoform 8	+	43971747	44105699
ASHG19A3A008459	2.03441	up	481.476	299.772	9.03283	8.00822	noncoding	BC018035		NRED	458	chr17	-	43921245	43972139		GGCGAGGACGGGAGAGGACAGCGGAGGAGGAGAAGGTGGCTGTGGTGGCGGCGGCAGAAG	natural antisense	NM_001123066	MAPT	microtubule-associated protein tau isoform 6	+	43971747	44105699
ASHG19A3A008459	2.03441	up	481.476	299.772	9.03283	8.00822	noncoding	BC018035		NRED	458	chr17	-	43921245	43972139		GGCGAGGACGGGAGAGGACAGCGGAGGAGGAGAAGGTGGCTGTGGTGGCGGCGGCAGAAG	natural antisense	NM_016834	MAPT	microtubule-associated protein tau isoform 3	+	43971747	44105699
ASHG19A3A008459	2.03441	up	481.476	299.772	9.03283	8.00822	noncoding	BC018035		NRED	458	chr17	-	43921245	43972139		GGCGAGGACGGGAGAGGACAGCGGAGGAGGAGAAGGTGGCTGTGGTGGCGGCGGCAGAAG	natural antisense	NM_001123067	MAPT	microtubule-associated protein tau isoform 5	+	43971747	44105699
ASHG19A3A008459	2.03441	up	481.476	299.772	9.03283	8.00822	noncoding	BC018035		NRED	458	chr17	-	43921245	43972139		GGCGAGGACGGGAGAGGACAGCGGAGGAGGAGAAGGTGGCTGTGGTGGCGGCGGCAGAAG	intronic antisense	NM_175882	IMP5	signal peptide peptidase-like 2C precursor	+	43922255	43924438
ASHG19A3A007656	5.4726	up	1466.72	304.493	10.4856	8.03336	noncoding	NR_028412	APOC1P1	RefSeq_NR	939	chr19	+	45430059	45434643		GTGGTTCTGTCGATCGTCTTGGAAGCCAGGCGTTGTGGTGCGCGCTTGGCTACTTGGGAG	intergenic
ASHG19A3A022344	2.12755	up	537.567	312.872	9.16529	8.0761	noncoding	ENST00000412769	RP11-329A14.1	Ensembl	1257	chr1	+	48901638	48902895	NM_018571,"	CCTTGGACTGAGCCAGAATGTGATTTTCCTGATGAAAAAGACTCATACTTGGAATTCTAG	intronic antisense	NM_019073	SPATA6	spermatogenesis-associated protein 6 precursor	-	48761043	48937876
ASHG19A3A050245	3.32696	up	190.816	83.8225	7.80796	6.07376	noncoding	ENST00000452680	RP11-485H8.2	Ensembl	848	chr1	-	116399584	116400440		AACTTTGGTGGTGGTCATGGAGGTAGTTTTTGGAATGACAACTTTGGTCATGGAGGAAAC	intergenic
ASHG19A3A032809	2.06812	up	512.012	309.682	9.10605	8.05774	noncoding	ENST00000444843	CTD-2021A8.2	Ensembl	739	chr7	-	51454059	51454798	ENST00000434161,ENST00000426314,"	TTGACTTTTGGTGGCCTCTTCAGGCCCAGAACTTGACCTCCAGTCGGCCTTGGCAGGCCC	intergenic
ASHG19A3A048103	2.94988	up	11954.1	3110.7	13.3211	11.7605	noncoding	ENST00000495697	RP11-18C24.2	Ensembl	534	chr12	-	121031817	121032351		AACACATCAATCTGGGTATCAAATATGACCCAAGTGTGGGTGTCTATGGCCTGGACTTCT	intergenic
ASHG19A3A036724	11.5293	up	149.623	19.7868	7.48293	3.9557	noncoding	uc003ycp.2	BC038578	UCSC_knowngene	1516	chr8	+	84315992	84321130		CATTCTCCATGTATCTATGAAGCCAAACCTAATAAAACCAGCTTTAATTTGTGCTCAAGA	intergenic
ASHG19A3A010912	2.86293	up	89.126	47.8857	6.7689	5.25141	noncoding	NR_027064	PLAC2	RefSeq_NR	3693	chr19	-	5558179	5568005		CAGCTTGGAACTAGATACAGAAATGCTGTTTTGAGAGTGTACTGAATAAAAGATTACATG	intergenic
ASHG19A3A037488	3.72385	up	42.4741	18.3056	5.7349	3.83811	noncoding	ENST00000422640	RP11-92G12.3	Ensembl	736	chr1	+	200638634	200663378		GCACCCCGAGGCGCTTCACGTCACGGAGCTGCTAGGAGACGGGCGGGGCTCCGGTTCCGG	intronic antisense	NM_001031725	DDX59	probable ATP-dependent RNA helicase DDX59	-	200613164	200639126
ASHG19A3A015287	3.2096	up	39.2934	19.5746	5.62055	3.93816	noncoding	BX538340		misc_RNA	3287	chr2	+	9246721	9249987		TAAAATGTGATCTATTAGCACAGCTAGGGACGTAGGACTATGCCTGTAATAGCAAAAGTA	intergenic
ASHG19A3L0002225	2.07134	up	2451.49	1104.84	11.1577	10.1071	noncoding	BC036853	lincRNA-PDCD1LG2-2	lincRNA	1660	chr9	-	5357968	5630071	NM_018465,"	GGAGGTGCTCTAAATAACTTTTAGATTTCCTCTCTCTGTGTGCATTACCAATATCTAAGT	exon sense-overlapping	NM_018465	C9orf46	transmembrane protein C9orf46	-	5357966	5437937
ASHG19A3L0002225	2.07134	up	2451.49	1104.84	11.1577	10.1071	noncoding	BC036853	lincRNA-PDCD1LG2-2	lincRNA	1660	chr9	-	5357968	5630071	NM_018465,"	GGAGGTGCTCTAAATAACTTTTAGATTTCCTCTCTCTGTGTGCATTACCAATATCTAAGT	intronic antisense	NM_025239	PDCD1LG2	programmed cell death 1 ligand 2 precursor	+	5510544	5571282
ASHG19A3L0002225	2.07134	up	2451.49	1104.84	11.1577	10.1071	noncoding	BC036853	lincRNA-PDCD1LG2-2	lincRNA	1660	chr9	-	5357968	5630071	NM_018465,"	GGAGGTGCTCTAAATAACTTTTAGATTTCCTCTCTCTGTGTGCATTACCAATATCTAAGT	intronic antisense	NM_001135920	KIAA1432	protein RIC1 homolog isoform b	+	5629118	5769454
ASHG19A3L0002225	2.07134	up	2451.49	1104.84	11.1577	10.1071	noncoding	BC036853	lincRNA-PDCD1LG2-2	lincRNA	1660	chr9	-	5357968	5630071	NM_018465,"	GGAGGTGCTCTAAATAACTTTTAGATTTCCTCTCTCTGTGTGCATTACCAATATCTAAGT	intronic antisense	NM_001206557	KIAA1432	protein RIC1 homolog isoform c	+	5629118	5776556
ASHG19A3L0002225	2.07134	up	2451.49	1104.84	11.1577	10.1071	noncoding	BC036853	lincRNA-PDCD1LG2-2	lincRNA	1660	chr9	-	5357968	5630071	NM_018465,"	GGAGGTGCTCTAAATAACTTTTAGATTTCCTCTCTCTGTGTGCATTACCAATATCTAAGT	intronic antisense	NM_020829	KIAA1432	protein RIC1 homolog isoform a	+	5629118	5776556
ASHG19A3L0002225	2.07134	up	2451.49	1104.84	11.1577	10.1071	noncoding	BC036853	lincRNA-PDCD1LG2-2	lincRNA	1660	chr9	-	5357968	5630071	NM_018465,"	GGAGGTGCTCTAAATAACTTTTAGATTTCCTCTCTCTGTGTGCATTACCAATATCTAAGT	intronic antisense	NM_014143	CD274	programmed cell death 1 ligand 1 precursor	+	5450502	5470567
ASHG19A3A044502	2.88395	up	544.8	239.383	9.1832	7.65516	noncoding	uc001laa.2	AL050000	UCSC_knowngene	4228	chr10	+	114583254	114587482		GGAAATGTGGCTCTACATATCGTTAGTACAAGTAATACATTTTGATTGTTGTTTCCTGGA	intergenic
ASHG19A3A040151	2.75284	up	890.074	376.146	9.82855	8.36762	noncoding	ENST00000456632	RP11-236M5.1	Ensembl	1027	chrX	-	92542731	92543758		TCAACCTAGGGCACAGAAAATTGCAGAACATCGGAGAAAGTATGGGTGAAAAAGTGAAGA	intergenic
ASHG19A3A016173	3.28081	up	25505	5564.4	14.3771	12.6631	noncoding	ENST00000401483	AC114776.1	Ensembl	387	chr2	+	111391523	111391910		TACAAATTACGTTCCTTCCAAATTAACCAGGACGAAGAAGAGGAGGAAGACGAGGATTAA	intergenic
ASHG19A3A030715	2.02982	up	1439.96	729.333	10.4602	9.43889	noncoding	ENST00000405959	RP1-101K10.4	Ensembl	362	chr6	-	153280411	153280773		CAAAAGAGGACAAAAGTCCCCCAGGACATAGAAATGAAGGACCTTGAAGATGAGAGCTAA	intergenic
ASHG19A3A016318	2.27283	up	195.398	123.555	7.84086	6.65637	noncoding	ENST00000423267	AC012306.2	Ensembl	114	chr2	+	128688900	128689014		TTAACCCAAGAGACACCTGGAATTTTGTGTTTGGACAGGCTTCTTTGACAGATGGTGTGG	intergenic
ASHG19A3A047739	2.18323	up	186.388	123.047	7.77699	6.65053	noncoding	AF318328		misc_RNA	1179	chr12	-	58211996	58213155		TTTCACCTATCCCTAGAGAAAGATGGTATGGAGCAAGGCAGGAGGAGTTAAAACCAGCTT	intergenic
ASHG19A3A014963	2.26262	up	33.3103	23.5315	5.38714	4.20914	noncoding	uc001amm.2	C1orf211	UCSC_knowngene	1248	chr1	+	6297870	6299490		AAAGGAGAGGAAGCAGATCTAAGCACACATGGGCATCAAACCAGAGGAACAAAGTCACAT	intergenic
ASHG19A3A028385	2.12066	up	2472.28	1089.12	11.1691	10.0846	noncoding	ENST00000511688	CTD-2060C23.1	Ensembl	1107	chr5	+	74094818	74095925		TCGATGGAGAGCCATGACAATTTGGGATTTCAAGGATAATTTGAAGCTGAGTGAGCCTCC	intronic antisense	NM_015566	FAM169A	hypothetical protein LOC26049	-	74073398	74162615
ASHG19A3A025030	2.82597	up	195.843	100.347	7.84353	6.34478	noncoding	AK096223		NRED	1807	chr4	-	177239810	177241615		AGAGATCCTTAGTTGCGTTTAAAATCTTAGTTTTTAACTTCCAGGCTGGCACAGTTTGTT	natural antisense	NM_021928	SPCS3	signal peptidase complex subunit 3	+	177241089	177253396
ASHG19A3A009247	2.21771	up	46.1891	33.0326	5.85396	4.70489	noncoding	NR_023380	CCDC144C	RefSeq_NR	4204	chr17	+	20224486	20305504	NM_182568,NM_014695,ENST00000507171,"	TTCTCTCAGGGAATGATACTCTCCATGACCTGTGCCAATCACAGCTACCAGAAAACAAAG	intergenic
ASHG19A3A031631	2.13899	up	96.3666	68.7757	6.87615	5.77922	noncoding	AL049354		NRED	1275	chr6	+	52532698	52533951	NR_024405,NR_024403,"	ACTTCACAGAAATGGAAGGTAACCTCTTTAGACGTGTGCCTGCAAGATGGCTGTCATTGT	intergenic
ASHG19A3A026709	2.91531	up	91.7355	48.3261	6.80801	5.26437	noncoding	ENST00000510469	CTD-2263F21.1	Ensembl	456	chr5	-	38461028	38468409		GCTGTGAATATTGAGACAAAGTATGAAAAGTACCTGGCAACTGGAGATGTTTAATAAACT	intronic antisense	NM_001205301	EGFLAM	pikachurin isoform 5 precursor	+	38258510	38465582
ASHG19A3A026709	2.91531	up	91.7355	48.3261	6.80801	5.26437	noncoding	ENST00000510469	CTD-2263F21.1	Ensembl	456	chr5	-	38461028	38468409		GCTGTGAATATTGAGACAAAGTATGAAAAGTACCTGGCAACTGGAGATGTTTAATAAACT	intronic antisense	NM_152403	EGFLAM	pikachurin isoform 1 precursor	+	38258510	38465582
ASHG19A3A026709	2.91531	up	91.7355	48.3261	6.80801	5.26437	noncoding	ENST00000510469	CTD-2263F21.1	Ensembl	456	chr5	-	38461028	38468409		GCTGTGAATATTGAGACAAAGTATGAAAAGTACCTGGCAACTGGAGATGTTTAATAAACT	intronic antisense	NM_182798	EGFLAM	pikachurin isoform 2	+	38403633	38465582
ASHG19A3A026709	2.91531	up	91.7355	48.3261	6.80801	5.26437	noncoding	ENST00000510469	CTD-2263F21.1	Ensembl	456	chr5	-	38461028	38468409		GCTGTGAATATTGAGACAAAGTATGAAAAGTACCTGGCAACTGGAGATGTTTAATAAACT	intronic antisense	NM_182801	EGFLAM	pikachurin isoform 4	+	38445577	38465582
ASHG19A3A038676	2.31326	up	99.9904	66.0149	6.92729	5.71737	noncoding	uc004ads.2	LOC643648	UCSC_knowngene	1168	chr9	+	46763790	46833318		CGCTAGGCGGGAGGCTGGAGCAGTAAGATGGCAGCCGGAGCGGTAGGGGGGTGGCTGGCA	intergenic
ASHG19A3A011204	3.09713	up	25385.9	5834.95	14.3719	12.7409	noncoding	ENST00000469924	CTD-3131K8.1	Ensembl	477	chr19	-	17700403	17700880	NR_026911,NM_000982,ENST00000497298,ENST00000495531,ENST00000494303,ENST00000491435,ENST00000485945,ENST00000482905,ENST00000480465,ENST00000472093,ENST00000471393,ENST00000461458,ENST00000441274,ENST00000422570,ENST00000418441,ENST00000417077,ENST00000416102,ENST00000407436,ENST00000403916,ENST00000401418,ENST00000396599,"	AAATGATCAGAAAAAGAAAGAAGCCAAAGAGAAAGGTGCCTGGGTTCAACTGAAGCGCCA	intergenic
ASHG19A3A046623	2.00655	up	39.1984	31.0688	5.61729	4.61257	noncoding	ENST00000450606	RP5-1155K23.4	Ensembl	307	chr1	-	62673807	62674114		ATTCACACCAACAGGGAGAGGAGCTGAGTGCCGTCTTGGCCACCATGATGAAACCAGCTG	intronic antisense	NM_001164835	L1TD1	LINE-1 type transposase domain-containing	+	62660473	62678001
ASHG19A3A046623	2.00655	up	39.1984	31.0688	5.61729	4.61257	noncoding	ENST00000450606	RP5-1155K23.4	Ensembl	307	chr1	-	62673807	62674114		ATTCACACCAACAGGGAGAGGAGCTGAGTGCCGTCTTGGCCACCATGATGAAACCAGCTG	intronic antisense	NM_019079	L1TD1	LINE-1 type transposase domain-containing	+	62660473	62678001
CUST_147_PI426075208	6.11816	up	111.16	27.9653	7.0747	4.46161	noncoding	nc-HOXC6-351+	nc-HOXC6-351	HOX cluster	875	chr12	-	54406545	54407420		AGGTAGAGAATAGGGAAGAGCTGTGGAGAAAAAGCAAGTCATTCCAGCTTCTATTATTTT	intergenic
ASHG19A3A027020	2.67247	up	3815.15	1259.3	11.7354	10.3172	noncoding	NR_003665	LOC441089	RefSeq_NR	1362	chr5	-	79646423	79647785	NM_004269,"	CTTGTGTTTTGTGGGGCTTGGGGTTTGGTAACTTATTTTTATAAGCAATAAACCTTTTGT	intergenic
ASHG19A3A043330	2.12929	up	537.124	312.513	9.16407	8.0737	noncoding	ENST00000449709	RP11-295O23.4	Ensembl	577	chr10	-	118198979	118199556		CTATAAGTCGAAAGTAAAGTTTGATGGCGCAAAGCGTCCTGCTAAAGTTGCCCGGAAAAA	intronic antisense	NM_001011709	PNLIPRP3	pancreatic lipase-related protein 3 precursor	+	118187423	118237468
ASHG19A3A048496	3.76378	up	282.355	105.398	8.33161	6.41943	noncoding	AL117598		misc_RNA	2367	chr12	+	32534219	32536566		CCAGAAGCCAATATATCGATTCTTATATCTCGGTTTATGTTACCAACTGAATATGGTGTA	intergenic
ASHG19A3A021874	2.10307	up	111.4	79.9639	7.07702	6.00452	noncoding	ENST00000497285	RP11-774I5.1	Ensembl	483	chr3	-	161534696	161539696		TTTAGAATCACCCACTCAAGTTGACACCAATTCTGAATGGTGAGGTCTCACCCTTCTTAT	intergenic
ASHG19A3A035657	2.22762	up	15755.5	5199.56	13.6994	12.5439	noncoding	BC012900		misc_RNA	2118	chr8	-	29190579	29192682		CATCTTTCAGAGTGATACCATTTCTACATTTGATAATGCCTGTATTCCTGTAGGATGTAT	exon sense-overlapping	NM_001394	DUSP4	dual specificity protein phosphatase 4 isoform	-	29190578	29208267
ASHG19A3A035657	2.22762	up	15755.5	5199.56	13.6994	12.5439	noncoding	BC012900		misc_RNA	2118	chr8	-	29190579	29192682		CATCTTTCAGAGTGATACCATTTCTACATTTGATAATGCCTGTATTCCTGTAGGATGTAT	exon sense-overlapping	NM_057158	DUSP4	dual specificity protein phosphatase 4 isoform	-	29190578	29206322
ASHG19A3A000132	2.65993	up	241.019	128.424	8.12289	6.71151	noncoding	ENST00000419303	PRAMEL	Ensembl	1869	chr22	-	22345495	22398256		GAACAGAGGAGGCAGGCACAGAGAGGTCCATGGAGGTGAACCACCCAGCACCCCTCAGCC	intergenic
ASHG19A3A031531	2.32158	up	154.734	98.3481	7.52929	6.31418	noncoding	AK096036		misc_RNA	2642	chr6	+	42750664	42753300		ACATACAGGCTTCTAGGTCTAGCCAGGCCATCTAGTTTAGTCAAGACAGCTGTGTAACAA	intergenic
ASHG19A3A020928	2.02165	up	716.542	415.517	9.5451	8.52957	noncoding	ENST00000434712	RP11-193I22.2	Ensembl	514	chr3	-	42092672	42093186		AGCTATCAGGATCTACAACAATGACAGATATGATGAGATCTGCACTGCTGGGGAGGCAAT	intergenic
ASHG19A3A036543	3.54942	up	51.5844	23.0171	6.00559	4.17801	noncoding	BC015455		misc_RNA	923	chr8	+	37920398	37921304		CAAAGAGCTTACAACCTGATCAGGAGACGAGAAGTATTCCAAGTAGTAAATGGTCATTGG	intergenic
ASHG19A3A032717	2.24876	up	353.861	210.396	8.6272	7.45807	noncoding	uc003thg.2	CR606158	UCSC_knowngene	1572	chr7	-	39893287	39894859		GAACAGTCACTCCATAGTGCAATCCATATTAATAGCCTTCTTATCTTAAGTCTTCATCTC	intergenic
ASHG19A3A027345	2.35558	up	773.875	385.854	9.6452	8.40911	noncoding	NR_015360	FLJ33630	RefSeq_NR	2977	chr5	-	127357245	127418766		GAGCCAATACACTGAGGTCACTGGATAAATAAACAGATTCTTGCAAGTGCTTTGGAAATG	bidirectional	NM_001046	SLC12A2	solute carrier family 12 member 2	+	127419482	127525380
ASHG19A3A017032	3.14449	up	39.9116	20.2768	5.64415	3.99132	noncoding	uc002vnc.2	LOC440934	UCSC_knowngene	826	chr2	+	223185412	223186440		TAATGAAAACAGAAGATCAACTGGACCGGGTAGCAAGAAATAAGGCTTAAGAAGCACTGG	intergenic
ASHG19A3A037366	4.05563	up	54.2867	21.2048	6.0773	4.05737	noncoding	ENST00000424993	RP11-392E22.6	Ensembl	835	chr9	-	38567373	38568208	ENST00000438540,"	CTGGAGACAGGGCAAGAGGAAGGCTGCGAAGGATGAGGTGGTGAATTCCAGCTTCTTCCT	intergenic
ASHG19A3H0000195	2.16062	up	44.1301	32.4115	5.78802	4.67658	noncoding	nc-HOXD4-32-	nc-HOXD4-32	HOX cluster	118	chr2	+	177011899	177012017		CTGAATTGCTCCCAGGGTGGGAGAGATAGGAAGCAGGGGTGAGGGGCAGATGGAGCGGCT	intergenic
ASHG19A3A049982	2.18453	up	804.152	424.849	9.69343	8.56611	noncoding	HIT000192534		H-invDB	288	chr13	+	26979087	26979374		GTGCCCTTACTTCAGCAAAGGAGAAGGAGTAGGAGAGCCTTAGAATTTTTGAGGAAAAAA	intergenic
ASHG19A3L0001175	4.69427	up	150.579	48.1986	7.49148	5.26058	noncoding	CR625452		misc_RNA	1765	chr2	-	240321577	240323342		TAACTTGAGGCAGCTGATATGAGTGTTTTCTTTATTGCATGTTGTAAATTGACCTGCTGT	exon sense-overlapping	NM_006037	HDAC4	histone deacetylase 4	-	239969863	240322643
ASHG19A3A018537	3.19395	up	556.077	222.087	9.21402	7.53868	noncoding	ENST00000487421	RP11-157P1.5	Ensembl	612	chr20	+	60928068	60931536		CAGCTCAGCTGCCAGTGCTGACCTTTCCGCTGCTACATGGTTCTGTGCAGAAAGAAAAAA	natural antisense	NM_005560	LAMA5	laminin subunit alpha-5 precursor	-	60884120	60942368
ASHG19A3A032825	2.08064	up	30.3442	23.3268	5.25368	4.19665	noncoding	ENST00000452941	RP11-339F13.1	Ensembl	448	chr7	-	55327501	55327949		GCAGATATTGATGGAGACAGACAAGTTGATTATGAAGAATTAATACAGATGATGACTGCA	intergenic
ASHG19A3A055053	4.5832	up	2671.95	581.82	11.2664	9.07002	noncoding	U23864		misc_RNA	124	chr8	+	144900687	144903822		TCTCCAAAGCCCATTGTCACTGCTGCCACCTGCAGGTTGGTGAGCTGCTGCTGCTGGTGC	natural antisense	NM_001136033	PUF60	poly(U)-binding-splicing factor PUF60 isoform c	-	144898552	144911196
ASHG19A3A055053	4.5832	up	2671.95	581.82	11.2664	9.07002	noncoding	U23864		misc_RNA	124	chr8	+	144900687	144903822		TCTCCAAAGCCCATTGTCACTGCTGCCACCTGCAGGTTGGTGAGCTGCTGCTGCTGGTGC	natural antisense	NM_014281	PUF60	poly(U)-binding-splicing factor PUF60 isoform b	-	144898546	144911537
ASHG19A3A055053	4.5832	up	2671.95	581.82	11.2664	9.07002	noncoding	U23864		misc_RNA	124	chr8	+	144900687	144903822		TCTCCAAAGCCCATTGTCACTGCTGCCACCTGCAGGTTGGTGAGCTGCTGCTGCTGGTGC	natural antisense	NM_078480	PUF60	poly(U)-binding-splicing factor PUF60 isoform a	-	144898546	144911537
ASHG19A3A000070	2.22653	up	30.2734	21.72	5.25013	4.09533	noncoding	ENST00000380334	CA5BP	Ensembl	889	chrX	+	15693668	15721472		GATGTGTAGCCAGAGCGCAGAGCAGTGCATCCACTCTGGGAGAGCGTGGACCTGGTTCCT	intergenic
ASHG19A3A024199	2.20058	up	962.028	491.045	9.92985	8.79197	noncoding	uc003hay.2	AK096319	UCSC_knowngene	3518	chr4	-	56294073	56297591		CACCTGCTTCATGTGGCACATAACTTGTAAGAATCACATTTTGGATTTTAAAGAAAGACT	intergenic
ASHG19A3A051626	3.49112	up	4178.13	1068.65	11.8577	10.054	noncoding	ENST00000392947	RP5-998N21.8	Ensembl	381	chr1	-	149424564	149424954	ENST00000419150,"	CCGGAAGTGCCTTTTTCCAGAAGGTATTTGAAATATCTCACCAAAAAATATTTGAAGAAC	intergenic
ASHG19A3A050819	2.02593	up	161.468	116.246	7.58706	6.56848	noncoding	ENST00000471982	RP11-1085N6.1	Ensembl	321	chr14	-	57150138	57150459		CTAAAAGAATGCTGGCTATGAAGAGATGCAAGCGTTTTGAATGGGGAGGAGGTAAGAAGA	intergenic
ASHG19A3A040096	6.00546	up	169.907	42.237	7.65718	5.0709	noncoding	ENST00000399586	RP11-324B6.1	Ensembl	6081	chrX	-	74960665	74966746		GATAATTCTTCTAGACAAGTTTCTGAGGATGGGAAACCCAAAGGGTTCTCTTCTAATTCT	intergenic
ASHG19A3A035669	2.24678	up	35.4467	25.185	5.47618	4.30832	noncoding	AK091440		RNAdb	3408	chr8	-	30420444	30423851		ATCACTAAACTCAACACCATCCATCAGCAAGAGGCGGAGCAAATTAAAACACCAGTAACA	natural antisense	NM_001008710	RBPMS	RNA-binding protein with multiple splicing	+	30241943	30429734
ASHG19A3A035669	2.24678	up	35.4467	25.185	5.47618	4.30832	noncoding	AK091440		RNAdb	3408	chr8	-	30420444	30423851		ATCACTAAACTCAACACCATCCATCAGCAAGAGGCGGAGCAAATTAAAACACCAGTAACA	natural antisense	NM_006867	RBPMS	RNA-binding protein with multiple splicing	+	30241943	30429734
ASHG19A3A035669	2.24678	up	35.4467	25.185	5.47618	4.30832	noncoding	AK091440		RNAdb	3408	chr8	-	30420444	30423851		ATCACTAAACTCAACACCATCCATCAGCAAGAGGCGGAGCAAATTAAAACACCAGTAACA	natural antisense	NM_001008711	RBPMS	RNA-binding protein with multiple splicing	+	30241943	30429734
ASHG19A3A022192	3.35381	up	1595.7	509.858	10.5935	8.84772	noncoding	ENST00000415533	AC090042.1	Ensembl	405	chr3	+	1771753	1772158		GACATATGTTCCATTGACTCCTGCTATGAGGCTTTGGATGTTGCCAACAAAATTGGAATC	intergenic
ASHG19A3A041575	2.39846	up	102.059	64.8322	6.95444	5.69234	noncoding	ENST00000417443	NCRNA00086	Ensembl	2913	chrX	+	134555867	134559682	NR_024493,NR_024359,"	AGACACTGACCGGAATGACATACTTTTCTGTGTGTGATTCACTGTGTACTGGTCAGCACA	intergenic
ASHG19A3A018430	2.48658	up	894.599	413.407	9.83564	8.52148	noncoding	ENST00000422599	KRT18P4	Ensembl	1288	chr20	+	48573281	48574569		ACAGAGAGGAGCTGGACATGTACTGATCTCAGTAGATTGAGGAGAACACTACAGAAGTCA	intergenic
ASHG19A3A029404	2.54509	up	96.1534	57.6969	6.87265	5.52493	noncoding	ENST00000445390	RP1-290I10.4	Ensembl	636	chr6	-	10460138	10460774		ATTAAAGTCGAGGAAAGTTATGTGATGCCAACCAAAACCACTGAAGTGTTGTGGTTGCAG	intergenic
ASHG19A3A011200	3.10099	up	144.006	69.5805	7.43002	5.7973	noncoding	uc002ngr.2	BC039402	UCSC_knowngene	624	chr19	-	17555634	17559116		TCTATTTAGCAGGTGTGTGCTGGAATAGAACGTGGGGCATGGGACCCTGGGCTGGGTAGA	exon sense-overlapping	NM_001190844	TMEM221	transmembrane protein 221	-	17546317	17559376
ASHG19A3A025276	2.18918	up	10208.8	3540.29	13.0915	11.9611	noncoding	ENST00000468675	RP11-1396O13.2	Ensembl	780	chr4	+	9564790	9565570		AATCATGACCTGAGAGGTGCGGCAAATGACTTGAAAGAATTGGTCAATAAAATGATTCCA	intergenic
ASHG19A3A014170	2.91117	up	44.0731	24.1166	5.78656	4.24496	noncoding	uc002tee.3	FLJ38668	UCSC_knowngene	547	chr2	-	109124004	109150675	ENST00000322353,"	AGTCAAGAAGAACATGCCCCAAGTTATTCGTCAGTGAGGCGGAAATTGTGGTGTACTTGT	bidirectional	NM_001193483	LIMS1	LIM and senescent cell antigen-like-containing	+	109150856	109303702
ASHG19A3A014170	2.91117	up	44.0731	24.1166	5.78656	4.24496	noncoding	uc002tee.3	FLJ38668	UCSC_knowngene	547	chr2	-	109124004	109150675	ENST00000322353,"	AGTCAAGAAGAACATGCCCCAAGTTATTCGTCAGTGAGGCGGAAATTGTGGTGTACTTGT	natural antisense	NM_181453	GCC2	GRIP and coiled-coil domain-containing protein	+	109065576	109125854
ASHG19A3A039757	2.24152	up	158.372	103.734	7.55999	6.39552	noncoding	ENST00000397351	RP6-186E3.1	Ensembl	1545	chrX	-	40218435	40219982		ATGATGTACTCAGGAGAGCTCAAGTTTGAGAAGGGGACCGTGTCGGCCCAGATCGAGGGT	intergenic
ASHG19A3A043653	3.29991	up	155.661	70.5346	7.53855	5.81612	noncoding	uc001ipf.1	AK127982	UCSC_knowngene	1826	chr10	+	17428934	17452630		AGACTTATGTTACTGGGGACATCTAACATAATTATTTTCCTGATTCAGTGGCATGGTTCA	intronic antisense	NM_001004470	ST8SIA6	alpha-2,8-sialyltransferase 8F"	-	17362675	17496254
ASHG19A3A021821	2.68048	up	369.885	185.199	8.68436	7.26187	noncoding	ENST00000482834	RP11-111F10.3	Ensembl	794	chr3	-	155761943	155762737	NM_001136152,ENST00000502317,"	TACATGAGCTGGTGAAACATGAAGAAAACAGCTTGGTCTTTGAGGACTCAGAGGAACTGG	intergenic
ASHG19A3A042241	3.39652	up	622.463	230.656	9.36294	7.59889	noncoding	ENST00000458678	RP11-435F13.1	Ensembl	957	chr1	+	241082952	241083909		AATACTTTGTCAAACCATGAAACTAAGGTGGCTATGGTGGTTGCAGTAACAGCAGTAGCT	intronic antisense	NM_002924	RGS7	regulator of G-protein signaling 7	-	240938816	241520478
ASHG19A3A007431	2.39318	up	169.481	103.653	7.65285	6.39392	noncoding	NR_026871	LOC441869	RefSeq_NR	1501	chr1	-	1353801	1356650		GGCAAGGTGCCAGCGTGGAGGAGAGGACATTGAGGTGCTGCTGGGCCACGGGGCAGACCC	exon sense-overlapping	NM_001145210	LOC441869	hypothetical protein LOC441869	-	1353799	1356650
ASHG19A3A018641	6.13905	up	119.585	29.8682	7.17517	4.55715	noncoding	ENST00000412426	AF127936.7	Ensembl	991	chr21	-	16209502	16254231		TGATGTGGGGCATGTGGACCAATGGCTTTCAGGATGTGATTCATTTTGAAAAAAGTGTCA	intergenic
ASHG19A3A034507	2.49175	up	582.727	290.352	9.27648	7.95932	noncoding	ENST00000422817	RP3-455J7.3	Ensembl	456	chr1	+	167560628	167561084		TGTAAAGGATGGAAACTATAGCTAGGTCCTGGTCTGGAAAACAAGCTCTGTGAAGACCTG	intergenic
ASHG19A3A026597	2.41025	up	345.707	192.982	8.59686	7.32768	noncoding	ENST00000514549	RP11-61K20.1	Ensembl	312	chr5	-	20158770	20159082		TTACAGAAATTATTGAAGGACATCTGGCAAACAGAGAACATAGACCAACTTGCTGCATGA	intergenic
ASHG19A3A054914	2.0783	up	66.0938	49.375	6.34994	5.29454	noncoding	AK130578		misc_RNA	1326	chr16	+	89232790	89235555		GCCCCTTAGTGGTTGGGGTGTGCATGTATATTTATACACTGTAATTACATAAATACAATT	intergenic
ASHG19A3A042598	2.13938	up	20066.8	6743.57	14.046	12.9488	noncoding	ENST00000442520	RP11-460H18.2	Ensembl	397	chr10	-	32520776	32521173		AAGAACAGAATGAAGAAAGTCAGGGGACTGTAAAGGCCAATGTTTGTGTGGGCAAAAAGC	intergenic
ASHG19A3A010989	2.48641	up	19989.8	5780.06	14.0402	12.7261	noncoding	ENST00000503096	RP11-365D23.1	Ensembl	1137	chr1	-	214778812	214782183	uc010crb.1,NM_031213,NM_001130111,"	AGAGCTACGCACTCCTTTCCTTTTGGAAGCAAGAAGAAAATACGTGAAAACAGAAATTAA	intronic antisense	NM_016343	CENPF	centromere protein F	+	214776531	214837914
ASHG19A3A019553	2.28606	up	35.657	24.8868	5.48424	4.29138	noncoding	NR_024591	POM121L1P	RefSeq_NR	3995	chr22	-	22974027	22987012	NR_024593,NR_024583,NR_003714,ENST00000420508,ENST00000419222,ENST00000319850,"	AAAGGCTGGACTCAGCAGGAACACCAAATCCCGGACCAGGCAGAAACCACCCAAGACTGA	intergenic
ASHG19A3A027283	4.57856	up	464.31	135.635	8.98892	6.79403	noncoding	ENST00000487382	CTD-2158P22.1	Ensembl	476	chr5	-	118882825	118883301		AATAATCAGAAAAAGAAGCCAAAGACAAAGGTACCTGGATTCAACTGAAGCGCCAGTCTG	intergenic
ASHG19A3A042954	3.26379	up	61.4574	29.5943	6.25089	4.54434	noncoding	AK024173		NRED	1324	chr10	-	75240427	75241648		TGATCATTACAATGATGACCCTAAAGCATCAGGAAAATACTGTATACTATATGCTCAGAG	intron sense-overlapping	NM_001142353	PPP3CB	serine/threonine-protein phosphatase 2B	-	75196562	75255782
ASHG19A3A042954	3.26379	up	61.4574	29.5943	6.25089	4.54434	noncoding	AK024173		NRED	1324	chr10	-	75240427	75241648		TGATCATTACAATGATGACCCTAAAGCATCAGGAAAATACTGTATACTATATGCTCAGAG	intron sense-overlapping	NM_021132	PPP3CB	serine/threonine-protein phosphatase 2B	-	75196562	75255782
ASHG19A3A042954	3.26379	up	61.4574	29.5943	6.25089	4.54434	noncoding	AK024173		NRED	1324	chr10	-	75240427	75241648		TGATCATTACAATGATGACCCTAAAGCATCAGGAAAATACTGTATACTATATGCTCAGAG	intron sense-overlapping	NM_001142354	PPP3CB	serine/threonine-protein phosphatase 2B	-	75196562	75255782
ASHG19A3A054167	4.42154	up	188.71	62.8769	7.79344	5.64889	noncoding	NR_028105	DCAF8	RefSeq_NR	1728	chr1	-	160209012	160232318	NR_028106,"	TTGAGCATGTGGACTGTTGGAAGCCTCATAGGTAGGGTGCATGCAGCTTATTAAATGTGT	exon sense-overlapping	NM_015726	DCAF8	DDB1- and CUL4-associated factor 8	-	160185504	160232350
ASHG19A3A012416	2.50394	up	86.8962	53.3227	6.73344	5.40924	noncoding	BC024172		misc_RNA	1330	chr1	-	231497489	231498781		GTTTAGTTTTGTTCGAGTGGCTAAATCAACTTGTCTGTGGTTGTTAAGAAAAACAGTAGT	intergenic
ASHG19A3A055177	4.54982	up	52.3797	18.3213	6.02584	3.84003	noncoding	uc002yns.2	C21orf9	UCSC_knowngene	919	chr21	+	31121152	31136323		ACTCAGCACCAGCACTGCACAGGAGGGTATCAGAGCCAGGAGGGTGGCTGACTCTGATGA	intronic antisense	NM_175611	GRIK1	glutamate receptor, ionotropic kainate 1 isoform"	-	30909253	31312282
ASHG19A3A055177	4.54982	up	52.3797	18.3213	6.02584	3.84003	noncoding	uc002yns.2	C21orf9	UCSC_knowngene	919	chr21	+	31121152	31136323		ACTCAGCACCAGCACTGCACAGGAGGGTATCAGAGCCAGGAGGGTGGCTGACTCTGATGA	intronic antisense	NM_000830	GRIK1	glutamate receptor, ionotropic kainate 1 isoform"	-	30925865	31312282
ASHG19A3A029580	2.61833	up	90.687	53.156	6.79212	5.40348	noncoding	uc003nkf.2	CR606685	UCSC_knowngene	683	chr6	-	28046572	28048908		CCCAGTGGAACTCAGATATTCAAAATGGTATTAATTAAAACCACTGGCTGTCATTGGTCC	natural antisense	NM_003447	ZNF165	zinc finger protein 165	+	28048481	28057340
ASHG19A3A045517	2.98769	up	689.709	283.021	9.49817	7.91914	noncoding	AF074986		misc_RNA	627	chr11	-	76493622	76494248		TCTGGTTAGAGTTCTAAGAAGGGAAACTGGCGTGTGAGTAGGCAGCAGTTTCAGTCTATT	bidirectional	NM_015516	TSKU	tsukushin precursor	+	76494284	76509198
ASHG19A3A015546	2.14638	up	31.7362	23.6635	5.32003	4.21812	noncoding	ENST00000435255	AC018693.5	Ensembl	530	chr2	+	38996406	38997266		TTCCTGCCTTGACAGGGGTGAAGATTTGTGCTGAGAAGCTGTTTGATGAGATTCAGCATA	intergenic
ASHG19A3A021231	2.0264	up	3371.98	1461.45	11.5766	10.5577	noncoding	ENST00000461635	RP11-436J20.1	Ensembl	651	chr3	-	68682856	68683507		GAGAGTTGGACAAGGATATGGAGTTTGGTCTCATTGATCACCAAAAAGCAACCAACTTAG	intergenic
ASHG19A3A012832	2.51377	up	318.212	172.48	8.48754	7.15768	noncoding	BC000986		misc_RNA	1240	chr19	+	47291071	47292296		TGAGTTTGGTCTTTAGTCGCCTCTGAGAACTTTAATTCCTCGAATATAAAGTGCAGGTGT	natural antisense	NM_005628	SLC1A5	neutral amino acid transporter B(0) isoform 1	-	47278139	47291842
ASHG19A3A012832	2.51377	up	318.212	172.48	8.48754	7.15768	noncoding	BC000986		misc_RNA	1240	chr19	+	47291071	47292296		TGAGTTTGGTCTTTAGTCGCCTCTGAGAACTTTAATTCCTCGAATATAAAGTGCAGGTGT	bidirectional	NM_001145144	SLC1A5	neutral amino acid transporter B(0) isoform 2	-	47278139	47290545
ASHG19A3A033854	2.53143	up	187.345	107.191	7.78341	6.44346	noncoding	ENST00000449721	AC091729.7	Ensembl	869	chr7	+	1114085	1117672		TCACAGTGGTGGGAAGTTTCTCTCCTAAAACGAAAGCTTCTCTATACTACAGATTGGCCC	intronic antisense	NM_001134395	C7orf50	hypothetical protein LOC84310	-	1036622	1177893
ASHG19A3A033854	2.53143	up	187.345	107.191	7.78341	6.44346	noncoding	ENST00000449721	AC091729.7	Ensembl	869	chr7	+	1114085	1117672		TCACAGTGGTGGGAAGTTTCTCTCCTAAAACGAAAGCTTCTCTATACTACAGATTGGCCC	intronic antisense	NM_001134396	C7orf50	hypothetical protein LOC84310	-	1036622	1177893
ASHG19A3A033854	2.53143	up	187.345	107.191	7.78341	6.44346	noncoding	ENST00000449721	AC091729.7	Ensembl	869	chr7	+	1114085	1117672		TCACAGTGGTGGGAAGTTTCTCTCCTAAAACGAAAGCTTCTCTATACTACAGATTGGCCC	intronic antisense	NM_032350	C7orf50	hypothetical protein LOC84310	-	1036622	1177893
ASHG19A3A045696	2.24399	up	5409.98	1981.15	12.2176	11.0515	noncoding	ENST00000393026	AP002884.1	Ensembl	1074	chr11	-	112138012	112139094	NM_003932,ENST00000456632,ENST00000439405,ENST00000417082,"	AACCCAAAGGTTATGAATCTTATCAGTAAATTGTCAGCCAAATTTGGAGGTCAAGAGTAA	intergenic
ASHG19A3A035711	2.71319	up	272.46	140.398	8.28523	6.84524	noncoding	ENST00000476002	RP11-479P21.1	Ensembl	1164	chr8	-	39015056	39016220		TTCATCAAGGATGGCAAATTGATCAGTGCCTCCACTGACTATAACCTGACAAGAGCATCA	intronic antisense	NM_145004	ADAM32	disintegrin and metalloproteinase	+	38965049	39142436
ASHG19A3A007398	3.27986	up	135.035	61.8844	7.34045	5.62682	noncoding	NR_026700	GLYCTK	RefSeq_NR	2792	chr3	+	52321835	52329271		GCACCGCGGCCGGAGCTGTGGGCTGGGAGATGCTGCTGAAGCCACATAGCCGTGTCCAGG	exon sense-overlapping	NM_145262	GLYCTK	glycerate kinase isoform 1	+	52321835	52329272
ASHG19A3A007398	3.27986	up	135.035	61.8844	7.34045	5.62682	noncoding	NR_026700	GLYCTK	RefSeq_NR	2792	chr3	+	52321835	52329271		GCACCGCGGCCGGAGCTGTGGGCTGGGAGATGCTGCTGAAGCCACATAGCCGTGTCCAGG	exon sense-overlapping	NM_001144951	GLYCTK	glycerate kinase isoform 2	+	52321835	52327021
ASHG19A3A054136	2.32693	up	157.077	99.5012	7.54989	6.33146	noncoding	uc010bra.1	AL360260	UCSC_knowngene	2036	chr16	+	767618	769654		TTCTCATGAGACACAGGGCCACAGGAGCACCACGGTGCCCAAATGGGTCTTGGAGCATTA	intergenic
ASHG19A3A037881	2.17143	up	376.459	229.012	8.70611	7.58747	noncoding	NR_026918	PTPN3	RefSeq_NR	5504	chr9	-	112137973	112180063		AAGTGGGATGAACAGCCAGAAAAGCAGCCCCCACCACCTCTGTTAGGTGGGAGACCTCTT	exon sense-overlapping	NM_001145370	PTPN3	tyrosine-protein phosphatase non-receptor type 3	-	112137973	112213664
ASHG19A3A037881	2.17143	up	376.459	229.012	8.70611	7.58747	noncoding	NR_026918	PTPN3	RefSeq_NR	5504	chr9	-	112137973	112180063		AAGTGGGATGAACAGCCAGAAAAGCAGCCCCCACCACCTCTGTTAGGTGGGAGACCTCTT	exon sense-overlapping	NM_001145372	PTPN3	tyrosine-protein phosphatase non-receptor type 3	-	112137973	112191323
ASHG19A3A037881	2.17143	up	376.459	229.012	8.70611	7.58747	noncoding	NR_026918	PTPN3	RefSeq_NR	5504	chr9	-	112137973	112180063		AAGTGGGATGAACAGCCAGAAAAGCAGCCCCCACCACCTCTGTTAGGTGGGAGACCTCTT	exon sense-overlapping	NM_001145369	PTPN3	tyrosine-protein phosphatase non-receptor type 3	-	112137973	112213664
ASHG19A3A037881	2.17143	up	376.459	229.012	8.70611	7.58747	noncoding	NR_026918	PTPN3	RefSeq_NR	5504	chr9	-	112137973	112180063		AAGTGGGATGAACAGCCAGAAAAGCAGCCCCCACCACCTCTGTTAGGTGGGAGACCTCTT	exon sense-overlapping	NM_002829	PTPN3	tyrosine-protein phosphatase non-receptor type 3	-	112137973	112260593
ASHG19A3A037881	2.17143	up	376.459	229.012	8.70611	7.58747	noncoding	NR_026918	PTPN3	RefSeq_NR	5504	chr9	-	112137973	112180063		AAGTGGGATGAACAGCCAGAAAAGCAGCCCCCACCACCTCTGTTAGGTGGGAGACCTCTT	exon sense-overlapping	NM_001145371	PTPN3	tyrosine-protein phosphatase non-receptor type 3	-	112137973	112191323
ASHG19A3A037881	2.17143	up	376.459	229.012	8.70611	7.58747	noncoding	NR_026918	PTPN3	RefSeq_NR	5504	chr9	-	112137973	112180063		AAGTGGGATGAACAGCCAGAAAAGCAGCCCCCACCACCTCTGTTAGGTGGGAGACCTCTT	exon sense-overlapping	NM_001145368	PTPN3	tyrosine-protein phosphatase non-receptor type 3	-	112137973	112260593
ASHG19A3A029467	2.57488	up	276.006	148.98	8.30214	6.93764	noncoding	ENST00000454835	RP3-348I23.3	Ensembl	332	chr6	-	20722558	20723886		GAAGCAAGCATTTTGAACCGGGAGGAGAAAAGAAGAGAAAGAGCCAAATTAACTAGTTCT	intronic antisense	NM_017774	CDKAL1	CDK5 regulatory subunit-associated protein	+	20534687	21232634
ASHG19A3A016639	2.18664	up	75.6363	53.2031	6.53426	5.40554	noncoding	ENST00000412645	AC016739.1	Ensembl	883	chr2	+	177106838	177107721		CTGATTTCTACATCTGCAGAGATCCTGAAGAGATGGAAAAAGACCAGGCTGCTGCTGAAA	intergenic
ASHG19A3A031336	2.31864	up	1067.67	511.958	10.066	8.85271	noncoding	ENST00000432375	HNRPA1P2	Ensembl	960	chr6	+	32292995	32293955		ATACTTTGCCAAACCATGAAACCAAAGTGGCTATTGTGGTTCCAGTAGCAGCAGTAGCTA	intronic antisense	NM_006781	C6orf10	chromosome 6 open reading frame 10	-	32260474	32339656
ASHG19A3A052407	3.55909	up	84.7434	36.7048	6.69703	4.86552	noncoding	ENST00000454246	RP11-216N14.1	Ensembl	752	chr1	-	153689778	153690823		TCTGAGTAATTGGTTTGGAGAAAGAGACTTTACTTTGGATTTGAGAAGATGGCTTTATGT	intergenic
ASHG19A3A031052	3.98032	up	692.43	217.502	9.50195	7.50907	noncoding	AL117559		misc_RNA	1654	chr6	+	22221009	22222616		TCAAACGCTAATCCAAGTTCCCTGCAAAACCTGTTCTGTTTTATATAACATTTACTCGTT	intergenic
ASHG19A3A023932	2.36077	up	679.74	346.584	9.47904	8.23978	noncoding	ENST00000514230	RP11-1286E23.3	Ensembl	434	chr4	-	9168022	9171996	uc001lxy.2,NR_024248,NM_019109,NM_001136152,NM_001015050,ENST00000515248,ENST00000503331,ENST00000450217,AK123648,"	TTACATGAGCTAGTGAAACATGAAGAAAACGGCCTGGTCTTTGAGGACTCAGAGGAACTG	intergenic
ASHG19A3A026236	2.16774	up	170.987	114.832	7.66568	6.54949	noncoding	ENST00000515543	RP11-815N9.3	Ensembl	389	chr4	+	159947290	159947679		ATTCATGGTAGACTGTGTCATGAACAATGTCACCTGTTCTCAGATCTATAAAAAAGTAGA	intronic antisense	NM_152543	C4orf45	hypothetical protein LOC152940	-	159814683	159956333
ASHG19A3A031059	2.8571	up	2224.88	761.332	11.0219	9.50731	noncoding	ENST00000403629	RP11-31K13.1	Ensembl	603	chr6	+	24002051	24002654		AACAATCAGCCTTTAAATTTTGGACCCATGAAGGGAGGAAACTTTGGAGGCAGAAACTCT	intergenic
ASHG19A3A017843	3.5352	up	238.277	96.52	8.10829	6.2865	noncoding	uc002xyw.2	PPP4R1L	UCSC_knowngene	2495	chr20	-	56806188	56821308		CCTATCAGTGAGCTGAACAAATACATCATTTAAATCTATGCTGCACTTTGAGTTGCTACA	intergenic
ASHG19A3A040973	2.07456	up	18495.8	6383.88	13.9271	12.8743	noncoding	ENST00000418784	CTD-2090I13.4	Ensembl	283	chr1	+	227621764	227622047		ACGATGATGAAGTTCCAGGTATCATGGAGAATTTTGATGAGGCTTCCAAGAATGAGGCAA	intergenic
ASHG19A3A025526	3.3785	up	801.819	285.875	9.68945	7.93307	noncoding	ENST00000510278	RP11-571I18.2	Ensembl	224	chr4	+	54942791	54943015		GATTCCATGAAAGATTTTGAGGAGGTGAAGAGGGCTGGTACCTTTCAGAGTGCAAAGTGA	intergenic
ASHG19A3A040885	2.44211	up	2429.93	946.089	11.1458	9.85772	noncoding	ENST00000415648	RP11-377B2.2	Ensembl	586	chrX	+	44508374	44508960		TGTGTTCAAAAACAAGCAGATTTTCACGGAACACATCCACAAGCTGAAGACAGACGAGGC	intergenic
ASHG19A3A034087	3.67876	up	594.827	206.033	9.30525	7.42603	noncoding	ENST00000434063	HOTAIRM1	Ensembl	659	chr7	+	27135724	27139773	nc-HOXA1-59+,"	TGCCTCTATTACCAATTTAAATCTATGGCTTGAACCTGTGCACTGAAAATCAAATCCTTT	bidirectional	NM_005522	HOXA1	homeobox protein Hox-A1 isoform a	-	27132613	27135625
ASHG19A3A034087	3.67876	up	594.827	206.033	9.30525	7.42603	noncoding	ENST00000434063	HOTAIRM1	Ensembl	659	chr7	+	27135724	27139773	nc-HOXA1-59+,"	TGCCTCTATTACCAATTTAAATCTATGGCTTGAACCTGTGCACTGAAAATCAAATCCTTT	bidirectional	NM_153620	HOXA1	homeobox protein Hox-A1 isoform b	-	27132613	27135625
ASHG19A3A000117	2.40776	up	28.9222	19.3007	5.18431	3.91662	noncoding	ENST00000416966	C6orf54	Ensembl	2119	chr6	-	168393505	168397117		CATCGTCTGCATGGCAGCCAAGGAGGATGGTGCCAGGTGATGTGGCGATGAGTGGGCATC	intergenic
ASHG19A3A024753	5.16502	up	171.336	49.5332	7.6678	5.29902	noncoding	ENST00000514575	RP11-327I3.1	Ensembl	187	chr4	-	138222154	138222341		TGAGCTCATGCAACAAAAGCAGAAGGCAGCTAATGAGAAGTCTATGCAGACAAAAGAAAA	intergenic
ASHG19A3A034369	3.76122	up	1337.93	396.738	10.366	8.45483	noncoding	ENST00000450065	RP4-725G10.4	Ensembl	779	chr7	+	56243326	56244105		CTAAAACTGCGGCTAAAACCATCCGTCAATTACTACCAAGTTGCAGATTTTAAAGATGCC	intergenic
ASHG19A3A046883	3.37598	up	105.231	47.5728	6.99777	5.24246	noncoding	uc001pfi.1	AK055250	UCSC_knowngene	1926	chr11	+	94883702	94892312		GCTGCTGCTTTAAAACAGCACTTTCCATTTGCCTTGTTAAATGGGATTGTATATGAATTA	intergenic
ASHG19A3A024604	2.04592	up	60.2494	45.8547	6.22199	5.18924	noncoding	uc003hzj.3	BC009800	UCSC_knowngene	953	chr4	-	110351122	110354973		TATGGCATTCCAGTTGAGTTTCACCACGCATTATCATGAGAATAAATAATTTCACTGACT	natural antisense	NM_006323	SEC24B	protein transport protein Sec24B isoform a	+	110354970	110461615
ASHG19A3A024604	2.04592	up	60.2494	45.8547	6.22199	5.18924	noncoding	uc003hzj.3	BC009800	UCSC_knowngene	953	chr4	-	110351122	110354973		TATGGCATTCCAGTTGAGTTTCACCACGCATTATCATGAGAATAAATAATTTCACTGACT	natural antisense	NM_001042734	SEC24B	protein transport protein Sec24B isoform b	+	110354970	110461615
ASHG19A3A015030	11.4855	up	195.915	25.4131	7.84444	4.3227	noncoding	ENST00000431827	AC053503.6	Ensembl	224	chr2	-	220289792	220290906		GACCACGAGGGATGGCCAGTGAGGAGGGGTCAGAGGCTGTGAGGGGAGGACTGAGGCTGG	natural antisense	NM_001927	DES	desmin	+	220283098	220291461
ASHG19A3A049738	2.70782	up	295.299	150.749	8.39232	6.95519	noncoding	ENST00000299197	RP11-477B16.3	Ensembl	1822	chr13	-	95409704	95411526		GGCTCACACACTGAAAGTAGTAAACTTTGGCGCTCCAGTTGAAGTTTTTGACTCTGAAGA	intergenic
ASHG19A3A033726	2.0965	up	106.882	77.4183	7.02158	5.9536	noncoding	AK125321		misc_RNA	3862	chr7	-	149555719	149559581		CAGGGGTATGCAGATAAACCATTTCCTCTATTGAAAATAAAATCCATCACTATCTACATC	natural antisense	NM_001099220	ZNF862	zinc finger protein 862	+	149535508	149564568
ASHG19A3A009678	3.26432	up	38.4037	18.8494	5.58821	3.88143	noncoding	ENST00000506504	RP11-1079K10.4	Ensembl	1064	chr17	+	47481442	47484216		TGAAATTTCACAGTGATTTCTGGGGTGGGAGCAGAAGGAAGGCTGTGTTAAGAATCATCG	natural antisense	NM_002634	PHB	prohibitin	-	47481419	47492242
ASHG19A3A015620	2.799	up	50.6514	28.6684	5.98118	4.49627	noncoding	NR_024452	LOC100134259	RefSeq_NR	1210	chr2	+	47055002	47086145		AGCCCTGGTCCTCTAACTCGGAGGTGATGAGGTGTTGGGCTGGAAGAGACAGGCAGCCAG	intergenic
ASHG19A3A011700	3.25143	up	51.9629	25.2823	6.01548	4.31441	noncoding	BC028302		NRED	1394	chr19	-	50354643	50363998		ATTTTCTTCTCTGAAGAGTACAGGAGCATAAGCACGCGGATCTCACACGATGCTTTGTAG	natural antisense	NM_017432	PTOV1	prostate tumor overexpressed 1	+	50354415	50363999
ASHG19A3A036817	3.60947	up	543.54	193.144	9.1804	7.32861	noncoding	uc003ykw.1	CR608006	UCSC_knowngene	2774	chr8	+	103819049	103822203		ATTCTGTGACGTGTACCCAGTATTTATTGGAGGGTATTTCCTAGCAAGAAAATGAGGGCG	intergenic
ASHG19A3A039323	6.58211	up	111.902	26.1813	7.0832	4.36465	noncoding	uc004bxy.1	AK024177	UCSC_knowngene	1670	chr9	+	132251385	132275963		CCAGACACTGAACTGCCTTTGGAAGCAAGTAGGAGCAACAGCGAAGGTTTGCTGGCTCAG	intergenic
ASHG19A3A029296	3.56444	up	115.989	49.5581	7.13362	5.29995	noncoding	ENST00000412295	CTC-338M12.9	Ensembl	549	chr5	+	180708375	180710653		TAGTAGGAGCCTTGGAGGGTGGGTAGGTGCATGGAGGGTGACAGCAGCGCTGGTTCCGTT	intergenic
ASHG19A3A055218	2.11908	up	109.172	78.0301	7.04961	5.96617	noncoding	ENST00000376792	HLA-J	Ensembl	1666	chr6	+	29973747	29977729	uc003nov.3,"	GCTGTGATGTGGAGGAAGAAGAGCTCAGTCACACATTTCTGGAAACTTCTCAAGGTTCCA	intergenic
ASHG19A3A044568	2.15486	up	882.659	464.589	9.81803	8.71043	noncoding	ENST00000454541	RP11-179H18.5	Ensembl	627	chr10	+	121397967	121398594		ATTCAGAAGAAATACGATGAAAGGGAAAAGAATGCCAAAATCAGCCGTCTCCTGGGGGAG	intergenic
ASHG19A3A015692	2.51722	up	658.04	318.231	9.43417	8.10234	noncoding	AK123369		misc_RNA	2244	chr2	+	61153043	61155287		CTAATACTTCAGGAAAACTCATGATGGTTTCCATGTTAAGAGAGACATGGAGCAGGGCAC	intergenic
ASHG19A3A047793	2.534	up	41762.4	11458.2	15.0696	13.7282	noncoding	ENST00000483913	RP11-254B13.1	Ensembl	885	chr12	-	68946777	68947662	NR_026890,NR_026825,NR_003662,NM_002295,NM_001012321,ENST00000493929,ENST00000488229,ENST00000484897,ENST00000483479,ENST00000464073,ENST00000454001,ENST00000453374,ENST00000445182,ENST00000443010,ENST00000442699,ENST00000435879,ENST00000433498,ENST00000431241,ENST00000418207,ENST00000412542,ENST00000339991,"	TCTACAGAGATCCTGAAGAGATTGAAAAAGAAGAGCAGGCTGCTGCTGAAAAGGCAGTGA	intergenic
ASHG19A3A045059	4.7867	up	139.419	43.8428	7.3838	5.12477	noncoding	ENST00000486188	RP11-348A11.1	Ensembl	442	chr11	-	33211607	33212049		GGTTAAGTCCCAAATCCCAAAGCACATCATCCAGAAGCTCAATTGACTTGCCTACATTGC	intergenic
ASHG19A3A022653	2.8639	up	7059.75	1998.7	12.5811	11.0631	noncoding	ENST00000420575	RP4-631H13.6	Ensembl	193	chr1	+	53386076	53386269	NM_015933,"	AAGGCCACGGGGAAGGGGCCCTTGGCCACAAGTGGAATTAAGAAATCTGGCAAAAAGTAA	intronic antisense	NM_001198961	ECHDC2	enoyl-CoA hydratase domain-containing protein 2,"	-	53361581	53387446
ASHG19A3A022653	2.8639	up	7059.75	1998.7	12.5811	11.0631	noncoding	ENST00000420575	RP4-631H13.6	Ensembl	193	chr1	+	53386076	53386269	NM_015933,"	AAGGCCACGGGGAAGGGGCCCTTGGCCACAAGTGGAATTAAGAAATCTGGCAAAAAGTAA	intronic antisense	NM_018281	ECHDC2	enoyl-CoA hydratase domain-containing protein 2,"	-	53361581	53387446
ASHG19A3A022653	2.8639	up	7059.75	1998.7	12.5811	11.0631	noncoding	ENST00000420575	RP4-631H13.6	Ensembl	193	chr1	+	53386076	53386269	NM_015933,"	AAGGCCACGGGGAAGGGGCCCTTGGCCACAAGTGGAATTAAGAAATCTGGCAAAAAGTAA	intronic antisense	NM_001198962	ECHDC2	enoyl-CoA hydratase domain-containing protein 2,"	-	53361581	53387446
ASHG19A3A007495	3.23143	up	240.398	105.969	8.1191	6.42693	noncoding	NR_027286	LQK1	RefSeq_NR	688	chr1	-	213029946	213031480		GAATGTGCTGATGTGCCCACTAAAGAGGAATAACGCCAGAAAGTGTTCCAGTACAACCAG	bidirectional	NM_014053	FLVCR1	feline leukemia virus subgroup C	+	213031596	213072705
ASHG19A3A041657	3.84971	up	462.866	159.709	8.98469	7.03994	noncoding	ENST00000458303	RP11-434J24.2	Ensembl	298	chrX	+	146882522	146882820		AGAATGCACTATAACAGGAAAATCATATTATAGATGGAGTAAAGCTCCAGATTGGAGCTC	intergenic
ASHG19A3A048566	2.97877	up	863.115	340.163	9.7874	8.21269	noncoding	NR_033267	LOC100335030	RefSeq_NR	3162	chr12	+	49782956	49786114		GTTGTTGTTAAACAGAACCTTAACTTTATGTCTGAGGTATGTACTGCATGGGAACCTATT	intron sense-overlapping	NM_023071	SPATS2	spermatogenesis-associated serine-rich protein	+	49760687	49921207
ASHG19A3A054788	2.22608	up	155.215	102.716	7.53446	6.37995	noncoding	AK125142		misc_RNA	2381	chr16	+	72823141	72825522		GTCAGAACTTGAGTAGCACTAAACATATACCTGTTGACTGACTGGCTCATATTGGGTGTT	intronic antisense	NM_006885	ZFHX3	zinc finger homeobox protein 3 isoform A	-	72816785	73082274
ASHG19A3A054788	2.22608	up	155.215	102.716	7.53446	6.37995	noncoding	AK125142		misc_RNA	2381	chr16	+	72823141	72825522		GTCAGAACTTGAGTAGCACTAAACATATACCTGTTGACTGACTGGCTCATATTGGGTGTT	intronic antisense	NM_001164766	ZFHX3	zinc finger homeobox protein 3 isoform B	-	72816785	73092534
ASHG19A3A007427	2.47986	up	44.353	28.4273	5.79474	4.48448	noncoding	NR_026852	LOC348021	RefSeq_NR	2138	chr13	+	19582398	19586774		GGCAGGTGCTGAGAAGCACAGGCAGCAGGATGAGGGGATACTTGCCAGGAGACAGCATGG	intergenic
ASHG19A3A026034	4.27851	up	68.6527	25.1342	6.40227	4.30517	noncoding	ENST00000500169	RP11-314N14.1	Ensembl	450	chr4	+	132301167	132449276		CTCCTGGAAACAGCAGCTCTAACAAAATTGTCTTCAATAAATAAGTTTTTTTGCATCACA	intergenic
ASHG19A3A020524	2.04737	up	44.2728	34.2893	5.7919	4.75813	noncoding	ENST00000455578	SERHL	Ensembl	1712	chr22	+	42896584	42908565		AGCTTTAGGGTATGCAGCTGGGGAGGGAGTGAGGGAATGTCACCCACAGCTCTTTTGTCC	natural antisense	NM_015703	RRP7A	ribosomal RNA-processing protein 7 homolog A	-	42904340	42915829
ASHG19A3A046299	2.00675	up	477.028	301.437	9.02158	8.01672	noncoding	NR_026952	LOC729799	RefSeq_NR	2586	chr11	+	43918852	43921422		GAGAGCAAATAGCTCTCCAGATGGTAAACATAGTCATTTCATCCCAAAACTATCTTGGCA	intron sense-overlapping	NM_139178	ALKBH3	alpha-ketoglutarate-dependent dioxygenase alkB	+	43902356	43941825
ASHG19A3A036717	2.52318	up	176.772	101.95	7.70556	6.37031	noncoding	HIT000067254		H-invDB	619	chr8	+	81454720	81455338		CTGCCCTGAAAGGGGCTGAAATGAAGCCATTAAGACCGAAGTGTACTTTTTAAAACTCCA	intergenic
ASHG19A3A031477	2.16349	up	25.6034	19.0657	5.01318	3.89982	noncoding	ENST00000429623	RP1-20N18.4	Ensembl	299	chr1	+	152996437	152996736		TTAGGAACCATTTGTTCCCATAACCAAGGAGCCATGCTACCCAAAACTTGGAACCTGGAA	intergenic
ASHG19A3A016166	2.46514	up	493.796	255.702	9.06449	7.76283	noncoding	ENST00000436665	AC013268.5	Ensembl	2145	chr2	+	110744639	110753809	uc002tfs.3,NR_027244,ENST00000448359,"	GATCTGGAGTGGAAGGGGAATTCATTTGTTCATTGTCTATCCTTTTGTATTGATTGAATT	intergenic
ASHG19A3A024171	2.3498	up	3992.75	1469.02	11.7988	10.5663	noncoding	ENST00000473096	RP11-61F5.1	Ensembl	294	chr4	-	52844244	52844538		TAACACCACTTCCACCATCACAGTAAAGTTGCCATCAGAAGACTGAAGGAGTTGGAAGAC	intergenic
ASHG19A3A041094	2.16173	up	113.804	79.4953	7.10734	5.99516	noncoding	ENST00000233836	CCT4P2	Ensembl	1548	chrX	+	64490792	64492899		TTCTGACTTTAGCAACTGAAAGTCTCTGAGGCATTCTAAAACTGGATGATATGGCAAACA	intergenic
ASHG19A3A033387	2.09225	up	367.842	232.922	8.67781	7.61275	noncoding	ENST00000413533	AC079621.4	Ensembl	2027	chr7	-	112375220	112378748		AAGAAGCCCATGCTCATGGTTGAAGGTGTGCTTCAAAAGTGCCCTTCTATTGATTACTTT	intergenic
ASHG19A3L0000628	5.03291	up	159.126	47.3179	7.56613	5.23474	noncoding	BM926136	lincRNA-SERP2-2	lincRNA	1101	chr13	+	44647904	44648265		AAATAATTTAACAAATTGGGGCCCCCTTTCCTTTAAAAGGGGCAAACTTTCCTTGGGGGG	intergenic
ASHG19A3A008259	3.02943	up	83.561	42.4457	6.67745	5.0784	noncoding	AK024690		misc_RNA	1692	chr17	-	37413254	37414917		TAGCGACATTCTTTTATTACTTCTAATTGCCTTGTAAAATGCATTGTTATGGCCCGGCAC	exon sense-overlapping	NM_032875	FBXL20	F-box/LRR-repeat protein 20 isoform 1	-	37408896	37557909
ASHG19A3A008259	3.02943	up	83.561	42.4457	6.67745	5.0784	noncoding	AK024690		misc_RNA	1692	chr17	-	37413254	37414917		TAGCGACATTCTTTTATTACTTCTAATTGCCTTGTAAAATGCATTGTTATGGCCCGGCAC	exon sense-overlapping	NM_001184906	FBXL20	F-box/LRR-repeat protein 20 isoform 2	-	37408896	37557909
ASHG19A3A020380	3.43433	up	2765.38	771.99	11.3127	9.53265	noncoding	ENST00000414048	CTA-714B7.4	Ensembl	380	chr22	+	35560296	35561340		GTGTATCCTTATGGGAAGCTGTGTAATCCCCATGACCATCATGATGAATTTTGCCAATGC	intergenic
ASHG19A3A038650	2.05557	up	234.364	160.223	8.08431	7.04477	noncoding	ENST00000419207	RP11-160N1.9	Ensembl	719	chr9	+	44823712	44835521	ENST00000513381,ENST00000441101,ENST00000432067,"	AAGACAAAGCAAAGGTATGAAAGGAACACACATCCCTGACTGACTAGGAGGAACAGAGCT	intergenic
ASHG19A3A033270	3.10719	up	37.8801	19.5045	5.56829	3.93268	noncoding	G30851		misc_RNA	348	chr7	-	100485936	100486284		AGTACAAGTATGGATGATACAGGACTGAGGAACGGGGGACGGCTCAAAAGAAATCAACAT	natural antisense	NM_001128853	SRRT	serrate RNA effector molecule homolog isoform d	+	100472700	100486285
ASHG19A3A033270	3.10719	up	37.8801	19.5045	5.56829	3.93268	noncoding	G30851		misc_RNA	348	chr7	-	100485936	100486284		AGTACAAGTATGGATGATACAGGACTGAGGAACGGGGGACGGCTCAAAAGAAATCAACAT	natural antisense	NM_001128854	SRRT	serrate RNA effector molecule homolog isoform e	+	100472700	100486285
ASHG19A3A033270	3.10719	up	37.8801	19.5045	5.56829	3.93268	noncoding	G30851		misc_RNA	348	chr7	-	100485936	100486284		AGTACAAGTATGGATGATACAGGACTGAGGAACGGGGGACGGCTCAAAAGAAATCAACAT	natural antisense	NM_015908	SRRT	serrate RNA effector molecule homolog isoform a	+	100472700	100486285
ASHG19A3A033270	3.10719	up	37.8801	19.5045	5.56829	3.93268	noncoding	G30851		misc_RNA	348	chr7	-	100485936	100486284		AGTACAAGTATGGATGATACAGGACTGAGGAACGGGGGACGGCTCAAAAGAAATCAACAT	natural antisense	NM_001128852	SRRT	serrate RNA effector molecule homolog isoform c	+	100472700	100486285
ASHG19A3A022734	2.24412	up	27.4326	19.614	5.10754	3.9414	noncoding	ENST00000472513	RP11-475O23.2	Ensembl	350	chr3	+	58558470	58560046		CATGTCCTCTCTGGAAAGAAAAAGGTGAACACCCAGGAGAAGAGCTAGCAGGGAGAAGGA	intronic antisense	NM_001076778	FAM107A	downregulated in renal cell carcinoma	-	58549844	58563491
ASHG19A3A022734	2.24412	up	27.4326	19.614	5.10754	3.9414	noncoding	ENST00000472513	RP11-475O23.2	Ensembl	350	chr3	+	58558470	58560046		CATGTCCTCTCTGGAAAGAAAAAGGTGAACACCCAGGAGAAGAGCTAGCAGGGAGAAGGA	intronic antisense	NM_007177	FAM107A	downregulated in renal cell carcinoma	-	58549844	58563491
ASHG19A3A018810	2.25112	up	212.984	134.989	7.95787	6.78722	noncoding	ENST00000399566	RPS5L	Ensembl	612	chr21	-	34853886	34854502		AACAGCAACAAGCTCATGATCATGTGCATCATCAAGCATGCCTTCGATTTCATCCACCTG	intergenic
ASHG19A3A038888	3.58622	up	146.006	61.0679	7.44986	5.6074	noncoding	ENST00000413075	XXyac-YM21GA2.2	Ensembl	967	chr9	+	90459066	90462229		TATGCTGGTGGTTGGCTATGGCTATGAAGGATCAGACTCGGATAACAAATATTGGCTGGT	intergenic
ASHG19A3A025573	3.08583	up	168.9	80.8056	7.64713	6.02147	noncoding	ENST00000483696	RP11-30P21.1	Ensembl	477	chr4	+	63114011	63114488		TTGAGAACCAGTCGAAAGAGGCTTAAGCTGTTGGAACCTATTCTCTATGAATTCATGCCA	intergenic
ASHG19A3A016828	2.12288	up	20511.7	6961.73	14.083	12.9969	noncoding	ENST00000429685	AC079354.2	Ensembl	675	chr2	+	203044019	203044694		AACATAGAAGTTGGAATCTTCAACGAAGCTGGATTTAGGGGGCTTACTCCAACTGAAGTT	intergenic
ASHG19A3A013746	2.76063	up	43.2648	24.9539	5.76033	4.29534	noncoding	AK125777		misc_RNA	2546	chr2	-	65114588	65117134		CTCCTGTCTCTGAAGAGAAGGAGGAAGTAAAAAGTTGAAAAACAACAGGAATGAAGTCAG	intergenic
ASHG19A3A037667	2.08741	up	124.019	89.0223	7.2278	6.16609	noncoding	ENST00000441651	RP11-791O21.1	Ensembl	451	chr9	-	91585805	91586256		CTCCTTCAATAAAGGAGTTTGGGTTTTCTGATAACCAGAAGTTATGGGAGCAAAATATAA	intergenic
ASHG19A3A039803	3.44011	up	1680.47	520.438	10.6588	8.87639	noncoding	AK096921		misc_RNA	2569	chrX	-	46458902	46461789		GGTACTTTTTACTTGGAAAGTTGTACTATGTCCATGAAAATGGTTAAATGAGAAGGCCAT	intergenic
ASHG19A3A035430	2.04035	up	32.9716	25.8151	5.37343	4.34461	noncoding	ENST00000457337	AC019084.7	Ensembl	432	chr7	+	158512420	158512852		TGATCAGAAAAAGAAAGAAGCCGCAGAGAAAGGTACCTGCTTCAACTAAAGCTGCAGCCT	intergenic
ASHG19A3L0000717	2.99337	up	326.615	149.22	8.5214	6.93963	noncoding	GD141660	lincRNA-BAZ1A	lincRNA	274	chr14	-	35433120	35438502		CTTTATGGAGTAGAATTGAAAGGAGACTTTTCGCCAATTGCAGGAAATGGTCATAAAAAA	intergenic
ASHG19A3A007600	3.5367	up	770.769	264.832	9.64071	7.8183	noncoding	NR_027941	COX11	RefSeq_NR	1138	chr17	-	53029258	53046064	NM_001162861,"	TGGACAGTATTTCAATAAAATACAGGTATTGTCTTCCAGGCTTCAAAGCTGCACAGAGTC	bidirectional	NM_178509	STXBP4	syntaxin-binding protein 4	+	53046125	53241449
ASHG19A3A007600	3.5367	up	770.769	264.832	9.64071	7.8183	noncoding	NR_027941	COX11	RefSeq_NR	1138	chr17	-	53029258	53046064	NM_001162861,"	TGGACAGTATTTCAATAAAATACAGGTATTGTCTTCCAGGCTTCAAAGCTGCACAGAGTC	natural antisense	NM_005486	TOM1L1	TOM1-like protein 1	+	52978051	53039328
ASHG19A3A007600	3.5367	up	770.769	264.832	9.64071	7.8183	noncoding	NR_027941	COX11	RefSeq_NR	1138	chr17	-	53029258	53046064	NM_001162861,"	TGGACAGTATTTCAATAAAATACAGGTATTGTCTTCCAGGCTTCAAAGCTGCACAGAGTC	exon sense-overlapping	NM_001162862	COX11	cytochrome c oxidase assembly protein COX11,"	-	53038566	53046064
ASHG19A3A007600	3.5367	up	770.769	264.832	9.64071	7.8183	noncoding	NR_027941	COX11	RefSeq_NR	1138	chr17	-	53029258	53046064	NM_001162861,"	TGGACAGTATTTCAATAAAATACAGGTATTGTCTTCCAGGCTTCAAAGCTGCACAGAGTC	exon sense-overlapping	NM_004375	COX11	cytochrome c oxidase assembly protein COX11,"	-	53038566	53046064
ASHG19A3A007600	3.5367	up	770.769	264.832	9.64071	7.8183	noncoding	NR_027941	COX11	RefSeq_NR	1138	chr17	-	53029258	53046064	NM_001162861,"	TGGACAGTATTTCAATAAAATACAGGTATTGTCTTCCAGGCTTCAAAGCTGCACAGAGTC	exon sense-overlapping	NM_001162861	COX11	cytochrome c oxidase assembly protein COX11,"	-	53038566	53046064
ASHG19A3L0003507	3.10923	up	48.9193	24.9881	5.934	4.29744	noncoding	CN273898	lincRNA-TMCO5A-2	lincRNA	807	chr15	+	37400695	37401493		AGGATGTGTTTTCATTTCCATAACACTGGAAGCACTTTCTGTAAACCTTTTGATGGACTT	intergenic
ASHG19A3A040595	4.48381	up	1419.76	354.511	10.441	8.27626	noncoding	BC033764		misc_RNA	910	chrX	-	153746166	153746955		TTTTGTAACATCTGCTATTTGAGAACTGCTGAAGCTGCCCTGATCTATGAGGGCTGACCT	intergenic
ASHG19A3A000078	2.14852	up	145.583	100.173	7.44525	6.34191	noncoding	ENST00000398827	PLK5P	Ensembl	1822	chr19	+	1524072	1535455		ACATGGCCCTGCGACCCCCCGGAGGGTGAGCTTCAGTGGAGTCCCGGCCCAACTGGTGCT	intergenic
ASHG19A3A036918	2.09989	up	115.852	83.1611	7.13187	6.06155	noncoding	ENST00000358374	RP11-622O11.1	Ensembl	1378	chr8	+	127084830	127086475		GAGAACGAGGAACAGAAACTGAAATTTCTCAAACTTATGGGTGGCTTCAAAAATCTGTCC	intergenic
ASHG19A3A024800	2.4153	up	5623.99	1907.27	12.2678	10.9956	noncoding	ENST00000512366	RP11-481K16.2	Ensembl	460	chr4	-	144476276	144476736	NR_002944,NM_031157,NM_002136,NM_001011725,NM_001011724,ENST00000505767,ENST00000444945,ENST00000437295,ENST00000432375,ENST00000430583,ENST00000424481,ENST00000406078,ENST00000404243,ENST00000391992,ENST00000222956,"	GACAACAATCAGTCTTCAAATTTTGGACCCATGAAGGGAGGAAACTTTGGAGGCAGAAGC	natural antisense	NM_003601	SMARCA5	SWI/SNF-related matrix-associated	+	144434615	144478642
ASHG19A3A019035	2.04929	up	192.913	134.963	7.8221	6.78697	noncoding	NR_026916	C21orf99	RefSeq_NR	3438	chr21	+	14410486	14490569		GCTCCAGAACCTGGATCTATGTGTGATATCACCTGTTCTGATTAGCTAGGTCTTAGGTAA	intergenic
ASHG19A3A041270	2.22207	up	79.3683	54.8808	6.60236	5.45046	noncoding	ENST00000420303	RP13-213K19.1	Ensembl	941	chrX	+	93574036	93574977		ATTACTATCCAGGAGTTGTTCAGGTGTATTTCAGAGCAGTTCACAGCCATGTTTAGGTGC	intergenic
ASHG19A3L0000415	3.28288	up	89.509	41.9421	6.77436	5.0594	noncoding	AW449673	lincRNA-PRSS23-3	lincRNA	461	chr11	+	86414139	86425129		AGTTGTCTATTTAAGGATTTCTTAGTGAGCTCCAAGGTAAAATATATCTACCTCGTGCCG	intergenic
ASHG19A3A019810	3.93864	up	51.9413	20.9408	6.01484	4.03714	noncoding	ENST00000431924	RP3-508I15.9	Ensembl	541	chr22	-	39063834	39077775		TGCCATTGTCTTCAAATCTTGAAGACATACATTTTATCATGTGGCTACTAACGATCCTGG	bidirectional	NM_020243	TOMM22	mitochondrial import receptor subunit TOM22	+	39077953	39080766
ASHG19A3A019810	3.93864	up	51.9413	20.9408	6.01484	4.03714	noncoding	ENST00000431924	RP3-508I15.9	Ensembl	541	chr22	-	39063834	39077775		TGCCATTGTCTTCAAATCTTGAAGACATACATTTTATCATGTGGCTACTAACGATCCTGG	natural antisense	NM_015373	CBY1	protein chibby homolog 1 isoform a	+	39052657	39069855
ASHG19A3A019810	3.93864	up	51.9413	20.9408	6.01484	4.03714	noncoding	ENST00000431924	RP3-508I15.9	Ensembl	541	chr22	-	39063834	39077775		TGCCATTGTCTTCAAATCTTGAAGACATACATTTTATCATGTGGCTACTAACGATCCTGG	natural antisense	NM_001002880	CBY1	protein chibby homolog 1 isoform b	+	39052657	39069855
ASHG19A3A041268	4.9878	up	1169.04	273.261	10.1838	7.86535	noncoding	ENST00000441503	RP11-156J23.1	Ensembl	453	chrX	+	92297488	92297941		CATCAAGAACATGCCAGACACATTTTATTTGGTGGTAAGCTGATTGCTTTTTCACATTTA	intergenic
ASHG19A3A025681	2.55562	up	45.0062	27.9804	5.81617	4.4625	noncoding	ENST00000500608	AC093677.1	Ensembl	1139	chr4	+	74963582	74964913		TTTTCAGCATCTTTTCGATGATTTTCTTAACCATGGGCGATGCGGGGTTGAGACAAGCTT	natural antisense	NM_002089	CXCL2	C-X-C motif chemokine 2	-	74962753	74964997
ASHG19A3A037458	2.78902	up	105.125	57.3954	6.99664	5.51688	noncoding	ENST00000425737	RP11-532L16.1	Ensembl	517	chr1	+	200298288	200298805		ATACCATCAAGAAGAAGCTGACAGGGATCCTGCATGAATTACCAGCAAATGGCTACAGGA	intergenic
ASHG19A3A039217	2.44977	up	1275.14	560.794	10.2999	9.00723	noncoding	ENST00000411924	RP11-417B4.3	Ensembl	246	chr9	+	126521498	126522054		GACTTTGTCAAGATGGACTAGAAGAGGTCACTGAGTTTGAAATCACACCAGAAGGAAGAA	intronic antisense	NM_020946	DENND1A	DENN domain-containing protein 1A isoform 1	-	126141932	126692417
ASHG19A3A039217	2.44977	up	1275.14	560.794	10.2999	9.00723	noncoding	ENST00000411924	RP11-417B4.3	Ensembl	246	chr9	+	126521498	126522054		GACTTTGTCAAGATGGACTAGAAGAGGTCACTGAGTTTGAAATCACACCAGAAGGAAGAA	intronic antisense	NM_024820	DENND1A	DENN domain-containing protein 1A isoform 2	-	126163869	126692417
ASHG19A3A042452	2.05241	up	19276.1	6775.44	13.992	12.9547	noncoding	ENST00000456003	RP11-730A19.4	Ensembl	220	chr10	-	13146573	13146793		ATACTGGAATGGTGGTAATACGAGGAAACAGTATCCTCATGTTAGAAGCCTTGGAATGAG	intronic antisense	NM_001008212	OPTN	optineurin	+	13142081	13180276
ASHG19A3A042452	2.05241	up	19276.1	6775.44	13.992	12.9547	noncoding	ENST00000456003	RP11-730A19.4	Ensembl	220	chr10	-	13146573	13146793		ATACTGGAATGGTGGTAATACGAGGAAACAGTATCCTCATGTTAGAAGCCTTGGAATGAG	intronic antisense	NM_021980	OPTN	optineurin	+	13142081	13180276
ASHG19A3A042452	2.05241	up	19276.1	6775.44	13.992	12.9547	noncoding	ENST00000456003	RP11-730A19.4	Ensembl	220	chr10	-	13146573	13146793		ATACTGGAATGGTGGTAATACGAGGAAACAGTATCCTCATGTTAGAAGCCTTGGAATGAG	intronic antisense	NM_001008213	OPTN	optineurin	+	13142081	13180276
ASHG19A3A042452	2.05241	up	19276.1	6775.44	13.992	12.9547	noncoding	ENST00000456003	RP11-730A19.4	Ensembl	220	chr10	-	13146573	13146793		ATACTGGAATGGTGGTAATACGAGGAAACAGTATCCTCATGTTAGAAGCCTTGGAATGAG	intronic antisense	NM_001008211	OPTN	optineurin	+	13142081	13180276
ASHG19A3A033997	2.01033	up	181.058	129.996	7.73743	6.73	noncoding	G31741		misc_RNA	263	chr7	+	16639406	16639669		TCAGGTGGAGTATGGCACGTGAATTAGCCTTACAGTAATTGTGTACATAGTATGTTTAGT	natural antisense	NM_020319	ANKMY2	ankyrin repeat and MYND domain-containing	-	16639400	16685442
ASHG19A3A048820	2.02281	up	4100.32	1716.14	11.8322	10.8158	noncoding	CR612226		RNAdb	1299	chr12	+	68055145	68056443	NM_006482,NM_003583,"	GATGACAGGAGTAAGACTGTTTAGTGAATATCTGTTAAATTTTATTGTTGTGGCCAGAGA	exon sense-overlapping	NM_003583	DYRK2	dual specificity	+	68042511	68056444
ASHG19A3A048820	2.02281	up	4100.32	1716.14	11.8322	10.8158	noncoding	CR612226		RNAdb	1299	chr12	+	68055145	68056443	NM_006482,NM_003583,"	GATGACAGGAGTAAGACTGTTTAGTGAATATCTGTTAAATTTTATTGTTGTGGCCAGAGA	exon sense-overlapping	NM_006482	DYRK2	dual specificity	+	68042511	68056444
ASHG19A3A055128	3.07914	up	145.759	70.9279	7.44716	5.82464	noncoding	uc002dtq.1	BC041466	UCSC_knowngene	1961	chr16	+	29756599	29761150	ENST00000501801,"	GAGACAGAGAAGCAAGAGGGACCAGAAAGGtgcttgagatattttgcagaccctgcactt	intronic antisense	NM_175900	C16orf54	transmembrane protein C16orf54	-	29753785	29757340
ASHG19A3A015048	7.82833	up	1284.93	194.491	10.309	7.34029	noncoding	BC042017		RNAdb	1423	chr2	-	223181965	223183372		AGTGGTTTGGCTGCAATGTAGAAACTACAGTATGAAGTGTTTTATGTCTGCATTGTCTTA	intergenic
ASHG19A3A028517	4.21514	up	408.091	131.028	8.81776	6.74218	noncoding	uc003kkb.1	AK056485	UCSC_knowngene	2957	chr5	+	91495353	91742351		TGAAGTGCCTACCCATGTGAAACGAACAAGTGCTATTCGGAAGAAGCAGGTTGTGTTAAT	intergenic
ASHG19A3A041636	2.29923	up	538.211	291.667	9.16674	7.9656	noncoding	AY952890		NRED	3581	chrX	+	140993950	140996892	NM_005462,"	CATATGGGTAGTTATGGGGTTTACCTGTTTTACTTTTGGGTATTTTTCAAATGCTTTTCC	exon sense-overlapping	NM_005462	MAGEC1	melanoma-associated antigen C1	+	140991641	140997187
ASHG19A3A017064	2.02435	up	3479.34	1499.94	11.6157	10.5983	noncoding	ENST00000428736	AC007559.1	Ensembl	355	chr2	+	230566509	230566864		GGAAAAACTGATAGAATCTGAGTGTCTTCAGGCCAGCATAATGGAAATGTTCTCTGAAGA	intronic antisense	NM_139072	DNER	delta and Notch-like epidermal growth	-	230222344	230579286
ASHG19A3A040846	2.48976	up	609.92	302.226	9.33649	8.02049	noncoding	ENST00000317902	AF241726.2	Ensembl	699	chrX	+	38338467	38339166		ATCGACACACTGATCCTGCCAGAAAATTTCAAAGACAATAGATCAAAAAAGAAAGGTTTG	intergenic
ASHG19A3A011989	4.72174	up	3298.88	674.828	11.5495	9.31014	noncoding	ENST00000398858	AC011544.1	Ensembl	612	chr19	+	1203207	1203822		TTGCTGCATATCGTGCTAAGGGCAAAAGTGAAGCAGGAAAGAAGGGCTCAAAGAAGAACA	intergenic
ASHG19A3A027048	2.34055	up	45.9129	31.1998	5.84455	4.6177	noncoding	ENST00000512952	CTD-2015A6.1	Ensembl	449	chr5	-	81841680	81842129		AGACAGTTTTAAAAAAGACCCTATACGCTTCATTAAGAGCATTTGTTCACTGTGGGGTGG	intergenic
ASHG19A3A031312	2.99836	up	38.4279	20.4908	5.58923	4.00506	noncoding	uc001eze.2	BC038201	UCSC_knowngene	991	chr1	+	151763317	151766877		TTTCTGGAAAACATGAAATAGGCTTTGTAGATGGACAGGAAGTCAAGGGACAAGCGGTGC	bidirectional	NM_001083965	TDRKH	tudor and KH domain-containing protein isoform	-	151745954	151763010
ASHG19A3A031312	2.99836	up	38.4279	20.4908	5.58923	4.00506	noncoding	uc001eze.2	BC038201	UCSC_knowngene	991	chr1	+	151763317	151766877		TTTCTGGAAAACATGAAATAGGCTTTGTAGATGGACAGGAAGTCAAGGGACAAGCGGTGC	bidirectional	NM_001083963	TDRKH	tudor and KH domain-containing protein isoform	-	151745954	151763010
ASHG19A3A031312	2.99836	up	38.4279	20.4908	5.58923	4.00506	noncoding	uc001eze.2	BC038201	UCSC_knowngene	991	chr1	+	151763317	151766877		TTTCTGGAAAACATGAAATAGGCTTTGTAGATGGACAGGAAGTCAAGGGACAAGCGGTGC	bidirectional	NM_006862	TDRKH	tudor and KH domain-containing protein isoform	-	151744040	151763010
ASHG19A3A031312	2.99836	up	38.4279	20.4908	5.58923	4.00506	noncoding	uc001eze.2	BC038201	UCSC_knowngene	991	chr1	+	151763317	151766877		TTTCTGGAAAACATGAAATAGGCTTTGTAGATGGACAGGAAGTCAAGGGACAAGCGGTGC	bidirectional	NM_001083964	TDRKH	tudor and KH domain-containing protein isoform	-	151745954	151763010
ASHG19A3A027395	2.09147	up	1350.15	675.594	10.3766	9.31205	noncoding	ENST00000429606	AC010240.3	Ensembl	459	chr5	-	132323343	132323802		TACGGGCAGTAGATGAATCGAAAAGGTGGATTCCACAGACCTTTGGATTTCATTGCATGA	intergenic
ASHG19A3A053323	2.12241	up	2397.29	1061.07	11.127	10.0413	noncoding	NR_003659	WASH3P	RefSeq_NR	2590	chr15	+	102501015	102516807	uc010scz.1,uc009vir.2,NR_028269,NR_024540,ENST00000326632,"	ATAAAGAACTGAGCAGAAACCAACAGTGTGCTTTTAATAAAGGATCTCTAGCTGTGCAGG	intergenic
ASHG19A3A031891	3.09282	up	175.107	83.32	7.69351	6.06459	noncoding	ENST00000404930	RP3-359N14.1	Ensembl	1673	chr6	+	106114200	106115873		AAACTCAATACCCTTAAAGACAGACACTCCACCAAAGTCTGTACCAATCAATGTAATCTC	intergenic
ASHG19A3L0000909	4.27659	up	2495.8	585.594	11.1788	9.08233	noncoding	AB074181	lincRNA-CDRT4	lincRNA	2838	chr17	-	15339337	15466875	NM_173622,"	TTTGTGTCCATGGAACGTTTATAGACATGGAGGCAGGCAATAAATTCCTCCAATAATTAA	exon sense-overlapping	NM_145301	FAM18B2	hypothetical protein LOC201158 isoform 1	-	15405577	15466945
ASHG19A3L0000909	4.27659	up	2495.8	585.594	11.1788	9.08233	noncoding	AB074181	lincRNA-CDRT4	lincRNA	2838	chr17	-	15339337	15466875	NM_173622,"	TTTGTGTCCATGGAACGTTTATAGACATGGAGGCAGGCAATAAATTCCTCCAATAATTAA	exon sense-overlapping	NM_001135036	FAM18B2	hypothetical protein LOC201158 isoform 2	-	15440293	15466945
ASHG19A3L0000909	4.27659	up	2495.8	585.594	11.1788	9.08233	noncoding	AB074181	lincRNA-CDRT4	lincRNA	2838	chr17	-	15339337	15466875	NM_173622,"	TTTGTGTCCATGGAACGTTTATAGACATGGAGGCAGGCAATAAATTCCTCCAATAATTAA	exon sense-overlapping	NM_001204477	CDRT4	CMT1A duplicated region transcript 4 protein	-	15339331	15370925
ASHG19A3L0000909	4.27659	up	2495.8	585.594	11.1788	9.08233	noncoding	AB074181	lincRNA-CDRT4	lincRNA	2838	chr17	-	15339337	15466875	NM_173622,"	TTTGTGTCCATGGAACGTTTATAGACATGGAGGCAGGCAATAAATTCCTCCAATAATTAA	exon sense-overlapping	NM_001204478	FAM18B2-CDRT4	hypothetical protein LOC100533496	-	15339331	15466945
ASHG19A3A041411	2.22637	up	6200.98	2252.16	12.4088	11.2541	noncoding	ENST00000425821	RP4-604A21.1	Ensembl	327	chr1	-	29308795	29309122		GTCAAGTTTGAAAAGAGATAAAAGACAGGCAAGAACAAGTAGTTCTTCCAGAAGCTGTGG	intronic antisense	NM_004437	EPB41	protein 4.1 isoform 6	+	29213602	29446558
ASHG19A3A041411	2.22637	up	6200.98	2252.16	12.4088	11.2541	noncoding	ENST00000425821	RP4-604A21.1	Ensembl	327	chr1	-	29308795	29309122		GTCAAGTTTGAAAAGAGATAAAAGACAGGCAAGAACAAGTAGTTCTTCCAGAAGCTGTGG	intronic antisense	NM_001166005	EPB41	protein 4.1 isoform 1	+	29213602	29446558
ASHG19A3A041411	2.22637	up	6200.98	2252.16	12.4088	11.2541	noncoding	ENST00000425821	RP4-604A21.1	Ensembl	327	chr1	-	29308795	29309122		GTCAAGTTTGAAAAGAGATAAAAGACAGGCAAGAACAAGTAGTTCTTCCAGAAGCTGTGG	intronic antisense	NM_203343	EPB41	protein 4.1 isoform 2	+	29213602	29446558
ASHG19A3A041411	2.22637	up	6200.98	2252.16	12.4088	11.2541	noncoding	ENST00000425821	RP4-604A21.1	Ensembl	327	chr1	-	29308795	29309122		GTCAAGTTTGAAAAGAGATAAAAGACAGGCAAGAACAAGTAGTTCTTCCAGAAGCTGTGG	intronic antisense	NM_001166007	EPB41	protein 4.1 isoform 5	+	29213602	29446558
ASHG19A3A041411	2.22637	up	6200.98	2252.16	12.4088	11.2541	noncoding	ENST00000425821	RP4-604A21.1	Ensembl	327	chr1	-	29308795	29309122		GTCAAGTTTGAAAAGAGATAAAAGACAGGCAAGAACAAGTAGTTCTTCCAGAAGCTGTGG	intronic antisense	NM_001166006	EPB41	protein 4.1 isoform 3	+	29241087	29391733
ASHG19A3A041411	2.22637	up	6200.98	2252.16	12.4088	11.2541	noncoding	ENST00000425821	RP4-604A21.1	Ensembl	327	chr1	-	29308795	29309122		GTCAAGTTTGAAAAGAGATAAAAGACAGGCAAGAACAAGTAGTTCTTCCAGAAGCTGTGG	intronic antisense	NM_203342	EPB41	protein 4.1 isoform 4	+	29213602	29446558
ASHG19A3A013674	2.16498	up	10240.1	3595.32	13.0956	11.9812	noncoding	ENST00000434096	AC007238.1	Ensembl	1741	chr2	-	58687426	58689167	NM_006083,"	TAGTGCAATCATTGAGAAGAGGAAGAAGATGGAAGCTGATGGGGTTGAAGTCAAAAGACC	intergenic
ASHG19A3A050459	3.15395	up	139.924	66.6929	7.38948	5.73232	noncoding	uc001vqh.2	BC042802	UCSC_knowngene	1007	chr13	+	107028910	107030941		CTGTACAATTGCTCTGTACAACTCGATAAAATAATCCATGCTAACAAAAGTCTAGAATGG	intergenic
ASHG19A3A041902	2.09996	up	773.135	427.081	9.64406	8.5737	noncoding	NR_001530	TTTY9A	RefSeq_NR	1637	chrY	-	20743091	20752407		TAAAAGAATATTAAGAGTCCAGAAACTGGTGTTCTGGCTGTGGCCCTGCCTTAGACTGTC	natural antisense	NM_001001877	HSFY2	heat shock transcription factor, Y-linked"	+	20708576	20750849
ASHG19A3A041902	2.09996	up	773.135	427.081	9.64406	8.5737	noncoding	NR_001530	TTTY9A	RefSeq_NR	1637	chrY	-	20743091	20752407		TAAAAGAATATTAAGAGTCCAGAAACTGGTGTTCTGGCTGTGGCCCTGCCTTAGACTGTC	natural antisense	NM_152584	HSFY1	heat shock transcription factor, Y-linked"	+	20708576	20750849
ASHG19A3A034625	2.15195	up	1390.55	673.487	10.4135	9.30782	noncoding	ENST00000426835	AC004945.2	Ensembl	738	chr7	+	79082426	79100516		AAATTTTATGCCAGATAAAATATTCACCTTCTCGGACTCCCTGGCACCAGGCATGGCCAT	natural antisense	NM_012301	MAGI2	membrane-associated guanylate kinase, WW and PDZ"	-	77646373	79082890
ASHG19A3A027282	2.06825	up	234.247	159.305	8.0838	7.03539	noncoding	ENST00000504479	RP11-950K24.1	Ensembl	192	chr5	-	118468385	118468577		ATAGCCAGCAGCAATGCCAATATAGGACTAATTGTCAACCCAGAAAAGGGACTTGCTCCA	intronic antisense	NM_005509	DMXL1	dmX-like protein 1	+	118407083	118584822
ASHG19A3A050321	2.07567	up	783.965	436.121	9.66065	8.60707	noncoding	AK125710		NRED	2975	chr1	-	117057156	117060131		GTAATTAAGACTCCTGGTCTGCAGCCCAGATTTACTGCATTTTACAAGTTAATAATATGA	exon sense-overlapping	NM_001779	CD58	lymphocyte function-associated antigen 3 isoform	-	117057155	117113715
ASHG19A3A048381	2.10004	up	80.4413	58.7365	6.62102	5.5506	noncoding	ENST00000494341	RP11-757G14.1	Ensembl	476	chr12	+	12491709	12492185		CTGACTACTGATGTGCTATGAAGATAGAAGACAACCACACACTGGTGTTCACTGTGGATG	intronic antisense	NM_018050	MANSC1	MANSC domain-containing protein 1 precursor	-	12482217	12503169
ASHG19A3A054250	2.07584	up	33.2255	25.546	5.38418	4.33048	noncoding	ENST00000500013	AC023830.1	Ensembl	2068	chr16	+	4658885	4661833		TTCTGAAGAGCGACACACGTAGAAATACACAGACACGGCCACGCGCACACATGCGGAGAG	natural antisense	NM_145253	FAM100A	hypothetical protein LOC124402	-	4658883	4664927
ASHG19A3A019426	2.56015	up	58.0898	35.5087	6.16961	4.81338	noncoding	ENST00000458718	AC006548.20	Ensembl	348	chr22	-	17385113	17385586	ENST00000442306,"	ATCAGCAGCCTGCAGCCTGAAGATTTTACAACTTATTACTGTCAACAGAGTTACAGTACC	intergenic
ASHG19A3A043253	2.57377	up	3752.62	1286.65	11.7154	10.3515	noncoding	ENST00000445829	RP11-753C18.4	Ensembl	389	chr10	-	104597767	104605230		GCTGCAGGATGGGGAACTGACCTATCTTTATACCAAGAGCACCGATGGAGCCCCCACCTT	intergenic
ASHG19A3A014189	2.91348	up	207.274	102.573	7.92101	6.37826	noncoding	NR_027143	LOC440895	RefSeq_NR	871	chr2	-	111160495	111181393	uc010fjq.2,NR_027145,"	ATGTTTTGGATGCCCAGTACAACAGAAATGTTCCATTTGAAACTCACCTCAGGCCATCAG	intergenic
ASHG19A3A025767	2.02091	up	856.461	480.889	9.7784	8.7634	noncoding	ENST00000480094	RP11-397E7.1	Ensembl	844	chr4	+	87791343	87792187		AGAAATCTGTCACTGCCACCTCAACCAAAATTGATAATCAGCAATGTAAAAATCCCAAAA	intergenic
ASHG19A3A015974	2.59458	up	700.018	325.688	9.51435	8.13885	noncoding	ENST00000416118	AC128677.2	Ensembl	248	chr2	+	92145461	92151636		TTCTACTAGTCGAAAGCGGCCTCGTGAAGGGGAAGCTGAGGGTGCTGAGACCACAAAGCA	intergenic
ASHG19A3A055189	3.34231	up	811.927	291.622	9.70625	7.9654	noncoding	uc003dpr.3	FAM86D	UCSC_knowngene	2104	chr3	-	75470704	75484266	NM_018172,"	CCAGGGCCACCGGAGTTATTTGCTGACGTGCTGTATTGCCCAGAAGCCATCGTGTCGCTG	intergenic
ASHG19A3A042895	2.30933	up	1399.65	635.427	10.4242	9.21669	noncoding	ENST00000435088	RP11-227H15.7	Ensembl	386	chr10	-	71060187	71060573		CAACAATGCTGAAAAGAGAGACAAACACCAGGTTCTTAGGCCATGCTCCAAAGTCATCGT	intronic antisense	NM_033497	HK1	hexokinase-1 isoform HKI-ta/tb	+	71029755	71161637
ASHG19A3A042895	2.30933	up	1399.65	635.427	10.4242	9.21669	noncoding	ENST00000435088	RP11-227H15.7	Ensembl	386	chr10	-	71060187	71060573		CAACAATGCTGAAAAGAGAGACAAACACCAGGTTCTTAGGCCATGCTCCAAAGTCATCGT	intronic antisense	NM_033498	HK1	hexokinase-1 isoform HKI-ta/tb	+	71029755	71161637
ASHG19A3A042895	2.30933	up	1399.65	635.427	10.4242	9.21669	noncoding	ENST00000435088	RP11-227H15.7	Ensembl	386	chr10	-	71060187	71060573		CAACAATGCTGAAAAGAGAGACAAACACCAGGTTCTTAGGCCATGCTCCAAAGTCATCGT	natural antisense	NM_033500	HK1	hexokinase-1 isoform HKI-td	+	71029755	71161637
ASHG19A3A020677	3.54966	up	255.043	101.742	8.19488	6.36719	noncoding	uc003brm.2	BC036698	UCSC_knowngene	3252	chr3	-	9391373	9438338		ATGACCACATGTGGGACTATTTCAACTGCCACGAGAAATCCCAGAAGGATTATTGTTTTG	intronic antisense	NM_001114092	THUMPD3	THUMP domain-containing protein 3	+	9404716	9428475
ASHG19A3A020677	3.54966	up	255.043	101.742	8.19488	6.36719	noncoding	uc003brm.2	BC036698	UCSC_knowngene	3252	chr3	-	9391373	9438338		ATGACCACATGTGGGACTATTTCAACTGCCACGAGAAATCCCAGAAGGATTATTGTTTTG	intronic antisense	NM_015453	THUMPD3	THUMP domain-containing protein 3	+	9404716	9428475
ASHG19A3A022259	2.47163	up	41.481	26.7629	5.70089	4.39542	noncoding	ENST00000429328	RP1-18D14.4	Ensembl	479	chr1	+	47644921	47645829		TATAGAGCCAATTTTACCGGCAAAGGAATGGAAGATCTGAAAGGCTAGGCGATCCCACAA	intergenic
ASHG19A3A046362	3.96344	up	268.287	95.76	8.26123	6.27448	noncoding	HIT000383248		H-invDB	1036	chr11	+	48441596	48442631		CAGTGACAAACTCTGCCCATTGATAAAGCTGCTGCTGTATTTTATACTATGGTGGTCCCA	intergenic
ASHG19A3A040726	2.08945	up	71828.8	23150.7	15.8386	14.7755	noncoding	ENST00000416049	RP5-958B3.2	Ensembl	131	chrX	+	18359335	18359466		GGAGAACACCCTGCTGACCAAAGAGGCCATTGAGCAGGAGAAGCGGGTGAAATTTCCTAA	intronic antisense	NM_006089	SCML2	sex comb on midleg-like protein 2	-	18257432	18372844
ASHG19A3A040076	3.17544	up	65.0741	32.0887	6.32864	4.66169	noncoding	NR_001564	XIST	RefSeq_NR	19271	chrX	-	73040494	73072588		TTCGTAAATTAAATAGGTCTGGCCCAGAAGACCCACTCAATTGCCTTTGAGATTAAAAAA	intergenic
ASHG19A3A016116	2.53674	up	19710.6	5607.63	14.0166	12.6736	noncoding	ENST00000444291	AC092106.2	Ensembl	373	chr2	+	106863824	106864197	ENST00000448535,"	GATCACCGTGACATCCAAGGTACCTTTTTCCAAAAGGTATTTGAAATATCTCACTAAAAA	intergenic
ASHG19A3A007601	3.67103	up	755.385	251.892	9.61585	7.73967	noncoding	NR_027942	COX11	RefSeq_NR	1124	chr17	-	53029258	53046064	NM_001162862,"	TGGACAGTATTTCAATAAAATACAGGCTTCAAAGCTGCACAGAGTCTACGTTTTAGAGAG	bidirectional	NM_178509	STXBP4	syntaxin-binding protein 4	+	53046125	53241449
ASHG19A3A007601	3.67103	up	755.385	251.892	9.61585	7.73967	noncoding	NR_027942	COX11	RefSeq_NR	1124	chr17	-	53029258	53046064	NM_001162862,"	TGGACAGTATTTCAATAAAATACAGGCTTCAAAGCTGCACAGAGTCTACGTTTTAGAGAG	natural antisense	NM_005486	TOM1L1	TOM1-like protein 1	+	52978051	53039328
ASHG19A3A007601	3.67103	up	755.385	251.892	9.61585	7.73967	noncoding	NR_027942	COX11	RefSeq_NR	1124	chr17	-	53029258	53046064	NM_001162862,"	TGGACAGTATTTCAATAAAATACAGGCTTCAAAGCTGCACAGAGTCTACGTTTTAGAGAG	exon sense-overlapping	NM_001162862	COX11	cytochrome c oxidase assembly protein COX11,"	-	53038566	53046064
ASHG19A3A007601	3.67103	up	755.385	251.892	9.61585	7.73967	noncoding	NR_027942	COX11	RefSeq_NR	1124	chr17	-	53029258	53046064	NM_001162862,"	TGGACAGTATTTCAATAAAATACAGGCTTCAAAGCTGCACAGAGTCTACGTTTTAGAGAG	exon sense-overlapping	NM_004375	COX11	cytochrome c oxidase assembly protein COX11,"	-	53038566	53046064
ASHG19A3A007601	3.67103	up	755.385	251.892	9.61585	7.73967	noncoding	NR_027942	COX11	RefSeq_NR	1124	chr17	-	53029258	53046064	NM_001162862,"	TGGACAGTATTTCAATAAAATACAGGCTTCAAAGCTGCACAGAGTCTACGTTTTAGAGAG	exon sense-overlapping	NM_001162861	COX11	cytochrome c oxidase assembly protein COX11,"	-	53038566	53046064
ASHG19A3A013176	2.23827	up	35.9817	25.5935	5.49618	4.3338	noncoding	ENST00000514271	AC012313.5	Ensembl	5230	chr19	+	59018031	59023780		AACACTCCAATCAGGCCAAACAGAAAAGCAACAGGACAGCAAGGTGGACCTCATTGGGAG	natural antisense	NM_012254	SLC27A5	bile acyl-CoA synthetase	-	59009699	59023432
ASHG19A3A043301	2.37375	up	3715.91	1373.91	11.7017	10.4545	noncoding	NR_026715	RPL13AP6	RefSeq_NR	653	chr10	-	112696360	112697013	ENST00000430133,"	AAACAGGCCAAGAGGAACATGGAGAAGAAAACTGACAAATACACAGAGGTCCTCAAGACC	intronic antisense	NM_007373	SHOC2	leucine-rich repeat protein SHOC-2	+	112679300	112773425
ASHG19A3A024279	3.59331	up	66.4058	28.9288	6.35552	4.51021	noncoding	ENST00000511202	RP11-468N14.09	Ensembl	716	chr4	-	69780645	69790459		CACATGCTTTAGGACTCAATACTTGGGTGTACAAGTGGATACCACAGAATGACCTTCTTG	intergenic
ASHG19A3A020910	2.87719	up	31.2876	17.4964	5.29887	3.77421	noncoding	ENST00000501623	AC099557.1	Ensembl	1948	chr3	-	40214645	40351033	uc003ckb.2,"	CAGGGTGCTCTCATGTGGAGCTAAGGAAACAATATGTGAAAGCCCGTTGCATATAAAATT	bidirectional	NM_005875	EIF1B	eukaryotic translation initiation factor 1b	+	40351172	40353915
ASHG19A3A020910	2.87719	up	31.2876	17.4964	5.29887	3.77421	noncoding	ENST00000501623	AC099557.1	Ensembl	1948	chr3	-	40214645	40351033	uc003ckb.2,"	CAGGGTGCTCTCATGTGGAGCTAAGGAAACAATATGTGAAAGCCCGTTGCATATAAAATT	intronic antisense	NM_015460	MYRIP	rab effector MyRIP	+	39851302	40301811
ASHG19A3A021878	3.53925	up	73.549	32.3793	6.4985	4.67506	noncoding	ENST00000397815	RP11-208P4.1	Ensembl	555	chr3	-	163719384	163720253		CACTTACAGGACAAATACACCAAGGGGATGGAAGGGAAGAAATAAAGGAATCCAGGACCT	intergenic
ASHG19A3A024107	2.10264	up	26.364	20.1222	5.0526	3.9804	noncoding	ENST00000432257	RP4-763G1.1	Ensembl	728	chr1	+	67743734	67744462		CAGTTAATGTCTTTAACAATAAGTGTTAAGGAGCAGCTGCTGCACTTGGATAACAAGTAA	intergenic
ASHG19A3A017634	2.98437	up	3899.31	1166.87	11.7716	10.1942	noncoding	CR612530		misc_RNA	1057	chr20	-	35518618	35519673		CCACTTCAACTGGGTAAGGGAAACAGCTGCAATAAAGCTTCGTGAATATATATCTCCATC	intronic antisense	NM_080628	C20orf118	hypothetical protein LOC140711	+	35504569	35522632
ASHG19A3A013156	2.68814	up	299.481	153.508	8.40911	6.98251	noncoding	AK024582		misc_RNA	817	chr19	+	58726116	58726914		ATTAATGCCTGGAGGGTCCACGTTCCATATATCCAGTACACCAGTGAAAAGGTACATGAC	intergenic
ASHG19A3A024015	3.44905	up	158.243	68.4595	7.55912	5.77292	noncoding	uc003gqk.2	BC014938	UCSC_knowngene	885	chr4	-	22328989	22341289		AATGGAGAAATGCTAACTTACAGAAAGGTCAGGTTGGTGTTTGAATGGTTTTAATTTCCT	intergenic
ASHG19A3A052323	2.12738	up	397.011	244.427	8.78033	7.69126	noncoding	ENST00000500759	AC027237.1	Ensembl	1778	chr15	-	69689242	69707368		TATTTATACCACACACAGGGATACTTGGCTTGGGAAAACTAAATAAACGTGAAGTCTTTC	natural antisense	NM_138555	KIF23	kinesin-like protein KIF23 isoform 1	+	69706626	69740764
ASHG19A3A052323	2.12738	up	397.011	244.427	8.78033	7.69126	noncoding	ENST00000500759	AC027237.1	Ensembl	1778	chr15	-	69689242	69707368		TATTTATACCACACACAGGGATACTTGGCTTGGGAAAACTAAATAAACGTGAAGTCTTTC	natural antisense	NM_001104554	PAQR5	membrane progestin receptor gamma	+	69606741	69699976
ASHG19A3A052323	2.12738	up	397.011	244.427	8.78033	7.69126	noncoding	ENST00000500759	AC027237.1	Ensembl	1778	chr15	-	69689242	69707368		TATTTATACCACACACAGGGATACTTGGCTTGGGAAAACTAAATAAACGTGAAGTCTTTC	natural antisense	NM_004856	KIF23	kinesin-like protein KIF23 isoform 2	+	69706626	69740764
ASHG19A3A052323	2.12738	up	397.011	244.427	8.78033	7.69126	noncoding	ENST00000500759	AC027237.1	Ensembl	1778	chr15	-	69689242	69707368		TATTTATACCACACACAGGGATACTTGGCTTGGGAAAACTAAATAAACGTGAAGTCTTTC	natural antisense	NM_017705	PAQR5	membrane progestin receptor gamma	+	69591293	69699976
ASHG19A3A031147	3.79403	up	3063.52	768.376	11.4477	9.524	noncoding	ENST00000417812	MCFD2L	Ensembl	300	chr6	+	27375475	27375775	NM_139279,NM_001171511,NM_001171510,NM_001171509,NM_001171508,NM_001171507,NM_001171506,BE877397,"	GATGATGACAAGAACAATGATGGATACATTGACTATGCTGAATTTGCAAAATCACTGCAG	intergenic
ASHG19A3A034398	4.36663	up	47.6243	17.4475	5.89753	3.77101	noncoding	ENST00000440618	RP11-368M16.5	Ensembl	334	chr7	+	57710226	57710560		TGTGGTGTACAGGGCACATTCGGCCAAAGACACACACGCACAAGGGCACACACGCACAAA	intergenic
ASHG19A3A051577	2.25021	up	12305.6	4122.54	13.3625	12.1924	noncoding	ENST00000457353	RP11-763B22.2	Ensembl	399	chr1	-	148736688	148737087	uc001esd.2,uc001elf.3,NR_003242,ENST00000450970,ENST00000443612,ENST00000433399,"	CCATGGCAATTTCATCAACAAGTAATGTTATGAAATGGCCTCCCACCTTCAGCGTTCCCA	intergenic
ASHG19A3A007400	6.35029	up	1941.19	333.92	10.8475	8.1807	noncoding	NR_026702	GLYCTK	RefSeq_NR	2722	chr3	+	52321835	52329271		ATGACCTGCTGCTCGTGCTGATCTCAGGGTGGGGCACACCTGCTGCACACAGGGATGACA	exon sense-overlapping	NM_145262	GLYCTK	glycerate kinase isoform 1	+	52321835	52329272
ASHG19A3A007400	6.35029	up	1941.19	333.92	10.8475	8.1807	noncoding	NR_026702	GLYCTK	RefSeq_NR	2722	chr3	+	52321835	52329271		ATGACCTGCTGCTCGTGCTGATCTCAGGGTGGGGCACACCTGCTGCACACAGGGATGACA	exon sense-overlapping	NM_001144951	GLYCTK	glycerate kinase isoform 2	+	52321835	52327021
ASHG19A3A032155	2.65641	up	30.4765	18.47	5.25995	3.85047	noncoding	AK130405		misc_RNA	724	chr6	+	143924510	143925233		TATCCAAGCATTTTGCTTGTCAAAACTATTTGATAGCTGTATTTGTAAAAGCAGTGGCTC	intergenic
ASHG19A3A037411	2.0836	up	353.225	225.646	8.62499	7.5659	noncoding	ENST00000448132	RP11-2L13.1	Ensembl	400	chr1	+	199721618	199722018		TCTACAAACAGTACTTCAAGAGTAGTTTTCCTGCAAGTGCTGCTTACCTGGTTGCTGCTT	intergenic
ASHG19A3A027808	2.10828	up	63.9883	47.1455	6.306	5.22994	noncoding	AK054653		misc_RNA	2854	chr5	-	180211776	180214630		GTCATCTAGGAGACTGGTTCTATTATTTACGTAGATGTTCTTGAATTAAAGGATGGGAAT	intergenic
ASHG19A3A034806	3.63641	up	608.197	211.923	9.33275	7.47023	noncoding	ENST00000475250	RP11-758P17.3	Ensembl	303	chr7	+	100033826	100036127		AGGAAGATCTCAATGGTGGAACACTAGAGGCTTTCCTGCTAAAGTTAAGAACAAGCAAGT	natural antisense	NM_145030	C7orf47	hypothetical protein LOC221908	-	100032911	100034094
ASHG19A3A020180	5.62465	up	74.4154	20.726	6.51355	4.02178	noncoding	ENST00000438037	ASH2LP1	Ensembl	985	chr22	+	22774662	22775647	NM_004674,NM_001105214,"	GACTCCTCATAGTGAGCTAATATTTTATAAAAAGGTGTCAATCAAGGTGTGGCTTACAAA	intergenic
ASHG19A3A036799	3.57858	up	252.584	100.249	8.18275	6.34336	noncoding	ENST00000458683	RP11-108M21.1	Ensembl	858	chr1	+	187061973	187329455		AATCAGGAAGTATATCTAAGTCACCTCCAGTAGCCGTAACTCTACCTTGTCCAGTAAAAG	intergenic
ASHG19A3A043901	2.73302	up	48393	12145.2	15.2722	13.8217	noncoding	ENST00000406997	RP11-420K8.2	Ensembl	288	chr1	-	39769965	39770570		GATGACAAGGATTATTTCCTATTTAGAGACGGTGACATTCTTGGAAAGCACGTAGAGTGA	intronic antisense	NM_012090	MACF1	microtubule-actin cross-linking factor 1 isoform	+	39547088	39952810
ASHG19A3A051647	2.69108	up	662.764	301.581	9.44567	8.01749	noncoding	BX648801		misc_RNA	4542	chr1	-	149816065	149820591		CGCCGCAGTATGCTTAACATGTATTTTCTAAGTTTGTATTATGCCTTTATCTTGGTACTT	intergenic
ASHG19A3A040360	2.17833	up	59.522	42.5039	6.20404	5.08082	noncoding	ENST00000505276	AL023575.2	Ensembl	928	chrX	-	122889838	123046064		CAAACTGAAAATGATTATTGAAGTGGGAAAAAGCCAATTGCTTCTCTTAGAAAGCTCAAC	natural antisense	NM_001167	XIAP	baculoviral IAP repeat-containing protein 4	+	122994016	123047829
ASHG19A3A040360	2.17833	up	59.522	42.5039	6.20404	5.08082	noncoding	ENST00000505276	AL023575.2	Ensembl	928	chrX	-	122889838	123046064		CAAACTGAAAATGATTATTGAAGTGGGAAAAAGCCAATTGCTTCTCTTAGAAAGCTCAAC	natural antisense	NM_001204401	XIAP	baculoviral IAP repeat-containing protein 4	+	122993661	123047829
ASHG19A3A021162	2.76243	up	1090.94	442.224	10.0949	8.629	noncoding	AF088004		misc_RNA	637	chr3	-	53847126	53847760		GATCAGAGTAAGAATGTCTTAAGAAGAGGTTTGTAAGGTCTTCATAACAAAGTGGTGTTT	intergenic
ASHG19A3A040120	4.85273	up	297.905	86.5993	8.40293	6.12414	noncoding	ENST00000395439	RP4-581F12.2	Ensembl	372	chrX	-	81761889	81762261		TGATTGGTTGCACGTAGTTGCTAAGAGAGTTATGAATTCCGTTACTTCCAAATTAACCAG	intergenic
ASHG19A3A033949	3.69038	up	1164.08	359.604	10.1797	8.29595	noncoding	uc003srb.1	CR609701	UCSC_knowngene	3988	chr7	+	7284224	7288212		AAACTAATCTTACTGCTAAGCAGTGTGTTGTACTACATAGTGAATGTTCGTGTTTTGGAA	exon sense-overlapping	NM_020156	C1GALT1	glycoprotein-N-acetylgalactosamine	+	7222245	7288251
ASHG19A3A011881	2.62046	up	43.8724	26.6459	5.77977	4.38995	noncoding	G42907		misc_RNA	126	chr19	-	55998786	55998912		TAAAAAACCAGACGGATCTGGAGGAAGGGACAGGGCTGCCCGTCTCAGCTCTCAACCTTC	bidirectional	NM_001195267	SSC5D	soluble scavenger receptor cysteine-rich	+	55999869	56015691
ASHG19A3A011881	2.62046	up	43.8724	26.6459	5.77977	4.38995	noncoding	G42907		misc_RNA	126	chr19	-	55998786	55998912		TAAAAAACCAGACGGATCTGGAGGAAGGGACAGGGCTGCCCGTCTCAGCTCTCAACCTTC	bidirectional	NM_001144950	SSC5D	soluble scavenger receptor cysteine-rich	+	55999869	56030466
ASHG19A3A011881	2.62046	up	43.8724	26.6459	5.77977	4.38995	noncoding	G42907		misc_RNA	126	chr19	-	55998786	55998912		TAAAAAACCAGACGGATCTGGAGGAAGGGACAGGGCTGCCCGTCTCAGCTCTCAACCTTC	natural antisense	NM_020378	NAT14	N-acetyltransferase 14	+	55996556	55998935
ASHG19A3A028342	2.2937	up	121.019	79.5451	7.19407	5.99639	noncoding	ENST00000508727	GUSBP1	Ensembl	4466	chr5	+	70074668	70159070		GCAGTACATATCGGTTATGATTCAAAAAATATAGCCCATTTCCAAAAACCTGCAACAAAG	intergenic
ASHG19A3A024610	2.64744	up	608.019	284.609	9.33177	7.92717	noncoding	AK026192		misc_RNA	1493	chr4	-	110967005	110968478		TTGAAAACCACTGGAAGATTCAGCTTCTTGGGGACCTCAGAGCCCATATTCATATGGAAG	intergenic
ASHG19A3A021284	3.47055	up	121.24	53.0798	7.19625	5.40108	noncoding	BC043430		RNAdb	1878	chr3	-	78969798	78971635		CGCCATAGAGAGGGTACTTATGCTATGGAAATTGTGTTTATATATATATGCATAATTGCC	intron sense-overlapping	NM_133631	ROBO1	roundabout homolog 1 isoform b	-	78646387	79068609
ASHG19A3A021284	3.47055	up	121.24	53.0798	7.19625	5.40108	noncoding	BC043430		RNAdb	1878	chr3	-	78969798	78971635		CGCCATAGAGAGGGTACTTATGCTATGGAAATTGTGTTTATATATATATGCATAATTGCC	intron sense-overlapping	NM_002941	ROBO1	roundabout homolog 1 isoform a precursor	-	78646387	79817059
ASHG19A3A021284	3.47055	up	121.24	53.0798	7.19625	5.40108	noncoding	BC043430		RNAdb	1878	chr3	-	78969798	78971635		CGCCATAGAGAGGGTACTTATGCTATGGAAATTGTGTTTATATATATATGCATAATTGCC	intron sense-overlapping	NM_001145845	ROBO1	roundabout homolog 1 isoform d	-	78646387	79068609
ASHG19A3A033343	3.59399	up	41.5771	18.5785	5.70446	3.85888	noncoding	NR_027068	EFCAB10	RefSeq_NR	791	chr7	-	105205580	105221976		TGTTTGAGATGATGGACTCCTCAGGCAGAGGCACCATATCATTTGTGCAGTATAAAGAAG	natural antisense	NM_021930	RINT1	RAD50-interacting protein 1	+	105172531	105208124
ASHG19A3A018668	2.09866	up	84.2311	61.5205	6.68824	5.61877	noncoding	uc002ykx.2	BC051441	UCSC_knowngene	660	chr21	-	19933584	20132130	ENST00000437492,"	ATTTATGGTGAGGAGAAAAGCAGCTGGTATCACACTCTACCCAAGTCCCAAAAGCAGGTT	intergenic
ASHG19A3A054241	2.11717	up	345.814	218.336	8.59713	7.51499	noncoding	uc002cvu.2	BC095475	UCSC_knowngene	4714	chr16	+	3710742	3715456		TTAACTCAAATGAAGATAAAGGAGAATGAAGAGGCCTGTGTCAGAAGCTGCCGAAGTCGG	natural antisense	NM_016292	TRAP1	heat shock protein 75 kDa, mitochondrial"	-	3708037	3767598
ASHG19A3A041165	3.7907	up	252.003	94.7836	8.18015	6.25769	noncoding	ENST00000424182	RP11-402P6.6	Ensembl	230	chrX	+	71068624	71068854		CAAGTTCTACTCAGTGAATGTAGATTACAGCAAACTGAAGAAAAAATGTTGAGACTTCTG	intergenic
ASHG19A3A014715	2.893	up	5770.59	1671.46	12.3025	10.7699	noncoding	ENST00000448912	AC104076.2	Ensembl	469	chr2	-	181803556	181804025		ATTATTGTGAAGGCCAAATTCTTCAGCAGAAGAGCCAAGGAGACGATTAAGGGTGAAAGA	intergenic
ASHG19A3A033857	2.60172	up	185.82	103.597	7.77214	6.39268	noncoding	ENST00000423008	AC091729.9	Ensembl	1401	chr7	+	1200009	1204903		CGCAGCCGGGCGGGCGAGGAGCGGGGAAGCTGACTCAGGGCTGCGGCCGGGGTCCTGCGG	bidirectional	NM_182491	ZFAND2A	AN1-type zinc finger protein 2A	-	1192542	1199855
ASHG19A3A025057	4.93252	up	193.477	57.647	7.8262	5.52388	noncoding	ENST00000457303	RP11-367N14.2	Ensembl	559	chr4	-	184416090	184425647	uc003ivr.2,"	AGACTTCGAAAAAGTGCCTGAAGTGACACAACACATGTTTTCTTCTGGTATCTGGCTAAA	bidirectional	NM_001564	ING2	inhibitor of growth protein 2	+	184426219	184432249
ASHG19A3A023417	2.0768	up	105.996	77.4662	7.009	5.95464	noncoding	ENST00000467158	CTD-2501O3.3	Ensembl	270	chr3	+	154375082	154375352		TATCCAGAAGAAATTTGACAGGAAGTACAATCCCATCCGGTATTGCATCATGTGGGGGAG	intergenic
ASHG19A3A031102	3.5009	up	68.5097	30.6014	6.40004	4.59231	noncoding	AF113700		misc_RNA	1286	chr1	+	151336793	151338834		TAAATGTATATGACTCAACACATTGCCACAGTCTCAGCTTGGCTGTGTGGTACATGCTGC	natural antisense	NM_003944	SELENBP1	selenium-binding protein 1	-	151336779	151345164
ASHG19A3L0000402	2.84538	up	90.2234	48.7552	6.78516	5.27653	noncoding	BG204165	lincRNA-FCHSD2	lincRNA	618	chr11	-	72887738	72892732		TGGAAAAATTTGTTAGCCACAGTCATCTCAGAAGCTGCTGCTGGAGTCTGTGATTTCACC	intergenic
ASHG19A3A014880	2.66128	up	354.365	179.751	8.62865	7.21653	noncoding	ENST00000405197	AC064836.3	Ensembl	704	chr2	-	203200746	203201450	NM_019013,"	CTGTCCCAAGAGCTAGATGAAGCCATTATGGCGGAAGAGAGTGGTGACATCATCTCTCTC	intergenic
ASHG19A3A011359	2.3342	up	74.002	48.9988	6.50611	5.28318	noncoding	ENST00000444728	AD000090.2	Ensembl	487	chr19	-	36032861	36036405		GCGGGCCTCAAACCCGGATCAGAACCCGCCCTGACCGGCGCAGAGATACGGGACGCAGCC	natural antisense	NM_014364	GAPDHS	glyceraldehyde-3-phosphate dehydrogenase,"	+	36024313	36036221
ASHG19A3A011359	2.3342	up	74.002	48.9988	6.50611	5.28318	noncoding	ENST00000444728	AD000090.2	Ensembl	487	chr19	-	36032861	36036405		GCGGGCCTCAAACCCGGATCAGAACCCGCCCTGACCGGCGCAGAGATACGGGACGCAGCC	bidirectional	NM_032635	TMEM147	transmembrane protein 147 isoform 1	+	36036544	36038428
ASHG19A3A054563	2.01353	up	535.207	327.525	9.15921	8.14948	noncoding	ENST00000447827	RP11-359K18.1	Ensembl	297	chr1	-	162511121	162511418		AAATATGACAGGATAAATTCTACCTTGAACCGTATCTGAAAGCGGTTACTTGGGAGAGAA	intergenic
ASHG19A3A028235	2.31158	up	357.868	206.953	8.64187	7.43299	noncoding	ENST00000513734	RP11-155L15.2	Ensembl	295	chr5	+	55677607	55677902		TGCAGAAAATGGAGAAACTAAACCAAGGAGAGTCCAGCCTCTGATGAAGCGGTAGAGAAA	intergenic
ASHG19A3A054896	2.38665	up	180.654	109.746	7.73437	6.47939	noncoding	NR_024402	MGC23284	RefSeq_NR	2447	chr16	+	88729780	88741913		TTGGATGCAACCTTTGAAAGAGATGCTTCCAGTAAACCCCATCGGTTAAGATCAGCTGTC	bidirectional	NM_002461	MVD	diphosphomevalonate decarboxylase	-	88718347	88729495
ASHG19A3A015004	3.26998	up	134.521	61.8301	7.33501	5.62573	noncoding	uc002vht.2	BC038211	UCSC_knowngene	479	chr2	-	219231388	219232558		CCAAGGAGAGCTAAGGGGCGCTGGAGCCTTCTAGCCCCTACGGGTGTGCATTTCAATCAG	natural antisense	NM_198559	C2orf62	hypothetical protein LOC375307	+	219221578	219232817
ASHG19A3A046707	2.72441	up	2913.73	993.606	11.3815	9.93559	noncoding	ENST00000462701	RP11-167J8.1	Ensembl	778	chr11	+	71380565	71381343		ATACATGCTAAAGTTGAATGAGCAGATGGATATGAACCACCAATCCAACAATCTGTTTAA	intergenic
ASHG19A3A013519	2.51625	up	808.285	376.29	9.70026	8.36899	noncoding	ENST00000449978	RP11-452J6.2	Ensembl	210	chr1	-	246795557	246795780		CTGTGGCGCACGTTGCCAAGCTCAAAAAGGCAAAGGCTAAAGAACATGCCGCTAAACTGG	intronic antisense	NM_152609	CNST	consortin isoform 1	+	246729638	246831884
ASHG19A3A013519	2.51625	up	808.285	376.29	9.70026	8.36899	noncoding	ENST00000449978	RP11-452J6.2	Ensembl	210	chr1	-	246795557	246795780		CTGTGGCGCACGTTGCCAAGCTCAAAAAGGCAAAGGCTAAAGAACATGCCGCTAAACTGG	intronic antisense	NM_001139459	CNST	consortin isoform 2	+	246729638	246811544
ASHG19A3A010120	2.36936	up	3680.25	1362.34	11.6868	10.4423	noncoding	ENST00000490908	RP11-838N2.2	Ensembl	477	chr18	-	3406339	3406816		CCCCAGCATGCTGTTGGCATTGCATAAACAAACAAGGGCAAGATTCTTGCCAAAAGAATT	intergenic
ASHG19A3A020853	3.11336	up	1569.55	537.683	10.5704	8.93195	noncoding	ENST00000451877	AC104306.4	Ensembl	341	chr3	-	32634463	32634804		TTGGATAATGCGATAGAAGCTGTGGATGAATCTGCTTTTTTGGAAGGTACTTCGGGTCGA	intergenic
ASHG19A3A007958	3.02532	up	295.256	135.783	8.39217	6.79508	noncoding	ENST00000441860	AC005773.1	Ensembl	458	chr17	-	14851057	14851515		GGCATACATTCCACTGTTTATCATGCTTTGGATATTGCCAACAAGATTGGGATCATCTAA	intergenic
ASHG19A3A007862	2.17986	up	76.4021	53.9322	6.54943	5.42519	noncoding	NR_024349	LOC284023	RefSeq_NR	2525	chr17	-	7816640	7819265	ENST00000324348,"	TTGACAAATCATAATTATACACTTATGGGGGTATAAACCTCAATTTTTGTAACCCTATTT	intergenic
ASHG19A3A030724	6.30114	up	132.164	31.9882	7.31247	4.65685	noncoding	ENST00000403971	RP3-527B10.1	Ensembl	594	chr6	-	154259567	154260161		TGCTGCTGACTATAAGTTTCAAGGAAAGTTTGCTGGTGCAAAGGATCCTGCTAAAGTTGC	intergenic
ASHG19A3A052863	2.23742	up	46.4007	32.9046	5.86055	4.69871	noncoding	NR_022014	C15orf21	RefSeq_NR	1927	chr15	+	45803333	45848928		TACATGAAAATGGAAGAGGTCAGAGTTGTCCAAGAGGGAGGCCAGCCACATCCAGGCAGG	natural antisense	NM_013309	SLC30A4	zinc transporter 4	-	45774679	45815002
ASHG19A3A044954	2.2154	up	11848.7	4037.82	13.3101	12.1625	noncoding	ENST00000481845	RP11-23B7.1	Ensembl	158	chr11	-	13707045	13707203		AATAAAATCAGGTACAACTCCAAAAGGAAACACTGGAGAAGAACCAGACTGGGTCTATAA	intronic antisense	NM_032228	FAR1	fatty acyl-CoA reductase 1	+	13690205	13753893
ASHG19A3A049878	2.10925	up	89.2789	64.9143	6.77093	5.6942	noncoding	AK092053		misc_RNA	2347	chr13	-	114629488	114631817		ACACTGCACATGTATAGGTAGGCTCGCTCATGGGCATAACCCTCTAAAACACACCTTTTA	intergenic
ASHG19A3A014980	2.67878	up	4662.39	1497.98	12.0168	10.5953	noncoding	ENST00000425162	AC073321.2	Ensembl	612	chr2	-	217475070	217475682		TGACTGATGACTTTGTGGTCAATGGCAGCTATGCCGAACAAATGTACGGAATGTGTGAGT	intergenic
ASHG19A3A016348	2.10713	up	26439	8912.94	14.4242	13.3489	noncoding	ENST00000429272	AC068137.13	Ensembl	584	chr2	+	131051394	131051978		AAACAAGTGGATTGTCATGGAACACATCAACAAGCTGAAGGCAGACAAGGCCCACAAGAA	intergenic
ASHG19A3A038095	2.08579	up	829.636	456.111	9.73874	8.67814	noncoding	uc004bvv.1	Y16709	UCSC_knowngene	154	chr9	-	131457267	131457421		TACAGAGAAAGGAGGAAAAAAGCTAGAATTCTATGCACTACTACACAGGGGCCTAGCACC	natural antisense	NM_003011	SET	protein SET isoform 2	+	131451508	131458675
ASHG19A3A038095	2.08579	up	829.636	456.111	9.73874	8.67814	noncoding	uc004bvv.1	Y16709	UCSC_knowngene	154	chr9	-	131457267	131457421		TACAGAGAAAGGAGGAAAAAAGCTAGAATTCTATGCACTACTACACAGGGGCCTAGCACC	natural antisense	NM_001122821	SET	protein SET isoform 1	+	131445933	131458675
ASHG19A3A034933	4.18595	up	169.101	60.0877	7.64931	5.58375	noncoding	uc003vhh.1	BC022431	UCSC_knowngene	1187	chr7	+	114719011	114766368		GCCTATTGTTGAAGGTCGGCTCTTTAATGTGCAAATTAAGGTGTTTTATTTCCTTCATAT	intergenic
ASHG19A3A037931	4.58554	up	882.94	234.197	9.81837	7.62128	noncoding	uc004bhb.2	WDR31	UCSC_knowngene	2214	chr9	-	116075502	116077893		AGTGGGGCTCTGATGAGTTAGTAGGGTTCTGTTACCAATAAAATTGTTTCCATAAACTGT	intergenic
ASHG19A3A028695	3.05928	up	54.3144	28.0323	6.07801	4.46482	noncoding	ENST00000395483	RP11-510I6.2	Ensembl	561	chr5	+	120951941	120952506		TCCAAGGTCCGAAAGTTTGAGTGCAGTGGAGGCCTACGGGCCAGCCGAAGATATGAAAAC	intergenic
ASHG19A3A023478	2.03416	up	31.6676	24.8975	5.31659	4.29216	noncoding	AK054953		misc_RNA	2228	chr3	+	160981722	160983945		TCTACACATTACAGGTTTTACTGGTTTTAATAGTACTCTGGAAGGTGGCTTGAGGTGGAG	intergenic
ASHG19A3A037678	2.38801	up	1451.34	634.474	10.4704	9.21456	noncoding	ENST00000425666	RP11-389K14.3	Ensembl	1013	chr9	-	93063183	93195771		TGGCAGGGGGTGGGTATAACCTATGTCAGTGTTTTTCAATGTGAGCAAATTTTAATAAAC	intergenic
ASHG19A3A048200	2.19443	up	550.762	310.984	9.19863	8.06479	noncoding	BC017932		misc_RNA	1049	chr12	-	133697591	133698610		ACAATTTGCATATGGCACAGAATGCCTGTGAATGTAATAAAGATGAAACGCTGTGTCATC	intergenic
ASHG19A3A013443	2.03188	up	80.6405	60.8794	6.62499	5.60217	noncoding	ENST00000452887	RP11-62I21.2	Ensembl	232	chr1	-	245446159	245446391		GACAAAATGGGAAGCAGCATTAATACTCCATGTATGCCCGACTGCCAATAAGGGAAAATA	intronic antisense	NM_018012	KIF26B	kinesin-like protein KIF26B	+	245318286	245866428
ASHG19A3A034074	2.18675	up	1941.22	867.364	10.848	9.71923	noncoding	ENST00000441690	AC010677.5	Ensembl	412	chr7	+	26315814	26316226		GACGGTGTGTTTCTTTATTTTGAAGGTAATGCAGGGGTCATAATAAAAAACAAAGACGAG	intergenic
ASHG19A3A034538	2.24527	up	42.1331	29.8687	5.7242	4.55731	noncoding	ENST00000378769	RP11-622P13.2	Ensembl	320	chr7	+	73150727	73152026		TTCTTGCCAGCAACTCTTAGACCAGGAAGCCTCGGATGGCAGCTATGAAGTCCTGTGGGC	natural antisense	NM_001145364	ABHD11	abhydrolase domain-containing protein 11 isoform	-	73150424	73153184
ASHG19A3A034538	2.24527	up	42.1331	29.8687	5.7242	4.55731	noncoding	ENST00000378769	RP11-622P13.2	Ensembl	320	chr7	+	73150727	73152026		TTCTTGCCAGCAACTCTTAGACCAGGAAGCCTCGGATGGCAGCTATGAAGTCCTGTGGGC	natural antisense	NM_148913	ABHD11	abhydrolase domain-containing protein 11 isoform	-	73150426	73153184
ASHG19A3A034538	2.24527	up	42.1331	29.8687	5.7242	4.55731	noncoding	ENST00000378769	RP11-622P13.2	Ensembl	320	chr7	+	73150727	73152026		TTCTTGCCAGCAACTCTTAGACCAGGAAGCCTCGGATGGCAGCTATGAAGTCCTGTGGGC	natural antisense	NM_148912	ABHD11	abhydrolase domain-containing protein 11 isoform	-	73150426	73153184
ASHG19A3A019663	2.55641	up	341.092	180.625	8.57752	7.22341	noncoding	ENST00000423857	CTA-85E5.7	Ensembl	315	chr22	-	30501082	30501397		AAGGTCTCCAAGGACAAAAGGGCCTTCAAGTTCATCAAGAAAAAGGTGGGAACACACATC	intronic antisense	NM_152510	HORMAD2	HORMA domain-containing protein 2	+	30476452	30573062
ASHG19A3A031039	4.34317	up	223.025	74.791	8.01978	5.90103	noncoding	ENST00000402485	RP11-254A17.1	Ensembl	463	chr6	+	19143928	19144391		GAAAATGATAAGATAAAGAAAGACGCCGAAGAGAAAGGTACCTGGGTTCAATTGAAGCGC	intergenic
ASHG19A3A037344	2.83524	up	6380.26	1849.59	12.4509	10.9474	noncoding	ENST00000422509	RP11-405L18.4	Ensembl	473	chr9	-	37490417	37490890		ATGATTAGAAAAAGACAGAAGCAAAAGAGAAAGGTACCTGGGTTCAACTGAAGCGCCAGC	intronic antisense	NM_022490	POLR1E	DNA-directed RNA polymerase I subunit RPA49	+	37485944	37503693
ASHG19A3A049640	3.18991	up	3382.85	975.607	11.5813	9.90774	noncoding	ENST00000434355	RP11-223F20.1	Ensembl	831	chr13	-	66362063	66362894	NM_194247,ENST00000416838,ENST00000393361,"	TCATAGTGGACAACAGCAATCAAATTATGGACCCATGAAAGGGGGCAGTTTTGGTGGAAG	intergenic
ASHG19A3A032441	2.95256	up	15911.7	3998.02	13.7121	12.1501	noncoding	BC022826		misc_RNA	1017	chr1	+	156080241	156081240		AGAACACAGAGGAGCCCCCCCACCCAATCAAGGTCATTGGTCTTCAAGATAAAGTGCCTA	intergenic
ASHG19A3A036322	2.0488	up	152.224	109.189	7.50652	6.47174	noncoding	NR_024362	FLJ10661	RefSeq_NR	1643	chr8	+	8086091	8096446		GTAACTGTGGGACAGGGGCTCTTCCATTTGAAAAATTAAAAGAGGCTTGGTTAAGGCACC	intergenic
ASHG19A3A042138	2.1118	up	84.235	61.1666	6.6884	5.60992	noncoding	ENST00000454868	AC007379.10	Ensembl	628	chrY	+	20987992	20991373		TTGTGGGACTCAAACTGCTGGTGCCACCTATCACATGAATTTTGTGATCCAGCAGCTATA	intergenic
ASHG19A3A020625	2.85122	up	270.686	132.739	8.27398	6.7624	noncoding	NR_021492	LOC100144603	RefSeq_NR	628	chr22	+	51021454	51022353	ENST00000380711,"	GGGCATCTGACTAGAGTATTGTTTGATAACCAGAAAGAAATCAAAAATTGGTGATCACAA	bidirectional	NM_005198	CHKB	choline/ethanolamine kinase	-	51017386	51021428
ASHG19A3A021383	3.46748	up	293.288	117.808	8.38104	6.58715	noncoding	ENST00000489433	RP11-381E24.1	Ensembl	509	chr3	-	108262213	108262722		ATGTGCATATCAGTGTCTTCAAGGAGAAAGCCAGAGTCATCACCAAGGAGAAGTTCTTTA	intergenic
ASHG19A3A042869	2.12209	up	71.1388	51.9061	6.45275	5.36726	noncoding	ENST00000436904	MYL6P3	Ensembl	432	chr10	-	66929195	66929627		GCACGAGGATAACATTGGTTGTATTAACTAGGAAGAGCTCATCTGCATGGTGCCAAATGG	intergenic
ASHG19A3A016165	3.90391	up	101.869	40.0072	6.95185	4.98693	noncoding	uc002tfi.3	AK056084	UCSC_knowngene	1725	chr2	+	110744639	110752147	uc002tfs.3,ENST00000448359,"	TCTCAAGCAGAGAGCGTGAGAAGTTCTGCAGATGTATGTGGCGCACAGCCTCTACAGCCG	intergenic
ASHG19A3A049080	2.32364	up	1289.58	589.986	10.3127	9.09633	noncoding	ENST00000477702	NCRNA00173	Ensembl	314	chr12	+	116973868	116974323	NR_027346,"	TGGAGACTCCTATTCACCCTTCAGATCAATATCCCCCAAATAAACTCCCAGTCACTCTGG	intergenic
ASHG19A3A026682	2.36337	up	903.897	436.553	9.84965	8.60881	noncoding	uc003jka.1	AK094621	UCSC_knowngene	3826	chr5	-	36098657	36102483		ATGCATAGTGTTCGCTCAGTTTGGTTTTGATAAATTGATTGACTTGCAGTTCCTTTGTAG	intergenic
ASHG19A3A051166	4.72661	up	1636.73	380.041	10.6251	8.38432	noncoding	ENST00000485258	RP11-600F24.1	Ensembl	884	chr14	-	103840369	103841253		ATTAAAAAAGAAGAGCAGGCTGCTGCTGAAAAGGCTGAGACGAAAGAGGAATTTCAGGGT	intergenic
ASHG19A3A039788	2.08836	up	60678.2	19859.7	15.5986	14.5362	noncoding	ENST00000398010	KRT8P14	Ensembl	1434	chrX	-	45491534	45492978		AAGAAGATCGAGACCCGTGATGGGAAGCTGGTGTTCCAGTCCTCTGACATCCTGCCCAAG	intergenic
ASHG19A3A042604	3.65339	up	1101.76	346.705	10.1098	8.24053	noncoding	BC043009		NRED	1261	chr10	-	33176190	33177408		CACCTCATCTTTTGCTCAAATTGAAATGTCATCGAACTGTATTTCTCAAGTCAATGGTCT	intergenic
ASHG19A3A052093	2.04777	up	126.429	92.295	7.25362	6.21957	noncoding	AF086205		misc_RNA	481	chr1	-	151555581	151556051		TACTCTGATGCCTATCTACTTCTCAAGGTTGTAGGAAGAGCCCTAAAGAAAAACACCATG	natural antisense	NM_020127	TUFT1	tuftelin isoform 1	+	151512780	151556059
ASHG19A3A052093	2.04777	up	126.429	92.295	7.25362	6.21957	noncoding	AF086205		misc_RNA	481	chr1	-	151555581	151556051		TACTCTGATGCCTATCTACTTCTCAAGGTTGTAGGAAGAGCCCTAAAGAAAAACACCATG	natural antisense	NM_001126337	TUFT1	tuftelin isoform 2	+	151512780	151556059
ASHG19A3A025807	2.01762	up	233.303	162.457	8.07849	7.06584	noncoding	ENST00000478069	RP11-398J16.1	Ensembl	331	chr4	+	95290983	95291314		TCATGCCAAATTCCAAAGCAACCTTACCGCTAAAGCTATTGGACACAGAGTCCGAGTGAT	intergenic
ASHG19A3A048248	2.12514	up	54.7567	40.4093	6.08857	5.00101	noncoding	ENST00000413542	RP4-612C19.1	Ensembl	321	chr1	-	93656296	93656617		ATTAAAAGATGCAAGCTTTCTCAACTGGGAGGAGGTAAGAGCAGAAAGAGCCAAGTGACC	intronic antisense	NM_206886	CCDC18	coiled-coil domain-containing protein 18	+	93646280	93744287
ASHG19A3A027665	4.15265	up	710.113	213.167	9.53202	7.47799	noncoding	ENST00000441757	AC116917.2	Ensembl	306	chr5	-	163136210	163136518		CTCAGAGGAGGAGTATTCCACCAAAGAAGAGAAATATGAAAAGGAGATGAAACTGCTGGA	intergenic
ASHG19A3A038634	2.22394	up	8321.98	2872.84	12.796	11.6429	noncoding	ENST00000433223	ATP5A1P5	Ensembl	1324	chr9	+	43399986	43401310		CAGAAGAATCAGATGCAAAGCTGAAAGAGATTGTAACAAACTTCTTGGCTGAATTTGAAG	intergenic
ASHG19A3A021836	7.08964	up	2244.54	339.048	11.0331	8.20735	noncoding	ENST00000487061	RP11-6F2.3	Ensembl	596	chr3	-	156705905	156706501		TTAAAGATCAAGCCACACGCCTCAAGAAAACAATGCTGCTGCTGCATAGCCTACTTTCCA	intronic antisense	NM_001004316	LEKR1	leucine-, glutamate- and lysine-rich protein 1"	+	156544095	156763918
ASHG19A3A022193	6.32821	up	2302.87	385.43	11.069	8.40725	noncoding	ENST00000397467	AC018814.1	Ensembl	475	chr3	+	1947334	1947809		AAATGATCAGAAAAAGAAAGAAGCCAACGAGAAAGGGACCTGGGTTCAACTGAAGCACCA	intergenic
ASHG19A3L0000267	2.13047	up	24.9036	18.8548	4.97319	3.88201	noncoding	DA302011	lincRNA-RTKN2	lincRNA	574	chr10	-	64101394	64134886		GGTTTTCTGGGAACGAGATGCAAACCCTGGCTCAGCATAGGGCCAAAGACGCTGACAAGA	intronic antisense	NM_014951	ZNF365	protein ZNF365 isoform A	+	64133915	64162217
ASHG19A3L0000267	2.13047	up	24.9036	18.8548	4.97319	3.88201	noncoding	DA302011	lincRNA-RTKN2	lincRNA	574	chr10	-	64101394	64134886		GGTTTTCTGGGAACGAGATGCAAACCCTGGCTCAGCATAGGGCCAAAGACGCTGACAAGA	intronic antisense	NM_199451	ZNF365	protein ZNF365 isoform C	+	64133915	64431771
ASHG19A3L0000267	2.13047	up	24.9036	18.8548	4.97319	3.88201	noncoding	DA302011	lincRNA-RTKN2	lincRNA	574	chr10	-	64101394	64134886		GGTTTTCTGGGAACGAGATGCAAACCCTGGCTCAGCATAGGGCCAAAGACGCTGACAAGA	intronic antisense	NM_199450	ZNF365	protein ZNF365 isoform B	+	64133915	64240048
ASHG19A3A032786	2.27802	up	579.776	314.045	9.27025	8.08247	noncoding	HIT000003753		H-invDB	1975	chr7	-	47994935	47996911		TGGTATGTTATAACTGGAAATACGCTGAGATTAAAAAGGAGATAAATTAGCCCCATTGGG	intergenic
ASHG19A3A029288	2.24871	up	804.427	414.398	9.69383	8.52473	noncoding	ENST00000468453	CTB-14A14.1	Ensembl	592	chr5	+	180492085	180492677		GGCTCTTCGGCATATGGAGAGCTGATGCAAGCTGCAGAACAGGATGTTGAAAAGAGAAAA	intergenic
ASHG19A3A039156	2.0205	up	22.4167	17.9262	4.8225	3.80779	noncoding	ENST00000423715	RP11-67K19.3	Ensembl	4996	chr9	+	119330727	119348607		AGAAGCTTAGGACAGGGAGAATGCCACTTTCCAGTATTACAAAAATATCCTTTAGGCAAG	intronic antisense	NM_198186	ASTN2	astrotactin-2 isoform b	-	119187503	119449494
ASHG19A3A039156	2.0205	up	22.4167	17.9262	4.8225	3.80779	noncoding	ENST00000423715	RP11-67K19.3	Ensembl	4996	chr9	+	119330727	119348607		AGAAGCTTAGGACAGGGAGAATGCCACTTTCCAGTATTACAAAAATATCCTTTAGGCAAG	intronic antisense	NM_198187	ASTN2	astrotactin-2 isoform c	-	119187503	119449542
ASHG19A3A039156	2.0205	up	22.4167	17.9262	4.8225	3.80779	noncoding	ENST00000423715	RP11-67K19.3	Ensembl	4996	chr9	+	119330727	119348607		AGAAGCTTAGGACAGGGAGAATGCCACTTTCCAGTATTACAAAAATATCCTTTAGGCAAG	intronic antisense	NM_014010	ASTN2	astrotactin-2 isoform a	-	119187503	120177317
ASHG19A3A039156	2.0205	up	22.4167	17.9262	4.8225	3.80779	noncoding	ENST00000423715	RP11-67K19.3	Ensembl	4996	chr9	+	119330727	119348607		AGAAGCTTAGGACAGGGAGAATGCCACTTTCCAGTATTACAAAAATATCCTTTAGGCAAG	intronic antisense	NM_198188	ASTN2	astrotactin-2 isoform d	-	119187503	119449542
ASHG19A3A039156	2.0205	up	22.4167	17.9262	4.8225	3.80779	noncoding	ENST00000423715	RP11-67K19.3	Ensembl	4996	chr9	+	119330727	119348607		AGAAGCTTAGGACAGGGAGAATGCCACTTTCCAGTATTACAAAAATATCCTTTAGGCAAG	intronic antisense	NM_001184734	ASTN2	astrotactin-2 isoform e	-	119187503	119449542
ASHG19A3A033285	2.25572	up	232.291	145.586	8.07381	6.90022	noncoding	uc010lhv.1	AK091729	UCSC_knowngene	1986	chr7	-	100893615	100895601		TCCACAGGCATAGAATCCATGTGACTGTGACTTTAAGGCTGTATATTATTCCATTATATT	intergenic
ASHG19A3A027679	2.10901	up	24.3717	18.6525	4.9416	3.86503	noncoding	BC031625		RNAdb	1398	chr5	-	169659453	169660781		ACTAAGTTTCTTGCCAAGTGGACAGGATTAGGGTAATGTAAAATGCCCTCAGAGTGACCC	natural antisense	NM_001102609	C5orf58	putative uncharacterized protein C5orf58	+	169659949	169673235
ASHG19A3A007552	3.99609	up	167.694	62.4092	7.63729	5.6387	noncoding	NR_027660	ZNF138	RefSeq_NR	2586	chr7	+	64254770	64294023		AACTACAGAAACCTGGTTTTCTTGGCCAGACCTGATTACCTGTCTGGAACAAGGAAAAGA	exon sense-overlapping	NM_001160183	ZNF138	zinc finger protein 138 isoform 2	+	64254770	64294025
ASHG19A3A007552	3.99609	up	167.694	62.4092	7.63729	5.6387	noncoding	NR_027660	ZNF138	RefSeq_NR	2586	chr7	+	64254770	64294023		AACTACAGAAACCTGGTTTTCTTGGCCAGACCTGATTACCTGTCTGGAACAAGGAAAAGA	exon sense-overlapping	NM_006524	ZNF138	zinc finger protein 138 isoform 1	+	64254770	64294025
ASHG19A3A039604	2.17465	up	6869.54	2511.04	12.5469	11.4261	noncoding	ENST00000388829	RP11-142G7.1	Ensembl	606	chrX	-	13396853	13397459	NM_201397,NM_000581,"	TGTGTCGCAACGATGTTGCCTAGAACTTTGAGAAGTTCCTGGTGGGCCCTGACGGTGTGC	intergenic
ASHG19A3A038078	2.24864	up	666.864	357.189	9.45416	8.2851	noncoding	AF085951		RNAdb	380	chr9	-	130870856	130871227		GGCGGGCTTGGGAAGGTACAATCAACCATGAACATAAATATGAATAAAAAATGAACTTGA	natural antisense	NM_052901	SLC25A25	calcium-binding mitochondrial carrier protein	+	130860816	130871524
ASHG19A3A038078	2.24864	up	666.864	357.189	9.45416	8.2851	noncoding	AF085951		RNAdb	380	chr9	-	130870856	130871227		GGCGGGCTTGGGAAGGTACAATCAACCATGAACATAAATATGAATAAAAAATGAACTTGA	natural antisense	NM_001006642	SLC25A25	calcium-binding mitochondrial carrier protein	+	130854127	130871524
ASHG19A3A038078	2.24864	up	666.864	357.189	9.45416	8.2851	noncoding	AF085951		RNAdb	380	chr9	-	130870856	130871227		GGCGGGCTTGGGAAGGTACAATCAACCATGAACATAAATATGAATAAAAAATGAACTTGA	natural antisense	NM_001006641	SLC25A25	calcium-binding mitochondrial carrier protein	+	130830478	130871524
ASHG19A3A038078	2.24864	up	666.864	357.189	9.45416	8.2851	noncoding	AF085951		RNAdb	380	chr9	-	130870856	130871227		GGCGGGCTTGGGAAGGTACAATCAACCATGAACATAAATATGAATAAAAAATGAACTTGA	natural antisense	NM_001006643	SLC25A25	calcium-binding mitochondrial carrier protein	+	130860835	130871524
ASHG19A3A044790	2.67023	up	426.048	211.112	8.88174	7.46478	noncoding	ENST00000321602	AC123788.4	Ensembl	1978	chr11	-	3429459	3443749	uc003dpr.3,NR_024249,NR_024241,NM_152563,NM_018172,NM_001099653,ENST00000484945,ENST00000340703,"	TTAGAAGCAAAGTTAAGAGACTCATCAGATTCTGAGCTTCTGCGGGATATTTTGCAGAAT	intergenic
ASHG19A3A022683	3.83127	up	52.4452	21.6458	6.02768	4.08985	noncoding	AK000151		misc_RNA	2250	chr3	+	52591633	52593862		TTGTACAATGAGTATGAGAAACGAAGGCCATTTGAACAAACTATTTACTTGAGCTAGCAG	intronic antisense	NM_181042	PBRM1	protein polybromo-1 isoform 4	-	52579367	52713739
ASHG19A3A022683	3.83127	up	52.4452	21.6458	6.02768	4.08985	noncoding	AK000151		misc_RNA	2250	chr3	+	52591633	52593862		TTGTACAATGAGTATGAGAAACGAAGGCCATTTGAACAAACTATTTACTTGAGCTAGCAG	intronic antisense	NM_018313	PBRM1	protein polybromo-1 isoform 2	-	52579367	52719866
ASHG19A3A022683	3.83127	up	52.4452	21.6458	6.02768	4.08985	noncoding	AK000151		misc_RNA	2250	chr3	+	52591633	52593862		TTGTACAATGAGTATGAGAAACGAAGGCCATTTGAACAAACTATTTACTTGAGCTAGCAG	intronic antisense	NM_018165	PBRM1	protein polybromo-1 isoform 1	-	52579367	52713739
ASHG19A3A017341	2.64842	up	72.456	42.2986	6.47749	5.07236	noncoding	ENST00000450951	PHKBP1	Ensembl	1951	chr20	-	8078470	8080421		TGTACTGGAAAGAAACCCTGAGCTAGAATTTCAAGAAAAAGTGAATCTAGACAAAATGAC	intergenic
ASHG19A3A008226	5.2573	up	497.165	125.372	9.07173	6.67741	noncoding	uc002hng.1	BC084573	UCSC_knowngene	1462	chr17	-	35289408	35293921		AGCGGCTCTGGGCAGGAATCCAACAAATAAATAAAACGTCTAAGACGGCGTGACAACAAT	bidirectional	NM_005568	LHX1	LIM/homeobox protein Lhx1	+	35294771	35301915
ASHG19A3A033970	2.64412	up	61.3411	36.2202	6.24746	4.84467	noncoding	NR_033435	PHF14	RefSeq_NR	7582	chr7	+	11013498	11147376	NM_014660,"	GCTTCTTTTTACTTGTTTGCATATTCTCAATAGTCAGGTAAACACCTGACTAATTGCTTG	exon sense-overlapping	NM_014660	PHF14	PHD finger protein 14	+	11013498	11147376
ASHG19A3A030908	2.22401	up	35.0035	25.1061	5.45632	4.30316	noncoding	CR598210		misc_RNA	2736	chr6	+	3751344	3754080		ATGTTTCCTGTGTAATTTTGTATAGGGGAATAGGGGCCGTGGGAACTGGAAGTAAACAGC	natural antisense	NM_183373	C6orf145	PX domain-containing protein C6orf145	-	3722835	3752246
ASHG19A3A020691	2.24678	up	136.177	90.0578	7.35131	6.18345	noncoding	ENST00000417973	AC022007.4	Ensembl	294	chr3	-	10042330	10042624		CGGCATTAAGAAGAAGGCAGAAAGGGCAGGCTTGATAGCTTATCTTAAAAAAGCTACTAA	intergenic
ASHG19A3A019543	2.68862	up	343.604	172.961	8.58857	7.1617	noncoding	ENST00000333131	FAM108A6	Ensembl	900	chr22	-	22469235	22472374	ENST00000411545,"	AAGATCACGTCGCCCGTGCTCATCATCCACGGCATAGAGGACGAGGTGATCGACTTCTCA	intergenic
ASHG19A3A038889	3.38719	up	15462.1	3405.64	13.6682	11.9081	noncoding	NR_033405	LOC1518	RefSeq_NR	569	chr9	+	90459659	90462338		CATCCAGAGGAGGAACTGATCTTCAATCTACCAGCCCCTGCTGTGTGAAATGCACACTTC	intergenic
ASHG19A3A042657	2.38072	up	1140.06	527.469	10.1516	8.90016	noncoding	AF146695		misc_RNA	975	chr10	-	43246638	43247593		TGTACAAAATGAACTGACACTTTAATGCTGTGGCCACCTTTAAATAAAGTACAATGTGAC	intergenic
ASHG19A3A044772	4.06872	up	754.231	229.113	9.61262	7.58804	noncoding	AF086011		RNAdb	389	chr11	-	2696556	2696935	NR_002728,"	CTGGAAGAAATGTGTATGGCATGTTGTGACTGCTATGTCTCATGAAATATTTACGTTTTT	intronic antisense	NM_181798	KCNQ1	potassium voltage-gated channel subfamily KQT	+	2482683	2870340
ASHG19A3A044772	4.06872	up	754.231	229.113	9.61262	7.58804	noncoding	AF086011		RNAdb	389	chr11	-	2696556	2696935	NR_002728,"	CTGGAAGAAATGTGTATGGCATGTTGTGACTGCTATGTCTCATGAAATATTTACGTTTTT	intronic antisense	NM_000218	KCNQ1	potassium voltage-gated channel subfamily KQT	+	2466220	2870340
ASHG19A3A007938	2.51992	up	1349.45	573.456	10.3756	9.04225	noncoding	ENST00000460347	RP11-1096G20.1	Ensembl	485	chr17	-	11914056	11914541		CAGAAAACTAAAGAAGACAAAGAGAAAAGTACCTGGGGTTCAACTGAAGTGCCAGCCTGC	intergenic
ASHG19A3A044449	2.0571	up	34.6751	26.9099	5.44385	4.40324	noncoding	uc001kxk.1	AK056784	UCSC_knowngene	1805	chr10	+	105506754	105515167		GGGGATTATGATGGAGCTTCAGAATTAAACTGATTAAAACTGGCCCAGAGTCACACAACT	intronic antisense	NM_014631	SH3PXD2A	SH3 and PX domain-containing protein 2A	-	105353783	105615164
ASHG19A3A025882	2.75658	up	2178.09	771.311	10.992	9.52916	noncoding	NR_029373	LOC641518	RefSeq_NR	1695	chr4	+	109093275	109097585		AAACAAACTCAACCCCCCACCCTCCGGGGTATCAGGGAACTCGTGGGACCGTGAAAAAGT	intergenic
ASHG19A3A036357	3.39621	up	4986.77	1276.51	12.1027	10.3388	noncoding	ENST00000424509	AC069185.1	Ensembl	384	chr8	+	11647513	11647897		GCAGCAGAGATGATAACAAGTTTCAGATTGGGAAAATGAGGTACGTTAGCGTTGGAGATT	intergenic
ASHG19A3A041002	5.46254	up	209.719	56.3672	7.9383	5.48872	noncoding	BC007286		NRED	1257	chr1	+	227848938	227850161	NR_033184,NM_178549,"	TTCTGTTTGGAAAGAATACACAGAGCAAGATGATTTACAATAAACCTTTTGACCTAACGC	exon sense-overlapping	NM_178549	ZNF678	zinc finger protein 678	+	227751219	227850164
ASHG19A3A043904	2.13495	up	125.031	87.6664	7.23828	6.14408	noncoding	ENST00000457349	CTD-2173J9.4	Ensembl	240	chr10	+	48138656	48139187		TTGCTTGTTTTCTCTGAACCGCAATAGGATGGTGTTCACAGCGATTCAAAGGGTGGCATT	intergenic
ASHG19A3A027484	2.46148	up	1549.19	651.778	10.555	9.25548	noncoding	AF293024		RNAdb	918	chr5	-	139930266	139937262	NM_001035235,"	AATTGCAGAAAAGAGGAGTCTGTTTTCAGAGGAGGCAGCCAATGAAGAGAAATCTGCAGC	exon sense-overlapping	NM_001035235	SRA1	steroid receptor RNA activator 1	-	139929652	139937678
ASHG19A3A017663	3.54544	up	19744.4	4128.98	14.0207	12.1947	noncoding	ENST00000421494	HSPEP1	Ensembl	318	chr20	-	38561563	38561881		AGATGACAAGGATTATTCTTATTTAGAGATGGTGACATTCTTGGAAGGAATGTAGACAGA	intergenic
ASHG19A3A045610	2.46573	up	10440.3	3227.14	13.1258	11.8237	noncoding	ENST00000414059	RP4-800M22.1	Ensembl	333	chr1	-	52625941	52626274	NM_000671,"	GAGGAAATCAACAAAGCCTTTGAACTGATGCATTCTGGAAAGAGCATTCGAACTGTTGTA	intronic antisense	NM_004799	ZFYVE9	zinc finger FYVE domain-containing protein 9	+	52608045	52812358
ASHG19A3A045610	2.46573	up	10440.3	3227.14	13.1258	11.8237	noncoding	ENST00000414059	RP4-800M22.1	Ensembl	333	chr1	-	52625941	52626274	NM_000671,"	GAGGAAATCAACAAAGCCTTTGAACTGATGCATTCTGGAAAGAGCATTCGAACTGTTGTA	intronic antisense	NM_007323	ZFYVE9	zinc finger FYVE domain-containing protein 9	+	52608045	52729719
ASHG19A3A045610	2.46573	up	10440.3	3227.14	13.1258	11.8237	noncoding	ENST00000414059	RP4-800M22.1	Ensembl	333	chr1	-	52625941	52626274	NM_000671,"	GAGGAAATCAACAAAGCCTTTGAACTGATGCATTCTGGAAAGAGCATTCGAACTGTTGTA	intronic antisense	NM_007324	ZFYVE9	zinc finger FYVE domain-containing protein 9	+	52608045	52812358
ASHG19A3A043795	2.15002	up	1207.66	598.037	10.226	9.12164	noncoding	ENST00000445923	RP11-51B10.3	Ensembl	213	chr10	+	35164137	35164350		ATTTATTTGGCTACCATCGCAGATGCCAGCCCAACCAGTACTTCAAAAGCAATGGAATAA	intergenic
ASHG19A3A026419	3.53246	up	65.6993	29.1317	6.34212	4.52145	noncoding	ENST00000509500	U85056.1	Ensembl	2073	chr4	+	190962496	190964569		ACTAAACTTCCAAAAGATGACCTAGGAACCATTCCTTGGGTAAAAGGGACTGAGGAGTGA	intergenic
ASHG19A3A035334	2.52151	up	302.855	164.998	8.423	7.08871	noncoding	AY927498		RNAdb	209	chr7	+	150759027	150759235		TTGGGTGCTCCGGCCAAGGGTCCTCGCCAACCAGGGGTGTGAGCGTGTGTGAGTGTGGAG	exon sense-overlapping	NM_001199692	SLC4A2	anion exchange protein 2 isoform 1	+	150755298	150773614
ASHG19A3A035334	2.52151	up	302.855	164.998	8.423	7.08871	noncoding	AY927498		RNAdb	209	chr7	+	150759027	150759235		TTGGGTGCTCCGGCCAAGGGTCCTCGCCAACCAGGGGTGTGAGCGTGTGTGAGTGTGGAG	exon sense-overlapping	NM_003040	SLC4A2	anion exchange protein 2 isoform 1	+	150756656	150773614
ASHG19A3A049355	2.63275	up	344.553	177.368	8.5925	7.19592	noncoding	AK129597		misc_RNA	1145	chr13	-	28533757	28534902		AATTCGTGGCTTTATCATATTCATCCAATAAAGTTAACACGATGGACTGCCAATGAAAGC	intergenic
ASHG19A3A011637	2.66479	up	3738.58	1244.14	11.7114	10.2974	noncoding	ENST00000391892	CTD-2571L23.1	Ensembl	435	chr19	-	48297722	48298159		GCCTTCATTATAGATGTTAAAGCCAAGGAGCACCAGATCAAACAGGCTGTGAAGAAGCTC	intergenic
ASHG19A3A026225	3.87402	up	71.3785	28.8043	6.457	4.50317	noncoding	ENST00000503611	RP11-597D13.9	Ensembl	2917	chr4	+	159091903	159124029		CTCAGACCAAAATTGAAAGTCATCTATTGTAACTATGTGTTCTTGGCATCTAAACTCTGT	natural antisense	NM_001128424	FAM198B	protein ENED isoform 2	-	159045731	159094202
ASHG19A3A026225	3.87402	up	71.3785	28.8043	6.457	4.50317	noncoding	ENST00000503611	RP11-597D13.9	Ensembl	2917	chr4	+	159091903	159124029		CTCAGACCAAAATTGAAAGTCATCTATTGTAACTATGTGTTCTTGGCATCTAAACTCTGT	natural antisense	NM_001031700	FAM198B	protein ENED isoform 1	-	159045731	159094202
ASHG19A3A026225	3.87402	up	71.3785	28.8043	6.457	4.50317	noncoding	ENST00000503611	RP11-597D13.9	Ensembl	2917	chr4	+	159091903	159124029		CTCAGACCAAAATTGAAAGTCATCTATTGTAACTATGTGTTCTTGGCATCTAAACTCTGT	natural antisense	NM_016613	FAM198B	protein ENED isoform 2	-	159045731	159093718
ASHG19A3A021283	2.17205	up	443.254	263.792	8.93105	7.812	noncoding	BC017743		RNAdb	2299	chr3	-	78870333	78872608		CAGAAACGATGGGAAAATGTGATGAAGAGCATCCCAAGAGCTGAAAATGCATTGGCAAAA	intron sense-overlapping	NM_133631	ROBO1	roundabout homolog 1 isoform b	-	78646387	79068609
ASHG19A3A021283	2.17205	up	443.254	263.792	8.93105	7.812	noncoding	BC017743		RNAdb	2299	chr3	-	78870333	78872608		CAGAAACGATGGGAAAATGTGATGAAGAGCATCCCAAGAGCTGAAAATGCATTGGCAAAA	intron sense-overlapping	NM_002941	ROBO1	roundabout homolog 1 isoform a precursor	-	78646387	79817059
ASHG19A3A021283	2.17205	up	443.254	263.792	8.93105	7.812	noncoding	BC017743		RNAdb	2299	chr3	-	78870333	78872608		CAGAAACGATGGGAAAATGTGATGAAGAGCATCCCAAGAGCTGAAAATGCATTGGCAAAA	intron sense-overlapping	NM_001145845	ROBO1	roundabout homolog 1 isoform d	-	78646387	79068609
ASHG19A3A055168	3.12096	up	36.1975	18.6252	5.50444	3.86245	noncoding	uc002tkb.2	DKFZp434K1323	UCSC_knowngene	1553	chr2	+	114341686	114356611		GAGCTTCCGGGAGGGCGGCTCGCGGGTAGAGCAGAGCCGGAGCCAGGTGCAGGCCATTGG	intergenic
ASHG19A3A017437	2.3854	up	36.2088	24.2096	5.50485	4.25062	noncoding	ENST00000436658	RP11-293F5.4	Ensembl	830	chr1	+	21760810	21764051		ACGAGAAGGGACCTGGCCCAGCAGCAGATGCAAAGCGACCTGGACAAGGCTCACCTCAGT	intergenic
ASHG19A3A030468	2.30571	up	540.169	291.812	9.17174	7.96653	noncoding	ENST00000406327	RP3-438G17.1	Ensembl	513	chr6	-	122179396	122179909		ACAAACCCTGACATCTCTATTGGAGACATGTCAAAAAGCTGGGTGAGATGTGGAATAACT	intergenic
ASHG19A3A034165	3.66361	up	180.706	72.8165	7.73476	5.8615	noncoding	uc003tcz.1	AK127989	UCSC_knowngene	3639	chr7	+	32798897	32802536		GTCTGAAGAACTTCCCGTGATTTAATTCTTTTCTTCGAGTTTAGTCTTAGCTTTGACATT	intergenic
ASHG19A3A010004	3.53168	up	10048.9	2233.7	13.0631	11.2427	noncoding	ENST00000479457	RP11-450D21.1	Ensembl	291	chr1	-	203872850	203873141		TGAAACTGTAACCAAAGGAGGCATTATGCTTCAAGGAAAAGTATTGCAAGCAACAGTAGT	intergenic
ASHG19A3L0002327	2.35153	up	153.159	96.1387	7.51431	6.28071	noncoding	BX096636	lincRNA-STARD8	lincRNA	670	chrX	+	67791644	67792306		TGGCAAGATGTTAGTGAATCTAACTGGTGTGTATATGGGTGTTCAATGTGCTATTTTTTC	intergenic
ASHG19A3A036896	2.3	up	185.559	116.273	7.77051	6.56888	noncoding	AK125258		misc_RNA	1731	chr8	+	124457771	124459502		ATATGCTTTTTCACTGAGTAGCAATAGAAGTAGTATTTTTGCTAGGCTTGAGTTGCTTAC	intergenic
ASHG19A3A021625	2.28915	up	10110.3	3334.77	13.0697	11.8749	noncoding	ENST00000512505	RPL39P5	Ensembl	151	chr3	-	134070780	134070931		ACTGGTAATAAAATCAGGTACAACTCCAAGAGGAGACATTGGAAAAGAACCAAGCTAGGT	intergenic
ASHG19A3A007558	5.11028	up	218.093	62.3172	7.99049	5.63709	noncoding	NR_027684	RPAIN	RefSeq_NR	1426	chr17	+	5322960	5336340	NR_027683,NR_027679,"	GAGGAAATTCAACAGGAGCTGATCAACCAAGGTACAACCTGAGAATCACAAGCGGTGTGG	natural antisense	NM_002532	NUP88	nuclear pore complex protein Nup88	-	5289345	5323059
ASHG19A3A007558	5.11028	up	218.093	62.3172	7.99049	5.63709	noncoding	NR_027684	RPAIN	RefSeq_NR	1426	chr17	+	5322960	5336340	NR_027683,NR_027679,"	GAGGAAATTCAACAGGAGCTGATCAACCAAGGTACAACCTGAGAATCACAAGCGGTGTGG	exon sense-overlapping	NM_001160266	RPAIN	RPA-interacting protein isoform e	+	5322960	5336340
ASHG19A3A007558	5.11028	up	218.093	62.3172	7.99049	5.63709	noncoding	NR_027684	RPAIN	RefSeq_NR	1426	chr17	+	5322960	5336340	NR_027683,NR_027679,"	GAGGAAATTCAACAGGAGCTGATCAACCAAGGTACAACCTGAGAATCACAAGCGGTGTGG	natural antisense	NM_001212	C1QBP	complement component 1 Q subcomponent-binding	-	5336098	5342471
ASHG19A3A007558	5.11028	up	218.093	62.3172	7.99049	5.63709	noncoding	NR_027684	RPAIN	RefSeq_NR	1426	chr17	+	5322960	5336340	NR_027683,NR_027679,"	GAGGAAATTCAACAGGAGCTGATCAACCAAGGTACAACCTGAGAATCACAAGCGGTGTGG	exon sense-overlapping	NM_001033002	RPAIN	RPA-interacting protein isoform b	+	5322960	5336340
ASHG19A3A007558	5.11028	up	218.093	62.3172	7.99049	5.63709	noncoding	NR_027684	RPAIN	RefSeq_NR	1426	chr17	+	5322960	5336340	NR_027683,NR_027679,"	GAGGAAATTCAACAGGAGCTGATCAACCAAGGTACAACCTGAGAATCACAAGCGGTGTGG	exon sense-overlapping	NM_001160244	RPAIN	RPA-interacting protein isoform c	+	5322960	5336340
ASHG19A3A007558	5.11028	up	218.093	62.3172	7.99049	5.63709	noncoding	NR_027684	RPAIN	RefSeq_NR	1426	chr17	+	5322960	5336340	NR_027683,NR_027679,"	GAGGAAATTCAACAGGAGCTGATCAACCAAGGTACAACCTGAGAATCACAAGCGGTGTGG	exon sense-overlapping	NM_001160246	RPAIN	RPA-interacting protein isoform d	+	5322960	5336340
ASHG19A3A007558	5.11028	up	218.093	62.3172	7.99049	5.63709	noncoding	NR_027684	RPAIN	RefSeq_NR	1426	chr17	+	5322960	5336340	NR_027683,NR_027679,"	GAGGAAATTCAACAGGAGCTGATCAACCAAGGTACAACCTGAGAATCACAAGCGGTGTGG	exon sense-overlapping	NM_001160267	RPAIN	RPA-interacting protein isoform f	+	5322960	5332985
ASHG19A3A007558	5.11028	up	218.093	62.3172	7.99049	5.63709	noncoding	NR_027684	RPAIN	RefSeq_NR	1426	chr17	+	5322960	5336340	NR_027683,NR_027679,"	GAGGAAATTCAACAGGAGCTGATCAACCAAGGTACAACCTGAGAATCACAAGCGGTGTGG	exon sense-overlapping	NM_001160243	RPAIN	RPA-interacting protein isoform a	+	5322960	5332985
ASHG19A3A032323	4.24733	up	193.357	66.9725	7.82552	5.73897	noncoding	AK054948		misc_RNA	1785	chr6	+	166801623	166803408		CTTACACAATCGTTTGGTTCTGTGTGTGGTGAAAACTGAATTGGGGGAAAATCAGATCGG	intergenic
ASHG19A3A038051	2.01321	up	141.946	104.178	7.41096	6.40147	noncoding	ENST00000439400	RP13-225O21.5	Ensembl	589	chr9	-	130062371	130063261		GTTATTCAGGAAAACTGGCCAGAGGTAAATGATGACAGCACTGAAGATCTTGGAGAAGTA	intronic antisense	NM_032293	GARNL3	GTPase-activating Rap/Ran-GAP domain-like	+	130026755	130155828
ASHG19A3A055054	5.99582	up	196.555	48.3494	7.84931	5.26535	noncoding	U56857		RNAdb	259	chr11	+	67429962	67430223		GCAGGGTGCGGTGCGAACAGAGGGGTGGTGCAGAGACCAGTGTGGGATGTGAGAGGATCC	natural antisense	NM_000695	ALDH3B2	aldehyde dehydrogenase family 3 member B2	-	67429632	67442102
ASHG19A3A055054	5.99582	up	196.555	48.3494	7.84931	5.26535	noncoding	U56857		RNAdb	259	chr11	+	67429962	67430223		GCAGGGTGCGGTGCGAACAGAGGGGTGGTGCAGAGACCAGTGTGGGATGTGAGAGGATCC	natural antisense	NM_001031615	ALDH3B2	aldehyde dehydrogenase family 3 member B2	-	67429632	67448685
ASHG19A3A047346	3.05931	up	523.567	218.975	9.13209	7.51888	noncoding	ENST00000483524	RP11-158N24.1	Ensembl	573	chr12	-	12721137	12721710		GTGTTCAAAAACAAGCGTATTCTCATGGAATTGTCCGCAAGCTGAAGGTAGACAAGTCCC	intergenic
ASHG19A3A031794	2.33031	up	49.7439	33.7851	5.95718	4.73666	noncoding	ENST00000407987	RP11-207F8.1	Ensembl	512	chr6	+	86578670	86579182		AATACCTGGAGTGTTCAACCAGGCCTCAAAATAGTGTTTGACGAAGCTATGCAAGCCGTT	intergenic
ASHG19A3A012925	3.02436	up	381.834	169.785	8.72838	7.13175	noncoding	uc002psm.1	AX746478	UCSC_knowngene	1957	chr19	+	50988163	50990120		GTGTGAAGTTCAGAAGTTTCATACCAAGAAGTTTGCTGAGCATGATGTTTGTATATTGAT	intergenic
ASHG19A3A032180	2.13083	up	136.974	95.3098	7.3584	6.26699	noncoding	ENST00000401504	RP11-361F15.3	Ensembl	1317	chr6	+	147728023	147729340		ATGACTTCCTGAACAACGTGGATGAGATGGATACAGGTGATACTATCAACCAAAGCACCT	intergenic
ASHG19A3A039294	3.40242	up	449.117	175.284	8.94632	7.17976	noncoding	ENST00000443631	RP11-545E17.3	Ensembl	544	chr9	+	131486723	131495473		CAGCTTTACCTCCTTGCTATGTATTCTCAGATATTGCAAACGGACGAGAGAAAAGTGGAG	bidirectional	NM_032799	ZDHHC12	probable palmitoyltransferase ZDHHC12	-	131483148	131486408
ASHG19A3A039294	3.40242	up	449.117	175.284	8.94632	7.17976	noncoding	ENST00000443631	RP11-545E17.3	Ensembl	544	chr9	+	131486723	131495473		CAGCTTTACCTCCTTGCTATGTATTCTCAGATATTGCAAACGGACGAGAGAAAAGTGGAG	intronic antisense	NM_006336	ZER1	protein zer-1 homolog	-	131492066	131534198
ASHG19A3A036651	2.85825	up	451.718	207.441	8.95184	7.43671	noncoding	AK172857		misc_RNA	2080	chr8	+	64128538	64130590		CTTCTGCATGTGGCTGCATGTGAACATAATGTAATGATAAGCTGTTATGATATCTTTGTA	intergenic
ASHG19A3A017149	2.32154	up	2641.93	1055.74	11.2499	10.0348	noncoding	CR608907		misc_RNA	2096	chr2	+	237038320	237040416		GAAAAAGAAAGATGTGTAAAGTAACAGAGAGAGGTGGCTATGGTGTAGAGACCTCTTTCT	intergenic
ASHG19A3A015977	2.32021	up	536.052	288.373	9.16092	7.94666	noncoding	CR617898		RNAdb	1276	chr2	+	95533230	95534506		CCCTTTCTTCTTTTGCCAAGGAAGTCTAATATTTTCACCATTTTTATGCACACAATCAAC	intergenic
ASHG19A3A023286	2.75276	up	171.139	91.4254	7.66675	6.20587	noncoding	ENST00000487630	RP11-117F22.1	Ensembl	390	chr3	+	138515692	138516082		GCATATATTCAACAGATTCCTGACTATGATGCTTTGAATGTTGCCAACAAAACTGGAATA	intergenic
ASHG19A3A043343	2.55252	up	542.269	265.931	9.17646	7.82454	noncoding	BC047912		RNAdb	932	chr10	-	119026629	119027472		AAGTGTTTAAGACACTGTCAAGCTTAAGATGATGCAGGGGAAAAGTTAAACTGTGAAATA	natural antisense	NM_003054	SLC18A2	synaptic vesicular amine transporter	+	119000583	119038941
ASHG19A3A013180	2.22164	up	2781.66	1146.57	11.3188	10.1672	noncoding	NR_026052	MGC2752	RefSeq_NR	3359	chr19	+	59086765	59095763		GTCTAGAATCAGAGTTGGATGAGAAATCAACTTTGAACACCACCTTTGGGGTGGCTGCAT	intergenic
ASHG19A3A027369	2.88736	up	433.048	198.378	8.90168	7.37193	noncoding	BC013423		misc_RNA	1454	chr5	-	131525840	131527202		ATAAAATTGTCTCATGCAAAAAACCACTGGGTCTAGGGCAATTGCTATCTACTGCCGTCT	intergenic
ASHG19A3A054182	2.37567	up	47284.9	13826.4	15.2472	13.9989	noncoding	ENST00000453374	RP11-179G5.1	Ensembl	888	chr1	-	160236128	160237016	NR_026890,NR_026825,NR_003662,NM_002295,NM_001012321,ENST00000493929,ENST00000488229,ENST00000484897,ENST00000483913,ENST00000483479,ENST00000464073,ENST00000454001,ENST00000445182,ENST00000443010,ENST00000442699,ENST00000435879,ENST00000433498,ENST00000431241,ENST00000418207,ENST00000412542,ENST00000339991,"	TCTACAGAGATCCTGAAGAGATTGAAAAAGAAGAGCAGGCTGCTGCTGAAAAGGCAGTGA	intergenic
ASHG19A3A029633	2.11382	up	6345	2418.44	12.4435	11.3637	noncoding	NR_001590	IFITM4P	RefSeq_NR	342	chr6	-	29718584	29718925	ENST00000441380,"	ATTCACCTACTCCCTGAAGTCTAGGGACAGGAAGATGGTTGGAGACCTGACTGGGGCCCA	intergenic
ASHG19A3A014131	3.9358	up	739.497	232.483	9.58609	7.60944	noncoding	uc002tcj.1	AK096621	UCSC_knowngene	2436	chr2	-	105363095	105374177		CAGGAAAATGTAAGGAAAATTGAAGGTGTTCTCAAGTGTGTCTGCTGCTGCCTGACACAG	intergenic
ASHG19A3A054726	2.20976	up	348.959	211.086	8.60798	7.4641	noncoding	AK126271		NRED	1826	chr16	+	67972912	67974738		TTCAATGATGCTCAGTGTCAGCTTACTCAATGAGAAGCCCTGATAAGACCTCTGTTGGGT	natural antisense	NM_000229	LCAT	phosphatidylcholine-sterol acyltransferase	-	67973786	67978015
ASHG19A3A052048	7.43099	up	443.407	81.8023	8.93132	6.03777	noncoding	ENST00000417705	RP11-54O7.3	Ensembl	1389	chr1	-	852249	855072		CTTAGGGCAGACCCCGACTTCAGAATTTATACAAATAAATGCAATGAAAAGTGCTGGCAA	intergenic
ASHG19A3A031073	2.5934	up	209.09	115.588	7.93445	6.55961	noncoding	ENST00000405676	RP3-425P12.4	Ensembl	1401	chr6	+	25140230	25141631		CCCAAAGTAGTAGTTACCGAAGTAAAAGAAGATGCTTTTTACTCCAAAAAGTGTAAACTG	intergenic
ASHG19A3A043713	4.75951	up	832.889	215.311	9.74402	7.4932	noncoding	NR_023388	PRINS	RefSeq_NR	2199	chr10	+	24536053	24544975		GATTTAGAAATGCCTCAAAGGTTAGAAAGCCGAGTGCTGCCGATTAACTCAAGCTCAGAT	intron sense-overlapping	NM_001098500	KIAA1217	sickle tail protein homolog isoform 2	+	23983674	24836772
ASHG19A3A043713	4.75951	up	832.889	215.311	9.74402	7.4932	noncoding	NR_023388	PRINS	RefSeq_NR	2199	chr10	+	24536053	24544975		GATTTAGAAATGCCTCAAAGGTTAGAAAGCCGAGTGCTGCCGATTAACTCAAGCTCAGAT	intron sense-overlapping	NM_019590	KIAA1217	sickle tail protein homolog isoform 1	+	24497719	24836772
ASHG19A3A043713	4.75951	up	832.889	215.311	9.74402	7.4932	noncoding	NR_023388	PRINS	RefSeq_NR	2199	chr10	+	24536053	24544975		GATTTAGAAATGCCTCAAAGGTTAGAAAGCCGAGTGCTGCCGATTAACTCAAGCTCAGAT	intron sense-overlapping	NM_001098501	KIAA1217	sickle tail protein homolog isoform 3	+	24497719	24836772
ASHG19A3A055200	2.5054	up	46.0717	29.2061	5.85007	4.52503	noncoding	ENST00000508111	RP11-93L9.1	Ensembl	645	chr4	+	124571445	124851561	uc003ifc.2,"	AGACCAGCGTTCTCAAATGAAGGTGCCAGATCTGCTGTTAGAGGAGAATTCTTCTGTCCT	intergenic
ASHG19A3A024958	2.01611	up	184.123	131.585	7.76014	6.74857	noncoding	ENST00000425922	ADH5P2	Ensembl	1124	chr1	+	79986764	79987888		TTTTAGTAAACCCACCCAGGAAGTGCTCATTGAGATAATGAGCACTGATGGAGGAGTGGA	intergenic
ASHG19A3A012010	2.2531	up	209.984	133.386	7.94035	6.76845	noncoding	BC061902		RNAdb	520	chr19	+	1989901	1990367		ATGGCCCGTGGCCCAAATCTGGCCCTGTGAGTGTGTTTATAAATAAAGCTTTATCAACAC	natural antisense	NM_017797	BTBD2	BTB/POZ domain-containing protein 2	-	1985446	2015702
ASHG19A3A040198	3.2659	up	89.8381	42.2677	6.77923	5.07175	noncoding	ENST00000328462	RP1-232L22__B.1	Ensembl	1659	chrX	-	101033854	101035513	NR_026575,NM_001128127,ENST00000505994,ENST00000505354,"	TTTTTTATAGTGAGTAGCATGGTAATGTTAATCGGAGCAAGGTACATCTCAGGTATTCCA	intergenic
ASHG19A3A020041	2.22707	up	230.614	146.453	8.06572	6.91057	noncoding	uc002zlz.1	AX748298	UCSC_knowngene	2665	chr22	+	17593917	17596582		GGCCCAGTGTTCTTGCTTAGACTTAATACTACCCTTCATGTTAAAATAAAACCAAACAAA	exon sense-overlapping	NM_014339	IL17RA	interleukin-17 receptor A precursor	+	17565850	17596584
ASHG19A3A045381	4.72297	up	242.775	74.3694	8.13195	5.89225	noncoding	BC035477		RNAdb	1580	chr11	-	66061968	66063548		GCCAGCGGGATGTACAGGTAGCCATCGGAGCAGGGGCTGGCCGGGTAGGTCGGTGGCGGG	natural antisense	NM_153266	TMEM151A	transmembrane protein 151A	+	66059372	66064135
ASHG19A3A031920	2.08393	up	95.6362	70.0768	6.86596	5.80665	noncoding	NR_028595	CCDC162	RefSeq_NR	715	chr6	+	109615505	109629423		CTCCTACTCTCACCCACGATGAATAATGTGTGAGATAAGCAGGGTGTTTGATTTTGAGGC	intergenic
ASHG19A3A012488	2.52875	up	338.096	181.147	8.56603	7.2276	noncoding	ENST00000392268	AC008507.1	Ensembl	756	chr19	+	30528329	30529091		AATACTGCCAATGAATCATCAAATGCATTGAAAAAGCGTGAAGAAGATGATTATGATAAT	intergenic
ASHG19A3A042993	2.4175	up	366.875	202.44	8.67419	7.40067	noncoding	ENST00000416656	SPA17P1	Ensembl	452	chr10	-	77142150	77142602	NM_017425,"	GGAGAAAGAGACACCAGTCACCATCTTAGACTCTTCTGAGGAAGATAAGGAAAAAGAAGA	intergenic
ASHG19A3A055144	2.50237	up	92.8873	56.8066	6.82421	5.50091	noncoding	uc002lal.1	LOC647946	UCSC_knowngene	2306	chr18	-	36786887	37380282		GCGCAATGTGGGGGCACCAGAAGCGGGCACCGTTGAGCTGTTGCAACTGTTCTGCTGGTA	intergenic
ASHG19A3A009372	2.47073	up	1093.95	491.4	10.0983	8.79337	noncoding	NR_033412	SH3GL1P1	RefSeq_NR	2497	chr17	+	30367354	30369851	NR_033420,HIT000016017,"	GTTCAGGGCAAACTGAAATGTATGCCCGAATTTTGTAAACAGAAGTATTAAAGGTCTTTC	intron sense-overlapping	NM_052888	LRRC37B	leucine-rich repeat-containing protein 37B	+	30348154	30380519
ASHG19A3A022595	2.12737	up	40.447	30.2241	5.66352	4.57445	noncoding	ENST00000421275	RP11-148G20.1	Ensembl	196	chr3	+	48701208	48706607		AGGACCCAGAGACCTGGATTTGAGGCTGCTGGGCGGCAGATGGAGCGATCAGAAGACCAG	bidirectional	NM_001407	CELSR3	cadherin EGF LAG seven-pass G-type receptor 3	-	48673895	48700348
ASHG19A3A026645	3.92413	up	4192.5	963.743	11.8617	9.88931	noncoding	ENST00000496412	CTD-2290C23.2	Ensembl	480	chr5	-	31840597	31841077		ATGATCAGAAAAAGAAAGAAGCCTATCAGAAAGGTACCTGGGTTCAACTGAAGTGCCAGC	intronic antisense	NM_178140	PDZD2	PDZ domain-containing protein 2	+	31799030	32111038
ASHG19A3A009240	3.84657	up	578.656	192.586	9.26831	7.32473	noncoding	ENST00000431878	AC005722.4	Ensembl	830	chr17	+	19658692	19659522		TTTGCTGATTACCTGCAGTGTGGGACTTGGAGGAGGGGGCTGAGGCCACAGCTACATCTT	intergenic
ASHG19A3A000502	2.12955	up	92.2905	66.3658	6.81589	5.72534	noncoding	ENST00000513560	RP11-159F24.1	Ensembl	1040	chr5	-	43575424	43603206		agaagaatctagacagacaggcctttctaggctgtacaagaagcatgatgccagcatctg	natural antisense	NM_012343	NNT	NAD(P) transhydrogenase, mitochondrial"	+	43602790	43705668
ASHG19A3A000502	2.12955	up	92.2905	66.3658	6.81589	5.72534	noncoding	ENST00000513560	RP11-159F24.1	Ensembl	1040	chr5	-	43575424	43603206		agaagaatctagacagacaggcctttctaggctgtacaagaagcatgatgccagcatctg	bidirectional	NM_182977	NNT	NAD(P) transhydrogenase, mitochondrial"	+	43603228	43705668
ASHG19A3A044079	2.05812	up	150.91	107.897	7.4949	6.45357	noncoding	AK096743		misc_RNA	2132	chr10	+	73123999	73126131		TCTAAGAGTTCTCTGATTTAATTCCAAATGGCAGTTTTTAGGGCACCATACACATGTTCA	intergenic
ASHG19A3A034516	2.20754	up	327.918	200.222	8.52699	7.38455	noncoding	NR_024109	SBDSP1	RefSeq_NR	870	chr7	+	72299951	72304585	NR_001588,"	TCTTTGCTTCATGTTACCTAAATATTGTATTCTCTAGTAATAAATTTGTAGCAAACATTC	intergenic
ASHG19A3A009869	12.4625	up	929.543	93.9893	9.88495	6.24544	noncoding	BC037328		misc_RNA	2520	chr17	+	67547498	67549996		GGAGCAAAGTGTTCTTGAAAGAAAATGGTGTGTTGATCTCATAAGAAAATGTACAACCAA	intergenic
ASHG19A3A034779	4.17511	up	412.522	133.652	8.83364	6.77182	noncoding	ENST00000431679	GS1-259H13.2	Ensembl	1314	chr7	+	99195688	99208436		CTTTCAACTCTTCTGAGCTTCCTAAGTGACGTTTTTGCAGGTATTTTCAATAAAAAGAAG	exon sense-overlapping	NM_001195541	LOC100289187	transmembrane protein 225-like	+	99195901	99208456
ASHG19A3A034779	4.17511	up	412.522	133.652	8.83364	6.77182	noncoding	ENST00000431679	GS1-259H13.2	Ensembl	1314	chr7	+	99195688	99208436		CTTTCAACTCTTCTGAGCTTCCTAAGTGACGTTTTTGCAGGTATTTTCAATAAAAAGAAG	exon sense-overlapping	NM_001195543	LOC100289187	transmembrane protein 225-like	+	99195901	99208456
ASHG19A3A034779	4.17511	up	412.522	133.652	8.83364	6.77182	noncoding	ENST00000431679	GS1-259H13.2	Ensembl	1314	chr7	+	99195688	99208436		CTTTCAACTCTTCTGAGCTTCCTAAGTGACGTTTTTGCAGGTATTTTCAATAAAAAGAAG	exon sense-overlapping	NM_001195542	LOC100289187	transmembrane protein 225-like	+	99195901	99208456
ASHG19A3A014803	2.72788	up	2854.98	975.149	11.3547	9.9069	noncoding	S81492		RNAdb	319	chr2	-	197629094	197629395	NM_012086,"	TATTGTTCTATATAAAGCACCGCAACTGAGAACAGAGCAATGGCAGCTGCTGTGTGAGGA	exon sense-overlapping	NM_012086	GTF3C3	general transcription factor 3C polypeptide 3	-	197627959	197664492
ASHG19A3A038898	2.26171	up	41348.4	12658.2	15.0564	13.879	noncoding	ENST00000445182	RP11-350G13.1	Ensembl	851	chr9	+	90939404	90940255	NR_026890,NR_003662,NM_002295,NM_001012321,ENST00000488229,ENST00000484897,ENST00000483913,ENST00000483479,ENST00000454001,ENST00000453374,ENST00000443010,ENST00000442699,ENST00000431241,ENST00000428316,ENST00000421328,ENST00000418207,ENST00000412542,ENST00000339991,"	AGAGATTGAAAAAGAAGAGCAGGCTGCTGCTGAAAAGGCTGTGACCAAGGAGGAATTTCA	intergenic
ASHG19A3A028338	2.55533	up	155.799	90.2615	7.53967	6.18616	noncoding	uc001edc.1	BC047723	UCSC_knowngene	1208	chr1	+	113499036	113542118	ENST00000435800,"	GAAAATGCCGGACTGTTGTTTGCAAGCTGGTTAAGTGAGCAAATCTTGGGAAGATTTCAA	bidirectional	NM_001166496	SLC16A1	monocarboxylate transporter 1	-	113454469	113498685
ASHG19A3A028338	2.55533	up	155.799	90.2615	7.53967	6.18616	noncoding	uc001edc.1	BC047723	UCSC_knowngene	1208	chr1	+	113499036	113542118	ENST00000435800,"	GAAAATGCCGGACTGTTGTTTGCAAGCTGGTTAAGTGAGCAAATCTTGGGAAGATTTCAA	bidirectional	NM_003051	SLC16A1	monocarboxylate transporter 1	-	113454469	113498975
ASHG19A3A054791	6.78336	up	417.827	84.8126	8.85432	6.09232	noncoding	AK130058		misc_RNA	1057	chr16	+	73265953	73267007		AGAAAGGGATTACTGGAAAAGACAGTGAAATGATGACAGGAAAACATCTTGGACCAGAGC	intergenic
ASHG19A3A018947	4.2369	up	136.168	48.4742	7.35124	5.26823	noncoding	ENST00000427188	C21orf84	Ensembl	967	chr21	-	44890312	44891472		GGAAGACCTGTTTCTTTTACTTTCCTTGAGGAGAAAAAATTAAAGTTCTGAGCAAACGCA	intergenic
ASHG19A3A042862	4.9008	up	1083.25	260.652	10.0856	7.79255	noncoding	ENST00000448009	RP11-111N20.3	Ensembl	511	chr10	-	65394076	65394587		CTGCAATAAAACCCAGAGTAAACTCTTAAGATAAAATGGCGACGTCATTCTGGGAGAGGT	intergenic
ASHG19A3A010971	2.20374	up	16161.5	5366.97	13.7386	12.5986	noncoding	NR_033250	LOC388499	RefSeq_NR	1614	chr19	-	7943518	7945117	NR_001444,NM_007260,CR605174,"	TTTTGGGTGCTTTTCTTGTTGTGTCCTGGATTCTGATAAAATTAAAGAAATTGCTTCCTC	intergenic
ASHG19A3A014941	2.3993	up	269.76	156.232	8.26919	7.00658	noncoding	ENST00000429485	AC016697.2	Ensembl	615	chr2	-	209134066	209134681		AAGTTTAACAAGGATCAGCTGGAGGAGTTCAAGGTGGCCTTCAAGCTGTTTAACTGAGTG	intronic antisense	NM_152671	PIKFYVE	1-phosphatidylinositol-3-phosphate 5-kinase	+	209130990	209170271
ASHG19A3A014941	2.3993	up	269.76	156.232	8.26919	7.00658	noncoding	ENST00000429485	AC016697.2	Ensembl	615	chr2	-	209134066	209134681		AAGTTTAACAAGGATCAGCTGGAGGAGTTCAAGGTGGCCTTCAAGCTGTTTAACTGAGTG	intronic antisense	NM_015040	PIKFYVE	1-phosphatidylinositol-3-phosphate 5-kinase	+	209130990	209223475
ASHG19A3A014941	2.3993	up	269.76	156.232	8.26919	7.00658	noncoding	ENST00000429485	AC016697.2	Ensembl	615	chr2	-	209134066	209134681		AAGTTTAACAAGGATCAGCTGGAGGAGTTCAAGGTGGCCTTCAAGCTGTTTAACTGAGTG	intronic antisense	NM_001178000	PIKFYVE	1-phosphatidylinositol-3-phosphate 5-kinase	+	209130990	209170271
ASHG19A3A015076	2.90376	up	42.9472	23.5738	5.74967	4.21174	noncoding	ENST00000439598	AC097662.2	Ensembl	3124	chr2	-	228085767	228189880		CAGGCTGACTGATATGAAGACTTATCAAATGAGATGTGGATATTTCAAATAAAGCAAACG	natural antisense	NM_000091	COL4A3	collagen alpha-3(IV) chain precursor	+	228029280	228179508
ASHG19A3A045598	3.47512	up	391.485	151.679	8.76013	6.96307	noncoding	uc001pen.1	AF086184	UCSC_knowngene	707	chr11	-	93800139	93862566		GAAAACACTCAATAAAAGTGAAGATCAGCATACACTGAGAACAGCCTCGGAGCTGCTGTG	natural antisense	NM_001098672	HEPHL1	hephaestin-like protein 1 precursor	+	93754377	93847374
ASHG19A3A045598	3.47512	up	391.485	151.679	8.76013	6.96307	noncoding	uc001pen.1	AF086184	UCSC_knowngene	707	chr11	-	93800139	93862566		GAAAACACTCAATAAAAGTGAAGATCAGCATACACTGAGAACAGCCTCGGAGCTGCTGTG	natural antisense	NM_015368	PANX1	pannexin-1	+	93862093	93915137
ASHG19A3A041302	2.08451	up	1620.47	783.213	10.6129	9.55315	noncoding	ENST00000331267	RP1-164F3.6	Ensembl	462	chrX	+	100594904	100595922		TGACGAACACAAAGGGTAAGAGGCGAGGCACCAGATAGATGTTCTCTAGGCCTTTCAGAA	intergenic
ASHG19A3A013450	2.13104	up	1829.46	846.308	10.7728	9.68122	noncoding	ENST00000469016	RP11-373D23.1	Ensembl	106	chr2	-	28683122	28683228		TTATCACTGAAATTAAACGGTGGCAGACATGTCCAAGGAATGCTGCGAGGATTTATCCCT	intergenic
ASHG19A3A014554	2.05807	up	1863.48	889.606	10.796	9.7547	noncoding	ENST00000420969	AC009487.6	Ensembl	6821	chr2	-	162357395	162364216	NM_015446,"	GTTGACGGAGTCAAGAGCAAACCAAGAAAAACTACAGAAGTGACAGGAACAGGTCTTGGA	intergenic
ASHG19A3A024341	3.34093	up	788.123	284.602	9.66739	7.92714	noncoding	AF086310		misc_RNA	578	chr4	-	76007137	76007705		GTATCAACTTAGCAAACCAAGTCCAAAACATTTTATATGTGTCTATCTTTCCTGCTGTTC	intergenic
ASHG19A3A014156	2.27173	up	36.0668	25.3142	5.49989	4.3161	noncoding	uc001acl.1	BC033949	UCSC_knowngene	971	chr1	+	995116	1001833		GCCCGGCGCACGGCGGCCCAGAATCCTGGACCCCAGGAGAAGCGTCTACGGCCCCGACAG	intergenic
ASHG19A3A044656	2.4906	up	1481.81	619.618	10.4976	9.18109	noncoding	AK022092		misc_RNA	2152	chr10	+	131592028	131594181		GTACACCCCCAAAACTTGTTTCCCTAAGCTGATATTGAAACTTCCATTATTGAACAGTTT	intergenic
ASHG19A3A029727	4.65164	up	1367.68	332.929	10.3938	8.17601	noncoding	NR_001284	TNXA	RefSeq_NR	2783	chr6	-	31976196	31980800	NM_032470,NM_019105,"	TTTACAGGGGGGAGGGGAGGGGTTCGTACGGGAGCAATAAAGGAGAAACTGAGGTACCCG	natural antisense	NM_000500	CYP21A2	steroid 21-hydroxylase isoform a	+	31973358	31976712
ASHG19A3A029727	4.65164	up	1367.68	332.929	10.3938	8.17601	noncoding	NR_001284	TNXA	RefSeq_NR	2783	chr6	-	31976196	31980800	NM_032470,NM_019105,"	TTTACAGGGGGGAGGGGAGGGGTTCGTACGGGAGCAATAAAGGAGAAACTGAGGTACCCG	bidirectional	NM_032454	STK19	serine/threonine-protein kinase 19 isoform 2	+	31981517	31981961
ASHG19A3A029727	4.65164	up	1367.68	332.929	10.3938	8.17601	noncoding	NR_001284	TNXA	RefSeq_NR	2783	chr6	-	31976196	31980800	NM_032470,NM_019105,"	TTTACAGGGGGGAGGGGAGGGGTTCGTACGGGAGCAATAAAGGAGAAACTGAGGTACCCG	bidirectional	NM_004197	STK19	serine/threonine-protein kinase 19 isoform 1	+	31981517	31981961
ASHG19A3A029727	4.65164	up	1367.68	332.929	10.3938	8.17601	noncoding	NR_001284	TNXA	RefSeq_NR	2783	chr6	-	31976196	31980800	NM_032470,NM_019105,"	TTTACAGGGGGGAGGGGAGGGGTTCGTACGGGAGCAATAAAGGAGAAACTGAGGTACCCG	natural antisense	NM_001128590	CYP21A2	steroid 21-hydroxylase isoform b	+	31973358	31976712
ASHG19A3A029727	4.65164	up	1367.68	332.929	10.3938	8.17601	noncoding	NR_001284	TNXA	RefSeq_NR	2783	chr6	-	31976196	31980800	NM_032470,NM_019105,"	TTTACAGGGGGGAGGGGAGGGGTTCGTACGGGAGCAATAAAGGAGAAACTGAGGTACCCG	exon sense-overlapping	NM_032470	TNXB	tenascin-X isoform 2	-	31976196	31981050
ASHG19A3L0003164	3.65254	up	179.861	72.6863	7.72784	5.85894	noncoding	BI756417	lincRNA-SCG2-1	lincRNA	932	chr2	+	223916917	224063056		CCACGACTGATGACTCCTGAAGGAAAACCCTGGAGGTTCAGCTTTAGCTTGAGGTTTCAG	exon sense-overlapping	NM_080671	KCNE4	potassium voltage-gated channel subfamily E	+	223916861	223920355
ASHG19A3A049761	2.87093	up	568.665	248.966	9.24319	7.72167	noncoding	ENST00000446770	RP11-383H17.3	Ensembl	267	chr13	-	98639203	98639470		TGACTTCTTGGAGAGCCACTTCCTAGATGAGGAAGTGAAACTCATTAAGATGGGTGACCA	intronic antisense	NM_002271	IPO5	importin-5	+	98605928	98676550
ASHG19A3A034524	2.69404	up	51162.1	13067.7	15.3498	13.92	noncoding	NR_003580	LOC100093631	RefSeq_NR	3470	chr7	+	72569011	72621334	NR_002206,NM_033000,NM_032999,NM_001518,NM_001163636,AK096095,"	GCAGAAATAGGCCCTTTTATGTGTTGCTTCTATTTTACCTCAAATTGTAGATATAGGGTA	intergenic
CUST_4_PI426075208	25.697	up	2108.33	95.1306	10.9474	6.26391	noncoding	nc-HOXA11-86+	nc-HOXA11-86	HOX cluster	128	chr7	+	27228787	27228915		CGCTTCTTTCCACAGCCTTTGCAGGCGGAATATCGGAATAAAGTGGGTCCAGGCGCCTCT	intergenic
ASHG19A3A008736	2.034	up	7992.67	3009.27	12.7362	11.7119	noncoding	HIT000016017		H-invDB	2728	chr17	-	66129341	66132068	NR_033420,NM_003025,BC073825,"	CAGGGCAAACTGAAATGTATGCCTGAATTTTGTAAACAGAAGTATTAAAGGTCTTTCTAC	intergenic
ASHG19A3A036526	4.43783	up	957.089	257.32	9.92325	7.77339	noncoding	uc003xjb.2	BC034319	UCSC_knowngene	837	chr8	+	32785487	32902372		CTGCAGGTTAAGAGAAATTGAGAAACGATGGAGAATTTAAGTGTTTTAGATCCTACATAC	intergenic
ASHG19A3A048048	3.08426	up	595.185	242.916	9.30572	7.68079	noncoding	NR_002830	GEMIN8P4	RefSeq_NR	1715	chr1	-	90458825	90460525		GGTCGGCAGGACATATTCTGTTGCCAACATGATAAATTTTATCCTGACATAAAATGATAA	bidirectional	NM_182976	ZNF326	zinc finger protein 326 isoform 1	+	90460677	90494094
ASHG19A3A048048	3.08426	up	595.185	242.916	9.30572	7.68079	noncoding	NR_002830	GEMIN8P4	RefSeq_NR	1715	chr1	-	90458825	90460525		GGTCGGCAGGACATATTCTGTTGCCAACATGATAAATTTTATCCTGACATAAAATGATAA	bidirectional	NM_182975	ZNF326	zinc finger protein 326 isoform 3	+	90460677	90472000
ASHG19A3L0000139	2.1617	up	58.1134	41.9211	6.17037	5.0582	noncoding	exon95-	lincRNA-DMBX1	lincRNA	271	chr1	-	46997334	46997604		ATCACACATGCATGTGGAGGTGTGAGGGCAGCAGTAGTGGTTGAGGGCATGGTCACTGAG
ASHG19A3A024385	2.27466	up	829.099	421.09	9.73769	8.55203	noncoding	ENST00000509878	RP11-792D21.1	Ensembl	289	chr4	-	79570107	79570396		TGTGTATTAGGAATTCTGGGCAAAGCCTAAGCCTTGGAAGGAGGATGCTGTCTTGATCTT	intergenic
ASHG19A3A034311	2.458	up	6672.55	2193.89	12.5093	11.2118	noncoding	ENST00000447259	RP11-54B9.2	Ensembl	1306	chr1	+	166716593	166717899		TGTTAAGAAGCAGAAGAAGCTTCTGGTAGAAAAAAGGGGCAGCAGCTACCAAGAAACCAG	intergenic
ASHG19A3A036785	3.30666	up	2090.69	633.428	10.9372	9.21187	noncoding	ENST00000491662	KB-1589B1.1	Ensembl	432	chr8	+	98877281	98877713		CTTGAACCTTATTGTGGAAAACCATAAAGCTCTGGTTGCTGGATTTGGTCAAAAAGGTCA	intergenic
ASHG19A3A023071	2.24336	up	28925.6	9156.61	14.5559	13.3903	noncoding	ENST00000496868	RP11-567P17.1	Ensembl	288	chr3	+	120440870	120441158		TAATTGAACAACCTTCCACTAACTTAGAGTGGTTATGTGGCTGCCCTCCACCCTACCATA	intronic antisense	NM_173825	RABL3	rab-like protein 3	-	120405527	120461384
ASHG19A3A025977	3.77425	up	808.753	259.301	9.70089	7.78471	noncoding	ENST00000412158	RP11-364P2.1	Ensembl	402	chr4	+	122372689	122373097		TACATGGGTGAGGGCATGAATGAGATGGATGAGTACATTGAGGCTGAGAGCAACATGAAT	intergenic
ASHG19A3A023222	2.66726	up	92.2204	52.9991	6.81473	5.39937	noncoding	ENST00000468439	RP11-65E22.2	Ensembl	2247	chr3	+	132105365	132107918		GGAACAGTTACTCATAGGCTGTTGAAGATGGTAAATCTACAACAACAATGGAAGATATTA	intergenic
ASHG19A3A021320	4.2521	up	617.337	185.368	9.35138	7.2632	noncoding	ENST00000491722	RP11-778P17.2	Ensembl	313	chr3	-	93707477	93707790		CTAAAACCGAGGAGACTCCAACCTTTGATGAAGCAGGAGAGAAAGAAGCCAAGTCTGATT	intronic antisense	NM_144996	ARL13B	ADP-ribosylation factor-like protein 13B isoform	+	93698982	93774522
ASHG19A3A021320	4.2521	up	617.337	185.368	9.35138	7.2632	noncoding	ENST00000491722	RP11-778P17.2	Ensembl	313	chr3	-	93707477	93707790		CTAAAACCGAGGAGACTCCAACCTTTGATGAAGCAGGAGAGAAAGAAGCCAAGTCTGATT	intronic antisense	NM_001174151	ARL13B	ADP-ribosylation factor-like protein 13B isoform	+	93698982	93774522
ASHG19A3A021320	4.2521	up	617.337	185.368	9.35138	7.2632	noncoding	ENST00000491722	RP11-778P17.2	Ensembl	313	chr3	-	93707477	93707790		CTAAAACCGAGGAGACTCCAACCTTTGATGAAGCAGGAGAGAAAGAAGCCAAGTCTGATT	intronic antisense	NM_182896	ARL13B	ADP-ribosylation factor-like protein 13B isoform	+	93698982	93774522
ASHG19A3A021320	4.2521	up	617.337	185.368	9.35138	7.2632	noncoding	ENST00000491722	RP11-778P17.2	Ensembl	313	chr3	-	93707477	93707790		CTAAAACCGAGGAGACTCCAACCTTTGATGAAGCAGGAGAGAAAGAAGCCAAGTCTGATT	intronic antisense	NM_001174150	ARL13B	ADP-ribosylation factor-like protein 13B isoform	+	93698982	93774522
ASHG19A3A039342	2.16118	up	262.342	168.361	8.23164	7.11983	noncoding	ENST00000423330	RP11-57C19.2	Ensembl	585	chr9	+	133527185	133527770		CAGACCAAGAAGGAAGAGATCATCAAGACTTTGTCCCAGGAGGAAAAGGCCAAGAAATAA	intergenic
ASHG19A3A045426	2.77426	up	596.431	268.116	9.30796	7.83585	noncoding	NR_024249	LOC645332	RefSeq_NR	1859	chr11	-	67559239	67572807	uc003ghn.2,uc003dpr.3,NR_024363,NR_024362,NR_024361,NR_024253,NR_024241,NR_003494,NM_201598,NM_201400,NM_152563,NM_018172,NM_001137610,NM_001099653,NM_001083537,ENST00000514073,ENST00000509817,ENST00000484945,ENST00000340703,ENST00000321602,ENST00000304751,"	TTAGAAGCAAAGTTAAGAGACTCATCAGATTCTGAGCTGCTGCGGGATATTTTGCAGAAG	intergenic
ASHG19A3A035557	2.75975	up	322.581	159.703	8.5042	7.03966	noncoding	AK091357		RNAdb	2311	chr8	-	17082475	17084786		GTGAGCAGGTGTCTTGTATCACTGCGAAACCCATGCATAATAAAAACTTGTTCTTGAGCT	intergenic
ASHG19A3A012183	2.98318	up	112.687	57.4084	7.09408	5.51723	noncoding	uc002mlv.2	AK097685	UCSC_knowngene	1670	chr19	+	9732180	9745397	ENST00000498993,"	GACAAAATGAGTTGCTCTACAAAGGTCCAACTTCGTTGTCCTTTGTTCTGTAACCTTTGT	bidirectional	NM_152289	ZNF561	zinc finger protein 561	-	9718001	9731916
ASHG19A3A050961	2.20644	up	4730.87	1802.98	12.038	10.8963	noncoding	AK025209		RNAdb	1908	chr14	-	74429935	74431758		CTGGAAATGAGTGAGACAGCACCTTGTGGGTTTTTTAGTAATAAAAAGCTCTTTTCAACC	intergenic
ASHG19A3A011298	3.18601	up	192.445	87.8777	7.81922	6.14747	noncoding	NR_003603	LOC100101266	RefSeq_NR	1255	chr19	-	24344994	24346249		TCCCACTCCAAACTGTGTATAGTCAACCTCATCATTAATGTAGTCCTAATTTGTTTTGCT	intergenic
ASHG19A3L0002952	2.86136	up	1962.94	688.359	10.8609	9.34421	noncoding	AK125138	lincRNA-SH3BP5L	lincRNA	3859	chr1	-	249104650	249120832	NM_030645,"	TGGTGTGTAAGGGGGAAAGGGTCTTTCCTGGTTTTATTTAAATAAAGTAGTTTATGTAAC	exon sense-overlapping	NM_030645	SH3BP5L	SH3 domain-binding protein 5-like	-	249104650	249120154
ASHG19A3A010185	2.93506	up	576.877	247.197	9.26391	7.71052	noncoding	ENST00000508721	AP005901.1	Ensembl	1181	chr18	-	15307661	15330281	uc004aej.2,NR_026916,ENST00000452011,ENST00000435744,ENST00000414366,"	GGCAGGAGTAACATCTAATAAAATTGAAGTTTTGGAAGAAGGAACATCTAAGATGATCAC	intergenic
ASHG19A3A013737	2.21242	up	9490.79	3248.82	12.9812	11.8356	noncoding	ENST00000479658	AC114752.2	Ensembl	549	chr2	-	64574326	64574875		TCTTGTGTTCATTGTGGATGTTAAAGCCACCACCAAGAACCAGATCAAACAGGCTGGGAA	intergenic
ASHG19A3A007927	2.46807	up	36.8889	23.818	5.53024	4.22686	noncoding	CR749723		misc_RNA	580	chr17	-	10561859	10562399		CAATTTTGTAAATGCGTCTGTAGCATCCACAGGACTCATCATCTAGAATTCAAACCCTTA	intergenic
ASHG19A3A010082	2.69282	up	35.5827	21.1303	5.48157	4.05246	noncoding	AK129602		misc_RNA	1193	chr17	+	80251591	80252784		CCGCCAAAACAGCGTGCATACCACTAGCATATGATTTTTGTAGTTTTTTAATGTTAAGTT	intergenic
ASHG19A3A007196	2.49235	up	1304.28	562.15	10.3282	9.01074	noncoding	NR_022007	PMS2L4	RefSeq_NR	597	chr7	-	66757423	66767406	uc010lbw.2,uc003uui.2,uc003udn.2,uc003ubz.1,uc003txi.3,uc003tvo.2,NR_028059,NR_027776,NR_027775,NR_023383,NR_003614,NR_003613,NR_003085,NM_000535,ENST00000506558,ENST00000442338,ENST00000436228,ENST00000423426,"	CTGGATGCTGGTGCCACCAATATTGATCTAAAGCTTAAGGACTATGGAGTGGATCTCATT	bidirectional	NM_022906	STAG3L4	STAG3-like protein 4	+	66767615	66786513
ASHG19A3A052309	2.22053	up	104.616	71.6019	6.98917	5.83826	noncoding	uc002aqr.1	BC047537	UCSC_knowngene	3969	chr15	-	67697735	67814182	BC047537,"	GAGCGCCGTGAAGAAGCGGTTCTGCCGGGCCAGGTCCTGCCAGGGAGCCTTGGAGCAGTG	natural antisense	NM_001031715	IQCH	IQ domain-containing protein H isoform 1	+	67547137	67794142
ASHG19A3A052309	2.22053	up	104.616	71.6019	6.98917	5.83826	noncoding	uc002aqr.1	BC047537	UCSC_knowngene	3969	chr15	-	67697735	67814182	BC047537,"	GAGCGCCGTGAAGAAGCGGTTCTGCCGGGCCAGGTCCTGCCAGGGAGCCTTGGAGCAGTG	natural antisense	NM_001143936	C15orf61	hypothetical protein LOC145853 precursor	+	67813521	67819641
ASHG19A3A055279	2.32153	up	265.694	159.086	8.24852	7.03344	noncoding	uc010fjq.2	LIMS3	UCSC_knowngene	2071	chr2	+	110656008	110726122		TTTGAAACTCACCTCAGGCCATCAGCTGCATACTTTGGCAGACTGGTACATTTTGCAAAA	exon sense-overlapping	NM_001205288	LIMS3L	LIM and senescent cell antigen-like-containing	+	110656008	110664033
ASHG19A3A055279	2.32153	up	265.694	159.086	8.24852	7.03344	noncoding	uc010fjq.2	LIMS3	UCSC_knowngene	2071	chr2	+	110656008	110726122		TTTGAAACTCACCTCAGGCCATCAGCTGCATACTTTGGCAGACTGGTACATTTTGCAAAA	exon sense-overlapping	NM_033514	LIMS3	LIM and senescent cell antigen-like-containing	+	110656008	110664033
ASHG19A3A010809	4.60333	up	565.15	158.747	9.23277	7.0301	noncoding	ENST00000438304	RP11-354K1.3	Ensembl	1089	chr1	-	211833530	211834619		AGTATGAGGATGACAGTTACAGCCACAGCCACATTATGGGTCTCATTGAACAGTATGCAA	intron sense-overlapping	NM_001204182	NEK2	serine/threonine-protein kinase Nek2 isoform 3	-	211831598	211848972
ASHG19A3A027166	2.00415	up	348.683	231.594	8.60738	7.60439	noncoding	ENST00000515438	RP11-474J18.1	Ensembl	1558	chr5	-	97745938	97747496		GCTGTCCACCACTTTACCATACATTCGAAGAGCCAGCCTATGTGAAAACCTAAATGAGAA	intergenic
ASHG19A3A019045	3.45829	up	363.207	142.735	8.66213	6.87207	noncoding	ENST00000443486	AL109748.4	Ensembl	507	chr21	+	15164955	15165462	NM_058190,ENST00000454601,"	CAAGGAGAAAATGAAGCTGAGGCGTGAGCAATGGTTGCAGAAAATCGAAGCCATAAAACT	intergenic
ASHG19A3A050512	3.23982	up	1215.17	417.264	10.2325	8.53656	noncoding	ENST00000455730	RP11-391H12.6	Ensembl	1119	chr13	+	113930930	113932049		GTTACCAACCACAGCTAAGGGATAATGAGGTTGTTCTGCTCAAGAAAAGTGCAGATACCC	intergenic
ASHG19A3A018020	2.14081	up	2490.96	1084.29	11.1765	10.0783	noncoding	uc002wlw.2	BC015432	UCSC_knowngene	2666	chr20	+	5175866	5178532		TAGGTTCTTTTTCCACGCAATGTAAGAACATGATATACTGTACGTTGGAAAGCATTTACC	intergenic
ASHG19A3A044733	2.28941	up	127.51	83.6379	7.26532	6.07034	noncoding	uc001lsk.1	AK126635	UCSC_knowngene	1828	chr11	-	856879	858707		AGGAAAGAGACACCCACTGTCACCAGACGGGCTCGGTCACACACACTGTGACAGACAACA	intronic antisense	NM_001025239	TSPAN4	tetraspanin-4 isoform b	+	842823	867116
ASHG19A3A044733	2.28941	up	127.51	83.6379	7.26532	6.07034	noncoding	uc001lsk.1	AK126635	UCSC_knowngene	1828	chr11	-	856879	858707		AGGAAAGAGACACCCACTGTCACCAGACGGGCTCGGTCACACACACTGTGACAGACAACA	intronic antisense	NM_001025238	TSPAN4	tetraspanin-4 isoform a	+	842823	867116
ASHG19A3A044733	2.28941	up	127.51	83.6379	7.26532	6.07034	noncoding	uc001lsk.1	AK126635	UCSC_knowngene	1828	chr11	-	856879	858707		AGGAAAGAGACACCCACTGTCACCAGACGGGCTCGGTCACACACACTGTGACAGACAACA	intronic antisense	NM_001025235	TSPAN4	tetraspanin-4 isoform a	+	842940	867116
ASHG19A3A044733	2.28941	up	127.51	83.6379	7.26532	6.07034	noncoding	uc001lsk.1	AK126635	UCSC_knowngene	1828	chr11	-	856879	858707		AGGAAAGAGACACCCACTGTCACCAGACGGGCTCGGTCACACACACTGTGACAGACAACA	intronic antisense	NM_001025237	TSPAN4	tetraspanin-4 isoform a	+	844445	867116
ASHG19A3A044733	2.28941	up	127.51	83.6379	7.26532	6.07034	noncoding	uc001lsk.1	AK126635	UCSC_knowngene	1828	chr11	-	856879	858707		AGGAAAGAGACACCCACTGTCACCAGACGGGCTCGGTCACACACACTGTGACAGACAACA	intronic antisense	NM_001025234	TSPAN4	tetraspanin-4 isoform a	+	844080	867116
ASHG19A3A044733	2.28941	up	127.51	83.6379	7.26532	6.07034	noncoding	uc001lsk.1	AK126635	UCSC_knowngene	1828	chr11	-	856879	858707		AGGAAAGAGACACCCACTGTCACCAGACGGGCTCGGTCACACACACTGTGACAGACAACA	intronic antisense	NM_001025236	TSPAN4	tetraspanin-4 isoform a	+	842940	867116
ASHG19A3A044733	2.28941	up	127.51	83.6379	7.26532	6.07034	noncoding	uc001lsk.1	AK126635	UCSC_knowngene	1828	chr11	-	856879	858707		AGGAAAGAGACACCCACTGTCACCAGACGGGCTCGGTCACACACACTGTGACAGACAACA	intronic antisense	NM_003271	TSPAN4	tetraspanin-4 isoform a	+	842823	867116
ASHG19A3A032615	2.06022	up	28.7868	22.3413	5.17852	4.13572	noncoding	ENST00000447171	AC007255.8	Ensembl	889	chr7	-	29554384	29603279	uc003tab.2,"	ATGTTTGCGAGTTTCAGGCGCCCTTAGTTGAAAGGCTGTAATTAACAAGTCCGCTGTTTG	bidirectional	NM_175887	PRR15	proline-rich protein 15	+	29603426	29606911
ASHG19A3A020637	2.34433	up	38.1362	25.8826	5.57772	4.34854	noncoding	uc003box.1	BC065754	UCSC_knowngene	910	chr3	-	405055	427478		TTGTTAGAAACCTGATGTGAGAACCTGCATACCTGCTGGTGGTGTTTCATGATGGTCTGA	natural antisense	NM_006614	CHL1	neural cell adhesion molecule L1-like protein	+	238649	451097
ASHG19A3A016038	3.1439	up	140.414	67.1061	7.39484	5.74228	noncoding	ENST00000424783	AC019097.7	Ensembl	735	chr2	+	99718480	99719215		CAAATCGATCATGGAGCTGATGAATATACTTGAACTTCGGAAATATGAAGCTATTCAGTT	intronic antisense	NM_025244	TSGA10	testis-specific gene 10 protein	-	99613723	99771187
ASHG19A3A016038	3.1439	up	140.414	67.1061	7.39484	5.74228	noncoding	ENST00000424783	AC019097.7	Ensembl	735	chr2	+	99718480	99719215		CAAATCGATCATGGAGCTGATGAATATACTTGAACTTCGGAAATATGAAGCTATTCAGTT	intronic antisense	NM_182911	TSGA10	testis-specific gene 10 protein	-	99613723	99758037
ASHG19A3L0002544	2.11759	up	64.2212	47.1075	6.31099	5.22857	noncoding	BM805159	lincRNA-THSD7A-2	lincRNA	1079	chr7	+	11233008	11424086		CTTCATAAGGATATTTTTCAAGTTTGTGGGCTTGTCCTGGTACCTTCTACTGTGTAGAAG	intronic antisense	NM_015204	THSD7A	thrombospondin type-1 domain-containing protein	-	11410061	11871824
ASHG19A3A028680	2.09123	up	50.0602	37.6144	5.96535	4.901	noncoding	ENST00000505786	CTB-161M19.2	Ensembl	586	chr5	+	118347165	118347751		TCTGGAATGTCTTTGACTTTGTTGTTACCATGTTGTGCAGGCACTGATGAACTTGGAAGA	intergenic
ASHG19A3A049916	2.26846	up	46632.7	14287	15.2308	14.0491	noncoding	ENST00000454001	RP11-569O4.5	Ensembl	886	chr13	+	21535448	21536334	NR_026890,NR_026825,NR_003662,NM_002295,NM_001012321,ENST00000493929,ENST00000488229,ENST00000484897,ENST00000483913,ENST00000483479,ENST00000453374,ENST00000445182,ENST00000443010,ENST00000442699,ENST00000435879,ENST00000433498,ENST00000418207,ENST00000412542,"	TACTTCTACAGAGATCCTGAAGAGATTGAAAAAGAAGAGCAGGCTGCTGCTGAAAAGGCG	intergenic
ASHG19A3A032151	2.44196	up	91.3809	57.2868	6.80186	5.51382	noncoding	ENST00000402907	RP1-95L4.4	Ensembl	1138	chr6	+	143663382	143664520		TACAATCCATTAACGCCACGGATATGGCAGGAATGATCCTGGGACGGAAATTTTTTGATT	intergenic
ASHG19A3A024660	2.68904	up	255.211	133.404	8.1957	6.76861	noncoding	ENST00000505994	RP11-548H18.2	Ensembl	3505	chr4	-	120312985	120316490	NM_001128127,NM_000167,"	ACAGGGCTGGTCTTAAGTGAACCACTATGTATATAAATATGTTGGAAAACAGCTGTATAC	intergenic
ASHG19A3A020284	2.52689	up	107.29	64.668	7.02612	5.68876	noncoding	NR_026963	LOC284900	RefSeq_NR	5125	chr22	+	28315363	28398665		AACCCAAAGTGACACATGCCTGGCGGGATGTTCAGTCTCTGTAAACCCATATGGTTTTTT	bidirectional	NM_012399	PITPNB	phosphatidylinositol transfer protein beta	-	28247656	28315255
ASHG19A3A020284	2.52689	up	107.29	64.668	7.02612	5.68876	noncoding	NR_026963	LOC284900	RefSeq_NR	5125	chr22	+	28315363	28398665		AACCCAAAGTGACACATGCCTGGCGGGATGTTCAGTCTCTGTAAACCCATATGGTTTTTT	natural antisense	NM_001145418	TTC28	tetratricopeptide repeat protein 28	-	28374001	29075853
ASHG19A3A012141	3.02748	up	23418.8	5550.99	14.2563	12.6582	noncoding	ENST00000491732	CTD-2102F19.1	Ensembl	478	chr19	+	7815569	7816047		AATAATCAGAAACAGAAAGAAGCCAAAGAGAAAGGTACCTGGGTTCAACTGAAGCACCAG	intergenic
ASHG19A3A023979	3.07238	up	718.333	285.074	9.54909	7.92974	noncoding	ENST00000498116	RP11-115L11.1	Ensembl	666	chr4	-	15732584	15733250		TCAACAAGAATAAGAAACTGGTCAAGAAACTGGCCAAGAGTATGATGCATTTTTGGCCTC	intronic antisense	NM_004334	BST1	ADP-ribosyl cyclase 2 precursor	+	15704572	15733796
ASHG19A3A016151	3.57517	up	418.853	157.751	8.85777	7.01976	noncoding	AK023150		misc_RNA	3286	chr2	+	109498646	109501931		GCATTTAGGCTGAGAGAAAAAGTTATTGAGCATGTGCATCCAAATTTGAGATGATTGTTA	intergenic
ASHG19A3A010081	5.1047	up	276.281	77.3117	8.30332	5.9515	noncoding	AK130766		misc_RNA	1950	chr17	+	80214130	80216080		ATGAAACGTTACTACAGATTTCGACTGTATTCCACCGTCGAAAAGTTTTTTAACTGGCCA	intronic antisense	NM_139062	CSNK1D	casein kinase I isoform delta isoform 2	-	80200536	80231594
ASHG19A3A010081	5.1047	up	276.281	77.3117	8.30332	5.9515	noncoding	AK130766		misc_RNA	1950	chr17	+	80214130	80216080		ATGAAACGTTACTACAGATTTCGACTGTATTCCACCGTCGAAAAGTTTTTTAACTGGCCA	intronic antisense	NM_001893	CSNK1D	casein kinase I isoform delta isoform 1	-	80200536	80231594
ASHG19A3A046863	3.61819	up	183.017	74.609	7.75263	5.89736	noncoding	NR_002569	SCARNA9	RefSeq_NR	353	chr11	+	93454679	93455031		TGAAAAGGTTTTACTACTGATCTTTGTAACTATGATGGTTTCTACACTTGACCTGAGCTC	intron sense-overlapping	NM_033395	KIAA1731	hypothetical protein LOC85459	+	93394815	93463522
ASHG19A3A047167	2.128	up	192.728	130.139	7.82117	6.73167	noncoding	ENST00000513405	AP001999.1	Ensembl	3684	chr11	+	134605489	134633704		AAACTATTTGTTTCTTGACAGCTCAGCTCAAATATCAGCTTCTCTCGACCCCAGGCACGA	intergenic
ASHG19A3A022387	3.35765	up	1066.96	363.73	10.0643	8.31687	noncoding	ENST00000414382	AC098973.2	Ensembl	543	chr3	+	27862978	27932792		AAACTCTATAGAATTATGATCTAGGTTTGACTGACTCCTGGCAAGAAGCCCTACCCGCCA	intergenic
ASHG19A3A018447	2.20612	up	755.776	401.897	9.61636	8.47485	noncoding	BC041937		misc_RNA	934	chr20	+	49498342	49499210		GGGTGAGAGGTATCCTTTTCACTGTTCTTTAAAAGTTTTGATATTTTGGTGTTTGCCTAT	intergenic
ASHG19A3A024245	2.98831	up	198.521	96.288	7.86239	6.28306	noncoding	NR_023916	PIN1L	RefSeq_NR	996	chr1	+	70385004	70386000		TTCAGTAGCAAAAGCAAACACTCGTGGGCCCAGCTGTGGGCCCTCTGAGCAACTTTGCAG	intron sense-overlapping	NM_020794	LRRC7	leucine-rich repeat-containing protein 7	+	70225857	70589171
ASHG19A3A044549	3.54723	up	186.087	77.1003	7.7739	5.9472	noncoding	ENST00000419974	RP4-654J19.1	Ensembl	1432	chr1	-	44315973	44317405		TTTGGAAAAAGGCTTCCAAAAGGTAGCCCACTTTATCCACAGAGGGATAGAGCTAACCCT	intronic antisense	NM_174963	ST3GAL3	CMP-N-acetylneuraminate-beta-1,4-galactoside"	+	44173217	44396831
ASHG19A3A044549	3.54723	up	186.087	77.1003	7.7739	5.9472	noncoding	ENST00000419974	RP4-654J19.1	Ensembl	1432	chr1	-	44315973	44317405		TTTGGAAAAAGGCTTCCAAAAGGTAGCCCACTTTATCCACAGAGGGATAGAGCTAACCCT	intronic antisense	NM_174968	ST3GAL3	CMP-N-acetylneuraminate-beta-1,4-galactoside"	+	44173217	44396831
ASHG19A3A044549	3.54723	up	186.087	77.1003	7.7739	5.9472	noncoding	ENST00000419974	RP4-654J19.1	Ensembl	1432	chr1	-	44315973	44317405		TTTGGAAAAAGGCTTCCAAAAGGTAGCCCACTTTATCCACAGAGGGATAGAGCTAACCCT	intronic antisense	NM_174967	ST3GAL3	CMP-N-acetylneuraminate-beta-1,4-galactoside"	+	44173217	44396831
ASHG19A3A044549	3.54723	up	186.087	77.1003	7.7739	5.9472	noncoding	ENST00000419974	RP4-654J19.1	Ensembl	1432	chr1	-	44315973	44317405		TTTGGAAAAAGGCTTCCAAAAGGTAGCCCACTTTATCCACAGAGGGATAGAGCTAACCCT	intronic antisense	NM_174970	ST3GAL3	CMP-N-acetylneuraminate-beta-1,4-galactoside"	+	44173217	44396831
ASHG19A3A044549	3.54723	up	186.087	77.1003	7.7739	5.9472	noncoding	ENST00000419974	RP4-654J19.1	Ensembl	1432	chr1	-	44315973	44317405		TTTGGAAAAAGGCTTCCAAAAGGTAGCCCACTTTATCCACAGAGGGATAGAGCTAACCCT	intronic antisense	NM_174969	ST3GAL3	CMP-N-acetylneuraminate-beta-1,4-galactoside"	+	44173217	44396831
ASHG19A3A044549	3.54723	up	186.087	77.1003	7.7739	5.9472	noncoding	ENST00000419974	RP4-654J19.1	Ensembl	1432	chr1	-	44315973	44317405		TTTGGAAAAAGGCTTCCAAAAGGTAGCCCACTTTATCCACAGAGGGATAGAGCTAACCCT	intronic antisense	NM_174964	ST3GAL3	CMP-N-acetylneuraminate-beta-1,4-galactoside"	+	44173217	44396831
ASHG19A3A044549	3.54723	up	186.087	77.1003	7.7739	5.9472	noncoding	ENST00000419974	RP4-654J19.1	Ensembl	1432	chr1	-	44315973	44317405		TTTGGAAAAAGGCTTCCAAAAGGTAGCCCACTTTATCCACAGAGGGATAGAGCTAACCCT	intronic antisense	NM_174965	ST3GAL3	CMP-N-acetylneuraminate-beta-1,4-galactoside"	+	44173217	44396831
ASHG19A3A044549	3.54723	up	186.087	77.1003	7.7739	5.9472	noncoding	ENST00000419974	RP4-654J19.1	Ensembl	1432	chr1	-	44315973	44317405		TTTGGAAAAAGGCTTCCAAAAGGTAGCCCACTTTATCCACAGAGGGATAGAGCTAACCCT	intronic antisense	NM_006279	ST3GAL3	CMP-N-acetylneuraminate-beta-1,4-galactoside"	+	44173217	44396831
ASHG19A3A044549	3.54723	up	186.087	77.1003	7.7739	5.9472	noncoding	ENST00000419974	RP4-654J19.1	Ensembl	1432	chr1	-	44315973	44317405		TTTGGAAAAAGGCTTCCAAAAGGTAGCCCACTTTATCCACAGAGGGATAGAGCTAACCCT	intronic antisense	NM_174966	ST3GAL3	CMP-N-acetylneuraminate-beta-1,4-galactoside"	+	44173217	44396831
ASHG19A3A044549	3.54723	up	186.087	77.1003	7.7739	5.9472	noncoding	ENST00000419974	RP4-654J19.1	Ensembl	1432	chr1	-	44315973	44317405		TTTGGAAAAAGGCTTCCAAAAGGTAGCCCACTTTATCCACAGAGGGATAGAGCTAACCCT	intronic antisense	NM_174971	ST3GAL3	CMP-N-acetylneuraminate-beta-1,4-galactoside"	+	44173217	44396831
ASHG19A3A014890	2.31798	up	1097.39	524.834	10.1021	8.88919	noncoding	ENST00000416821	AC080075.3	Ensembl	482	chr2	-	204180112	204180594	NM_019051,"	CACCAGATATGCAGGGTTAGAGATGTTCTTGATTTTCTATAATGTCCCTATTCAAGATAG	intergenic
ASHG19A3A016952	4.60755	up	121.182	40.1666	7.19563	4.99163	noncoding	ENST00000427280	AC073321.5	Ensembl	307	chr2	+	217384052	217394177		GATGCCAAAATGGAACCAAATCTCCATGAACTCTGCTAATGGAAGACGAGGAAAAGGCAG	intergenic
ASHG19A3A046508	2.81412	up	361.676	173.168	8.65631	7.16362	noncoding	AK125351		misc_RNA	3413	chr11	+	62341645	62345058		ATAAGGCCAGAACAGTTTCCCCAAATGTTGCTCACTGATCTTGTGAGACAGTGTGCGAAA	natural antisense	NM_022830	TUT1	speckle targeted PIP5K1A-regulated poly(A)	-	62342516	62359109
ASHG19A3A046508	2.81412	up	361.676	173.168	8.65631	7.16362	noncoding	AK125351		misc_RNA	3413	chr11	+	62341645	62345058		ATAAGGCCAGAACAGTTTCCCCAAATGTTGCTCACTGATCTTGTGAGACAGTGTGCGAAA	bidirectional	NM_001404	EEF1G	elongation factor 1-gamma	-	62327072	62341460
ASHG19A3A008354	2.13714	up	4114.52	1639.86	11.837	10.7413	noncoding	BC040976		misc_RNA	2606	chr17	-	40004772	40007322		GTTTTATGTTCCTGAAGCTATCTTGTTCTCTGTTAAAGCTACTAATTGTCTCAGTGTAAG	intergenic
ASHG19A3A044135	2.34227	up	938.633	453.944	9.89816	8.67025	noncoding	AK130741		misc_RNA	1985	chr10	+	77246999	77248984		AAAGAGTTAGGACATCTCACTGTACAGCAGTCACCCCATTGTGGGCAAAACTATGTCAAC	intergenic
ASHG19A3A013548	4.27733	up	1984.42	486.619	10.8763	8.77964	noncoding	ENST00000399891	AC025750.7	Ensembl	379	chr2	-	42759905	42760582		ATTAATGTGCATATTGAGCACATTAAGCACTCTCTGAGCTGAGAGAGCTTCCTGAAGCGC	intergenic
ASHG19A3A022071	4.30958	up	215.226	72.9945	7.97243	5.86489	noncoding	HIT000097222		H-invDB	2868	chr3	-	187868980	187871845		CAGGTGAGCATGGTGAGCATGGTGTTAGCATGAACATCATATAAAGTTAACTACAAAAGA	natural antisense	NM_001167672	LPP	lipoma-preferred partner isoform b	+	187871662	188608460
ASHG19A3A019236	2.09036	up	35.1877	26.8525	5.46374	4.39999	noncoding	ENST00000440629	AP001432.14	Ensembl	520	chr21	+	38593719	38610045		ATTCAGATTCAGACACAGGAATTATGGTGACGGTAGAAATGGACTGGAAGGTTCGTTCCC	intronic antisense	NM_006052	DSCR3	Down syndrome critical region protein 3	-	38595725	38639833
ASHG19A3A054442	2.24249	up	59.4042	41.3687	6.20118	5.03608	noncoding	uc010vdn.1	LOC653390	UCSC_knowngene	2312	chr16	+	29086162	29128036		AAAGTGGAGATGAAGTTTATCATAATCAAAGGGTGGAAACAGCTAGTGCTGCTCATCTTT	intergenic
ASHG19A3A044944	2.79511	up	52.0105	29.3689	6.01638	4.53347	noncoding	AB073355		RNAdb	1349	chr11	-	11978122	11979466		CGTTGGATTTACTTCTGAATTGTCAATGAGGTAATGTGTGCATCAGTGAAATAAACAGAA	natural antisense	NM_017944	USP47	ubiquitin carboxyl-terminal hydrolase 47	+	11862969	11980872
ASHG19A3A037995	5.38751	up	77.7243	22.4764	6.57318	4.14356	noncoding	AK123875		misc_RNA	2816	chr9	-	124577953	124580767		ATAAAACGCAATAATAAAACGAAGCTGAGTGTTGCTAAACACAGGCTCATTGTATAAACG	intergenic
ASHG19A3A046409	2.03727	up	80.1496	60.2917	6.61547	5.58883	noncoding	HIT000076975		H-invDB	517	chr11	+	56805359	56805875		AACAAGAAAAAGTGGCCTCTGTGTTTTATGGCATTATTATTCCCATGTTAAACCCCTTGA	intergenic
ASHG19A3A008370	2.46671	up	1690.08	695.85	10.6646	9.36205	noncoding	HIT000094848		H-invDB	2340	chr17	-	40704389	40706728		ATTATAGTGACCGCAGTTTGCTGCAGAGGCTGTGAAAGTAAAGGCGTTGGGAGGTGGGAG	natural antisense	NM_000413	HSD17B1	estradiol 17-beta-dehydrogenase 1	+	40703983	40707232
ASHG19A3A034260	2.03852	up	360.48	234.47	8.6509	7.62338	noncoding	ENST00000510452	AC017116.1	Ensembl	920	chr7	+	44059559	44065967	ENST00000502615,"	AGACTATGCAGGATAATGAGCCCCCACATACTCCGCATCTCTTGTCTGTAATTATCAGCT	intergenic
ASHG19A3A040405	2.33518	up	3949.31	1465.2	11.7862	10.5626	noncoding	ENST00000435914	RP1-197O17.2	Ensembl	430	chrX	-	130937339	130937769		TGTGAAACAGATGAGGGCTCGGCAGAACATGCGGGTGTCCAACACTGGCGAGTATGAGAG	intergenic
ASHG19A3A036297	2.1886	up	32175.4	10314.1	14.7012	13.5711	noncoding	ENST00000495129	RP11-745K9.1	Ensembl	422	chr8	+	5334069	5334491		GTTGAACTGCCTCCTGATTACGATGCTTTAGATGTTGCCGGCAAAATTGGGATTATCTAA	intergenic
ASHG19A3A040177	4.09786	up	3198.95	746.988	11.5082	9.47336	noncoding	uc004egm.2	CR623706	UCSC_knowngene	1672	chrX	-	100141956	100143628		AGGGACTACCCAAGCAAAATCATGGAATTATTGGTTATAAAAATGATTGTTGGCACATCC	intergenic
ASHG19A3A033489	3.63109	up	357.044	134.197	8.63838	6.77798	noncoding	ENST00000491363	AC000123.2	Ensembl	4975	chr7	-	126999838	127004813		TCCAGTCTAAAATAGTTTTGGTTTGGATATTGTCTTCCATTAAAGTTTCAGTACGCAGAG	intergenic
ASHG19A3A055176	4.64628	up	52.0427	17.8289	6.01707	3.80099	noncoding	uc002yni.2	C21orf109	UCSC_knowngene	988	chr21	+	30565814	30660525	ENST00000447125,"	GAATTTCAGATGTGTTCCTCAATGAATCACGATCTTCAGGGAATGTTTCAGGTGGAGGAA	intergenic
ASHG19A3A043521	2.16041	up	66.2113	47.4873	6.35174	5.24043	noncoding	ENST00000344685	AL034379.1	Ensembl	210	chr1	-	37955317	37955529		AGCTCCCAACCCCCACCCTGATAACTTATTTCTGTATCCTGGGTGTGGGGATGGGAGGAC	intergenic
ASHG19A3A043750	2.90329	up	574.591	248.878	9.2588	7.72111	noncoding	NR_003930	LOC387647	RefSeq_NR	2095	chr10	+	29698500	29711299		AGCTGGCCACTTGCATTTCCGTTTCAGTTTATAGAATACATGTTTTGGAAATAGTATCTT	intergenic
ASHG19A3A007977	2.24143	up	55.0544	38.4779	6.09647	4.93205	noncoding	ENST00000433051	AC005324.7	Ensembl	415	chr17	-	15664927	15667083		CCAAAAACCACAGACAAACCAGACCCCTCTTAGCAGAATACTTCCATGAGGTAATAAAAG	intergenic
ASHG19A3A032509	2.00895	up	81.1326	61.8992	6.63375	5.62731	noncoding	ENST00000439046	AC019117.2	Ensembl	589	chr7	-	17474100	17500296		TTGACAACACATTATTTCCTGAGGAAACTTTTGACTTCTGGTGACTTGGGCCCCAGGCAA	intergenic
ASHG19A3A040425	3.76034	up	1157.38	350.665	10.171	8.26011	noncoding	ENST00000413333	RP3-473B4.4	Ensembl	595	chrX	-	134095740	134096335		TGTTGCTGAGTATAAGTCGAAAGGAAAGTTTGATGGCGCAAAGAGTCCTGCTGAAGTTGC	intergenic
ASHG19A3A027888	2.18537	up	997.554	511.503	9.97934	8.85146	noncoding	ENST00000510526	RP11-73G8.1	Ensembl	395	chr5	+	6289969	6290732	ENST00000434734,"	CTATAAGTCTAGAAAGTTTGATGGTGCAAAAGGTCCTGCTAAAGTTGCCCAAAAACAAGT	intergenic
ASHG19A3A039325	4.07563	up	957.554	278.959	9.92424	7.89722	noncoding	AK057050		NRED	1971	chr9	+	132267249	132269222		GTTTTATTTCTTATAACTGTACAGGAATCTACAATGATTGTAACAAAAATTTCAATTAAG	intergenic
ASHG19A3A029265	2.26694	up	83.446	56.5575	6.67513	5.49438	noncoding	AK022183		misc_RNA	1680	chr5	+	179204512	179206192		ACAGACTACTGTAGACACGGTAGCAACGTAGGTCTCTTAAGAAAGTGACACACAACGTAG	intergenic
ASHG19A3A027328	2.03782	up	107.876	80.0579	7.03344	6.00642	noncoding	AK123774		misc_RNA	1293	chr5	-	125877534	125878826		GTCTTTAATCCATTTGGATTTGGGGTACATGTTACGATTTGTCTACGTTAATTTCCCTTT	exon sense-overlapping	NM_001201377	ALDH7A1	alpha-aminoadipic semialdehyde dehydrogenase	-	125877532	125931082
ASHG19A3A027328	2.03782	up	107.876	80.0579	7.03344	6.00642	noncoding	AK123774		misc_RNA	1293	chr5	-	125877534	125878826		GTCTTTAATCCATTTGGATTTGGGGTACATGTTACGATTTGTCTACGTTAATTTCCCTTT	exon sense-overlapping	NM_001182	ALDH7A1	alpha-aminoadipic semialdehyde dehydrogenase	-	125877532	125931082
ASHG19A3A027328	2.03782	up	107.876	80.0579	7.03344	6.00642	noncoding	AK123774		misc_RNA	1293	chr5	-	125877534	125878826		GTCTTTAATCCATTTGGATTTGGGGTACATGTTACGATTTGTCTACGTTAATTTCCCTTT	exon sense-overlapping	NM_001202404	ALDH7A1	alpha-aminoadipic semialdehyde dehydrogenase	-	125877532	125931082
ASHG19A3A035024	2.00544	up	309.391	208.846	8.45071	7.44679	noncoding	ENST00000392075	RP4-612B18.3	Ensembl	443	chr1	+	171772656	171773099		AAGTGGAGGGCAAGCCCGAGAGGATTGGCCATTACCTCGATCACCTACAAGCTCGTGAAG	intergenic
ASHG19A3A031245	2.253	up	65.1429	44.9197	6.33072	5.15887	noncoding	ENST00000425839	SUCLA2P	Ensembl	1370	chr6	+	30436658	30438028		TGTTGTGGTACAGTTACAAGGTACACAAGTTGATGATGTTAAGGCACTAAAAGCAGACAG	intergenic
ASHG19A3A009018	2.10122	up	75.1925	55.0647	6.52725	5.45602	noncoding	NR_002710	ALOX12P2	RefSeq_NR	2768	chr17	+	6756894	6803667		TAATGTCATCATTTTTAAGCAGCAATGCGTGGCAGCCCCTTTGGTCATGCTGAAGCTTCA	intergenic
ASHG19A3A010633	2.13974	up	81.4393	58.4029	6.64003	5.54259	noncoding	AK127246		misc_RNA	4685	chr18	+	44339686	44344371		TATATGGGTTGCTTGGTGAGATTTCACCTCCACTTATGAAGACAATAAATTCTTGTGTCC	intergenic
ASHG19A3A023470	3.36716	up	200.925	86.7866	7.87933	6.1278	noncoding	ENST00000490136	RPL6P8	Ensembl	843	chr3	+	160302732	160303575		CAGGGCTACCTATGATCTGTGTTTTCCCAGATAAATGAAATTTATTCTCAAAAATTGGTG	intergenic
ASHG19A3A040464	2.77101	up	81.1205	45.0417	6.63354	5.16313	noncoding	ENST00000456631	RP1-137H15.2	Ensembl	304	chrX	-	136638349	136646084		TTAGAAATGACCCTTGCCCTGATCTGAGGTGGAAGAAATAAAGGTCTGGTAAAGAAATGA	intergenic
ASHG19A3A000303	2.37645	up	186.808	113.413	7.78017	6.53136	noncoding	ENST00000447535	C21orf105	Ensembl	2790	chr21	-	44336912	44345756		atgcacatcggtcactgatctcgcctactggcacagacgtgtttatcggccaaactgacc	intergenic
ASHG19A3A026804	2.14243	up	2299.75	1013.14	11.0675	9.96827	noncoding	ENST00000503994	RP11-175M2.1	Ensembl	196	chr5	-	55046033	55046229		AGACCTTCAATATCAAAACGACTTTACTGAAGGGGAGGAAGCCCACGTACACAGAACCAA	intronic antisense	NM_001166533	DDX4	probable ATP-dependent RNA helicase DDX4 isoform	+	55033844	55112605
ASHG19A3A026804	2.14243	up	2299.75	1013.14	11.0675	9.96827	noncoding	ENST00000503994	RP11-175M2.1	Ensembl	196	chr5	-	55046033	55046229		AGACCTTCAATATCAAAACGACTTTACTGAAGGGGAGGAAGCCCACGTACACAGAACCAA	intronic antisense	NM_001142549	DDX4	probable ATP-dependent RNA helicase DDX4 isoform	+	55033844	55112974
ASHG19A3A026804	2.14243	up	2299.75	1013.14	11.0675	9.96827	noncoding	ENST00000503994	RP11-175M2.1	Ensembl	196	chr5	-	55046033	55046229		AGACCTTCAATATCAAAACGACTTTACTGAAGGGGAGGAAGCCCACGTACACAGAACCAA	intronic antisense	NM_024415	DDX4	probable ATP-dependent RNA helicase DDX4 isoform	+	55033844	55112974
ASHG19A3A051574	2.18196	up	19658.8	6459.99	14.014	12.8884	noncoding	uc001esd.2	CR617196	UCSC_knowngene	729	chr1	-	148574411	148575140	uc001elf.3,NR_003242,"	CATACCCCTCCTGTGTGTGGCTGGAAAACTTTTTTGTTTTGATGGATTTTTTATGAATAA	natural antisense	NM_001170755	NBPF15	hypothetical protein LOC284565	+	148558187	148596267
ASHG19A3A051574	2.18196	up	19658.8	6459.99	14.014	12.8884	noncoding	uc001esd.2	CR617196	UCSC_knowngene	729	chr1	-	148574411	148575140	uc001elf.3,NR_003242,"	CATACCCCTCCTGTGTGTGGCTGGAAAACTTTTTTGTTTTGATGGATTTTTTATGAATAA	intronic antisense	NM_173638	NBPF15	hypothetical protein LOC284565	+	148560846	148596267
ASHG19A3A047448	2.42913	up	247.975	143.453	8.15871	6.87828	noncoding	uc001rjq.1	AK096360	UCSC_knowngene	1944	chr12	-	31173696	31226694	ENST00000500527,"	TCTGGTTCTGGGAGATGACCAATGGGATCATCTTATGCTATGAGCTTTCCTGGAATGACA	bidirectional	NM_152438	DDX11	probable ATP-dependent RNA helicase DDX11	+	31226778	31257725
ASHG19A3A047448	2.42913	up	247.975	143.453	8.15871	6.87828	noncoding	uc001rjq.1	AK096360	UCSC_knowngene	1944	chr12	-	31173696	31226694	ENST00000500527,"	TCTGGTTCTGGGAGATGACCAATGGGATCATCTTATGCTATGAGCTTTCCTGGAATGACA	bidirectional	NM_004399	DDX11	probable ATP-dependent RNA helicase DDX11	+	31226778	31257725
ASHG19A3A047448	2.42913	up	247.975	143.453	8.15871	6.87828	noncoding	uc001rjq.1	AK096360	UCSC_knowngene	1944	chr12	-	31173696	31226694	ENST00000500527,"	TCTGGTTCTGGGAGATGACCAATGGGATCATCTTATGCTATGAGCTTTCCTGGAATGACA	bidirectional	NM_030653	DDX11	probable ATP-dependent RNA helicase DDX11	+	31226778	31257725
ASHG19A3A022411	2.17	up	26996.6	8909.42	14.466	13.3483	noncoding	ENST00000443010	AC097639.8	Ensembl	881	chr3	+	32232238	32233119	ENST00000445182,"	AGAGATTGAAAAAGAAGAGCAGGCTGCTGCTGAAAAGGCTGTGACCAAGAAGGAACTTCA	intergenic
ASHG19A3A053581	3.34048	up	39.7624	19.0448	5.63827	3.89822	noncoding	AK027393		misc_RNA	1772	chr16	-	22391386	22393159		CAGCCTGTCCGAAACATAAGAATATAAGGTTTCAATTGCATTATGAAAAACTCTACGGTC	intergenic
ASHG19A3A017004	2.5176	up	98.8511	59.8696	6.91081	5.57876	noncoding	ENST00000417355	AC114803.3	Ensembl	311	chr2	+	220163723	220168852		ATTTGGAGCCCTGTCTGTGCTTCCAGTTCAGACTTCACCAGCCCTGCAGGGAGGACAAAG	natural antisense	NM_002846	PTPRN	receptor-type tyrosine-protein phosphatase-like	-	220154344	220174295
ASHG19A3A017004	2.5176	up	98.8511	59.8696	6.91081	5.57876	noncoding	ENST00000417355	AC114803.3	Ensembl	311	chr2	+	220163723	220168852		ATTTGGAGCCCTGTCTGTGCTTCCAGTTCAGACTTCACCAGCCCTGCAGGGAGGACAAAG	natural antisense	NM_001199763	PTPRN	receptor-type tyrosine-protein phosphatase-like	-	220154344	220174295
ASHG19A3A017004	2.5176	up	98.8511	59.8696	6.91081	5.57876	noncoding	ENST00000417355	AC114803.3	Ensembl	311	chr2	+	220163723	220168852		ATTTGGAGCCCTGTCTGTGCTTCCAGTTCAGACTTCACCAGCCCTGCAGGGAGGACAAAG	natural antisense	NM_001199764	PTPRN	receptor-type tyrosine-protein phosphatase-like	-	220154344	220173729
ASHG19A3A036365	2.14369	up	33.1671	24.715	5.38185	4.28175	noncoding	NR_026789	FAM66A	RefSeq_NR	775	chr8	+	12219527	12268510	uc010lrk.1,uc001qug.3,NR_027424,NR_027423,NR_026788,AL390183,"	TTGACTACCACACAAATGAATCCATTCAAATGTTGGCAAGTGGAGCAGAGTCCCAGGACA	intergenic
ASHG19A3A036609	4.07855	up	1018.25	293.975	10.0043	7.97628	noncoding	AK095971		misc_RNA	2242	chr8	+	53626130	53628372		GTGAGGAGGAGTTTGGCCAGAAAATTGGCTAAGAAAAATGGCAGTATGACCAAGAATGAA	natural antisense	NM_001083617	RB1CC1	RB1-inducible coiled-coil protein 1 isoform 2	-	53535017	53627026
ASHG19A3A036609	4.07855	up	1018.25	293.975	10.0043	7.97628	noncoding	AK095971		misc_RNA	2242	chr8	+	53626130	53628372		GTGAGGAGGAGTTTGGCCAGAAAATTGGCTAAGAAAAATGGCAGTATGACCAAGAATGAA	natural antisense	NM_014781	RB1CC1	RB1-inducible coiled-coil protein 1 isoform 1	-	53535017	53627026
ASHG19A3A023713	2.26818	up	417.568	241.79	8.85307	7.67154	noncoding	AK055652		NRED	3279	chr3	+	191113179	191116458	NM_178335,NM_174908,"	GATAATGATGCCTGGTGTATTGAAATCCTCAATAAATACTGCCAAGTGTGGATCAGTTGG	exon sense-overlapping	NM_174908	CCDC50	coiled-coil domain-containing protein 50 short	+	191046873	191116459
ASHG19A3A023713	2.26818	up	417.568	241.79	8.85307	7.67154	noncoding	AK055652		NRED	3279	chr3	+	191113179	191116458	NM_178335,NM_174908,"	GATAATGATGCCTGGTGTATTGAAATCCTCAATAAATACTGCCAAGTGTGGATCAGTTGG	exon sense-overlapping	NM_178335	CCDC50	coiled-coil domain-containing protein 50 long	+	191046873	191116459
ASHG19A3A040136	2.45561	up	42256.6	11890.4	15.0876	13.7916	noncoding	ENST00000435879	RP1-138A5.1	Ensembl	888	chrX	-	86958342	86959230	NR_026890,NR_003662,NM_002295,NM_001012321,ENST00000488229,ENST00000484897,ENST00000483913,ENST00000483479,ENST00000453374,ENST00000442699,ENST00000429844,ENST00000418207,ENST00000412542,"	TCTACAGAGATCCTGAAGAGATTGAAAAAGAAGAGCAGGCTGCTGCTGAAAAGGCAATGA	intergenic
ASHG19A3A017262	2.78489	up	195.537	101.51	7.84157	6.36395	noncoding	ENST00000418979	RP4-673D20.3	Ensembl	1372	chr20	-	1748605	1760643		AAGAAGAATAATGATAGGTCCTACACCCTGGAAAAGCTGCTGCTGGTGAATGCATCAGTG	intergenic
ASHG19A3A042677	3.14515	up	3021.6	899.413	11.4281	9.77496	noncoding	ENST00000401429	RP11-272J7.5	Ensembl	1139	chr10	-	44284696	44285835	NR_002726,NM_194247,ENST00000434355,ENST00000393361,"	TGGACAACAGCAATCAAATTATGGACACATGAAAGGGGGCAGTTTTGGTGGAAGAAGCTC	intergenic
ASHG19A3A040178	2.78384	up	2578.18	880.396	11.2172	9.74015	noncoding	ENST00000412087	RP1-146H21.4	Ensembl	949	chrX	-	100142631	100143580	uc004egm.2,"	TTGGCAATTACAACAGTCAGTCTTCAAATTTTGGACCCGTGAAGGGAGGAAACTTTGGGG	intergenic
ASHG19A3L0001622	3.03228	up	810.74	318.726	9.7046	8.1042	noncoding	chr5:172618919-172633619+	lincRNA-NKX2-5-1	lincRNA	14701	chr5	+	172618919	172633619		ATCAGGGACACCAAATTCTTAACCCTGTGACTGCCCCTCTAGAGAACATCCTTTCATTTG	intergenic
ASHG19A3A008389	2.01296	up	274.951	188.043	8.29719	7.28787	noncoding	uc010wic.1	LOC100130581	UCSC_knowngene	1592	chr17	-	41448483	41466266		TGCCCACCTCCAGCATGTAAAAGTGCTGTTATTGTTTCCACTTTAAAACAAACCCTAAAA	intergenic
ASHG19A3A018374	2.10846	up	52.8382	39.3281	6.03974	4.96355	noncoding	ENST00000424705	RP3-461P17.10	Ensembl	514	chr20	+	44076041	44076982		TCTGAGGATGCCCCAGACAGGGCCTGTGGCTGCTTTCTGAAATAGTGCAGCACCTTCTCT	intergenic
ASHG19A3A050929	2.42368	up	1723.77	718.654	10.6918	9.41462	noncoding	uc001xmj.1	DQ594515	UCSC_knowngene	4059	chr14	-	71189243	71193302		TCTCAGCCTGGTCTCAATGCCAGAGCACACAGAGACTTGAATAAAACTGTTATAACGATT	intergenic
ASHG19A3A010592	3.88396	up	2610.6	660.259	11.2347	9.27717	noncoding	CR597075		NRED	1722	chr18	+	32721704	32723425		CACCTATTGTCGCATGGTAGAATAGTTTTTTGTCTCTGAATATGTGAATAACTTGACTTG	exon sense-overlapping	NM_014268	MAPRE2	microtubule-associated protein RP/EB family	+	32621323	32722378
ASHG19A3A010592	3.88396	up	2610.6	660.259	11.2347	9.27717	noncoding	CR597075		NRED	1722	chr18	+	32721704	32723425		CACCTATTGTCGCATGGTAGAATAGTTTTTTGTCTCTGAATATGTGAATAACTTGACTTG	exon sense-overlapping	NM_001143826	MAPRE2	microtubule-associated protein RP/EB family	+	32556891	32722378
ASHG19A3A010592	3.88396	up	2610.6	660.259	11.2347	9.27717	noncoding	CR597075		NRED	1722	chr18	+	32721704	32723425		CACCTATTGTCGCATGGTAGAATAGTTTTTTGTCTCTGAATATGTGAATAACTTGACTTG	exon sense-overlapping	NM_001143827	MAPRE2	microtubule-associated protein RP/EB family	+	32558207	32722378
ASHG19A3A020700	4.08353	up	47.5986	18.6688	5.89648	3.86667	noncoding	NR_024132	GHRL	RefSeq_NR	1374	chr3	-	10327433	10334631		GGACTCCCGGGGCTCACAGAGGCCAGAGCAGCAACAGCACATGGGAAACAACGGGGCGCT	exon sense-overlapping	NM_001134944	GHRL	appetite-regulating hormone isoform 3	-	10327433	10334631
ASHG19A3A020700	4.08353	up	47.5986	18.6688	5.89648	3.86667	noncoding	NR_024132	GHRL	RefSeq_NR	1374	chr3	-	10327433	10334631		GGACTCCCGGGGCTCACAGAGGCCAGAGCAGCAACAGCACATGGGAAACAACGGGGCGCT	exon sense-overlapping	NM_001134946	GHRL	appetite-regulating hormone isoform 5	-	10327433	10334631
ASHG19A3A020700	4.08353	up	47.5986	18.6688	5.89648	3.86667	noncoding	NR_024132	GHRL	RefSeq_NR	1374	chr3	-	10327433	10334631		GGACTCCCGGGGCTCACAGAGGCCAGAGCAGCAACAGCACATGGGAAACAACGGGGCGCT	exon sense-overlapping	NM_016362	GHRL	appetite-regulating hormone isoform 1	-	10327433	10332419
ASHG19A3A020700	4.08353	up	47.5986	18.6688	5.89648	3.86667	noncoding	NR_024132	GHRL	RefSeq_NR	1374	chr3	-	10327433	10334631		GGACTCCCGGGGCTCACAGAGGCCAGAGCAGCAACAGCACATGGGAAACAACGGGGCGCT	exon sense-overlapping	NM_001134945	GHRL	appetite-regulating hormone isoform 4	-	10327433	10334631
ASHG19A3A020700	4.08353	up	47.5986	18.6688	5.89648	3.86667	noncoding	NR_024132	GHRL	RefSeq_NR	1374	chr3	-	10327433	10334631		GGACTCCCGGGGCTCACAGAGGCCAGAGCAGCAACAGCACATGGGAAACAACGGGGCGCT	exon sense-overlapping	NM_001134941	GHRL	appetite-regulating hormone isoform 2	-	10327433	10332419
ASHG19A3A007385	2.60322	up	34.8135	21.3515	5.44976	4.06947	noncoding	NR_026587	EFCAB2	RefSeq_NR	3687	chr1	+	245133630	245288530		ATGGCGGACGAGAAGGACAGGGAAGAGAGATTGGAACAATTATCAGGTCATTAGGATGCT	exon sense-overlapping	NM_032328	EFCAB2	EF-hand calcium-binding domain-containing	+	245133170	245251148
ASHG19A3A007385	2.60322	up	34.8135	21.3515	5.44976	4.06947	noncoding	NR_026587	EFCAB2	RefSeq_NR	3687	chr1	+	245133630	245288530		ATGGCGGACGAGAAGGACAGGGAAGAGAGATTGGAACAATTATCAGGTCATTAGGATGCT	exon sense-overlapping	NM_001143943	EFCAB2	EF-hand calcium-binding domain-containing	+	245133630	245288530
ASHG19A3A028412	3.51967	up	37.9189	17.2346	5.56917	3.75373	noncoding	ENST00000514114	CTC-564N23.3	Ensembl	527	chr5	+	76383287	76447216		CTATTGACCACAGTGAACTGGGGCATGGGCAATCAATAAACACATATTAGATTAAGCTAT	bidirectional	NM_032367	ZBED3	zinc finger BED domain-containing protein 3	-	76372531	76383030
ASHG19A3A031033	2.71961	up	438.011	212.466	8.91679	7.47339	noncoding	BC046172		RNAdb	525	chr6	+	17707072	17707569		CGGTTGGTTAAGTAGGCAGGAAGTAAGCAGACAGTAAAATCAAAGACAAGAGCTAATGAT	bidirectional	NM_005124	NUP153	nuclear pore complex protein Nup153	-	17615268	17706818
ASHG19A3A038009	2.68162	up	6216.22	1903.93	12.414	10.9909	noncoding	uc004bnb.1	AL833455	UCSC_knowngene	3939	chr9	-	125606834	125610773	uc.268-,"	GTGTTTGAGAGAAAATTGATGGAAAAAGTTTGCAGTACTTGACATGTATTTGCATGCACA	intergenic
ASHG19A3A042000	3.29813	up	78.1572	36.5379	6.58112	4.85947	noncoding	ENST00000456738	SLC25A15P1	Ensembl	342	chrY	-	28732788	28737748	NM_014252,ENST00000456889,"	CTCTTTTTGGCCTACGAATATACCAGGAAGTTGATGATGAGCCAGTTGGAAGCATACTGA	intergenic
ASHG19A3A014627	2.50704	up	53.0414	33.3254	6.04558	4.71959	noncoding	ENST00000455767	AC018712.2	Ensembl	687	chr2	-	173538939	173539626		AGTGCAGGACGAATTTGATTTGAAGTTTCGCTGAACCCTTGAGAGACTTCTGGGTCATGA	intergenic
ASHG19A3A035156	2.05289	up	825.855	460.124	9.73287	8.69521	noncoding	ENST00000433683	RP11-296O14.1	Ensembl	316	chr1	+	173320827	173321143		ATCCCTGAACAGAAAGCCAAATCTCACCAGGCAGGAAAGGAAAAGGGCAAATACAAGGAA	intergenic
ASHG19A3A052066	2.45029	up	5556.13	1863.2	12.2506	10.9576	noncoding	uc001zqs.1	CR599671	UCSC_knowngene	1147	chr15	-	43432318	43433465		GAGGTACAAATCTAGTGTCACGTACAAGGCAGTTTCTACTCCTTCTACCTTCCTGTAGCT	intronic antisense	NM_024956	TMEM62	transmembrane protein 62	+	43425721	43477341
ASHG19A3A023060	4.88478	up	137.082	42.2409	7.35935	5.07106	noncoding	ENST00000482027	RP11-767L7.1	Ensembl	1129	chr3	+	119747586	119748715		GCCCTAAAAGCCATTATGGCCATGGATACAGCAGAAATCTTCATGGGATGGAAATTTTTT	intronic antisense	NM_002093	GSK3B	glycogen synthase kinase-3 beta isoform 1	-	119540801	119813264
ASHG19A3A023060	4.88478	up	137.082	42.2409	7.35935	5.07106	noncoding	ENST00000482027	RP11-767L7.1	Ensembl	1129	chr3	+	119747586	119748715		GCCCTAAAAGCCATTATGGCCATGGATACAGCAGAAATCTTCATGGGATGGAAATTTTTT	intronic antisense	NM_001146156	GSK3B	glycogen synthase kinase-3 beta isoform 2	-	119540801	119813264
ASHG19A3A023450	2.95838	up	401.922	181.787	8.79797	7.23316	noncoding	uc003fck.2	AY070437	UCSC_knowngene	1010	chr3	+	158458205	158461304		GACAGGACATTTGCCATTCCAAGAATGAATTAACACTCTTCTAAGTGATCTATAAACTGA	intergenic
ASHG19A3A019379	2.58539	up	123.483	72.2458	7.22146	5.85107	noncoding	ENST00000429512	AP001476.4	Ensembl	415	chr21	+	47472509	47473019		TGGTTTCTCCACAGCCGCTGCAGCCACGAGGAGAAGGCCACCCTCTCGCGTTCAAACACA	intergenic
ASHG19A3A048211	2.28895	up	56.1866	38.4032	6.12439	4.92971	noncoding	BC033133		NRED	2213	chr12	+	752146	754580		AAAGCCAACGTTTTGTTCTTAGCGGCGGTCGTTTGAGCCACGCCTCACCGCAACGAGTCT	intronic antisense	NM_016533	NINJ2	ninjurin-2	-	673461	772755
ASHG19A3A016487	3.50766	up	884.91	300.523	9.82177	8.01126	noncoding	ENST00000412323	ATP5A1P2	Ensembl	255	chr2	+	156126144	156126399	ENST00000433223,"	GATGGAAAGATCTCAGAAGAACCAGATGCAAAGCTGAAAGAGATTGTTAACAAACTTCTT	intergenic
ASHG19A3A038547	2.59473	up	72.6515	43.2783	6.48173	5.10614	noncoding	ENST00000433838	RP11-327L3.3	Ensembl	357	chr9	+	35930008	35937148		TTTGAAATCATCTCCATTCAGGAGAAAACAAGATGGAACCCAGTGACTGGCCACCATGGA	intergenic
ASHG19A3A043215	2.63991	up	65.1296	38.4063	6.33026	4.92977	noncoding	CR616314		misc_RNA	1404	chr10	-	102727949	102729353		CTGAATCATATACAATCTCGTAGTTTGGATGGCTGTGTGTGACTGCAGACTGCTAGACAG	intergenic
ASHG19A3A032646	2.52741	up	383.479	201.867	8.73373	7.39607	noncoding	ENST00000417811	AC018633.4	Ensembl	1724	chr7	-	32660018	32801399	uc003vbg.3,uc003tah.1,NR_027768,NR_003561,NM_173812,ENST00000414296,ENST00000359917,ENST00000312132,"	CTAAGACCTGCTGGAATGTCACCAGAATAGAACCTCTTAATGAAGTTCAAAGCTGTGAAG	intergenic
ASHG19A3A053508	4.20118	up	2847.09	662.04	11.3507	9.27995	noncoding	NR_023387	ABCC6P2	RefSeq_NR	736	chr16	-	14916288	14918559	NM_001079528,"	AGACTCTTGGATACACAAGGTAATTTTAGGGCCACATTAGGATGAACCTTTTAAAAAGTT	intergenic
ASHG19A3A013585	2.03179	up	68.1039	51.9647	6.3918	5.36905	noncoding	BC087862		NRED	911	chr2	-	46413998	46414866		CAAAGTCCATAATGAGAGAACACAGAAGAACAGCTATCCTTCATATATTTTTTGGCTTTG	natural antisense	NM_005400	PRKCE	protein kinase C epsilon type	+	45879042	46415129
ASHG19A3A039908	2.62516	up	288.698	152.359	8.36208	6.96967	noncoding	ENST00000443639	RP11-552J9.14	Ensembl	205	chrX	-	52764991	52765196	ENST00000454598,ENST00000448031,ENST00000435089,ENST00000433136,ENST00000423117,"	GTGATCAAGGAGGATGAGATTCGAGAGTCCAGTGAAATCATTAACAAGACCATCTTGTCT	intergenic
ASHG19A3A048327	2.13319	up	289.8	186.49	8.36645	7.27344	noncoding	NR_026788	FAM66C	RefSeq_NR	3266	chr12	+	8332804	8353595		GGAAGAAAACAGTTAATACCTTCATTTTGGTCTCACTCTGCATTAAGAGTTTTCATTGTG	intergenic
ASHG19A3A034624	3.13786	up	914.076	340.406	9.86351	8.21373	noncoding	uc010lea.1	AK311103	UCSC_knowngene	3978	chr7	+	79083307	79092301		ATTCATGTTAGCTTAATCATTAGGCATTAATGCCATCACTGCAATGCATATGTCAGCAAT	bidirectional	NM_012301	MAGI2	membrane-associated guanylate kinase, WW and PDZ"	-	77646373	79082890
ASHG19A3A048055	4.02462	up	6296.66	1347.39	12.4314	10.4226	noncoding	ENST00000485147	RP11-407P2.1	Ensembl	480	chr12	-	117193199	117193679		AAATGATCAGAAAAAGAAAGAAGCGGAAGAGAAAGGTACCTGGGTTCAACTCAAGCGCCA	intronic antisense	NM_032814	RNFT2	RING finger and transmembrane domain-containing	+	117176095	117291436
ASHG19A3A048055	4.02462	up	6296.66	1347.39	12.4314	10.4226	noncoding	ENST00000485147	RP11-407P2.1	Ensembl	480	chr12	-	117193199	117193679		AAATGATCAGAAAAAGAAAGAAGCGGAAGAGAAAGGTACCTGGGTTCAACTCAAGCGCCA	intronic antisense	NM_001109903	RNFT2	RING finger and transmembrane domain-containing	+	117176095	117291436
ASHG19A3A043994	2.02429	up	86.1367	65.3415	6.72048	5.70306	noncoding	ENST00000441142	RP11-322C8.2	Ensembl	663	chr10	+	62732874	62786178		CTCCTTCACCAAGAAACCTTACACCACAACAGATCATAGTGATTATACTATGTAATTTTG	intergenic
ASHG19A3A047421	3.88374	up	335.006	118.452	8.55348	6.59603	noncoding	uc001rgu.1	AK090817	UCSC_knowngene	2084	chr12	-	26097789	26110985		CATTTAGCCACTGTTACTGATAATTTGGATGGAAAAGAAAAATAAATTATATCACCTCTC	bidirectional	NM_001164748	RASSF8	ras association domain-containing protein 8	+	26111963	26225807
ASHG19A3A047421	3.88374	up	335.006	118.452	8.55348	6.59603	noncoding	uc001rgu.1	AK090817	UCSC_knowngene	2084	chr12	-	26097789	26110985		CATTTAGCCACTGTTACTGATAATTTGGATGGAAAAGAAAAATAAATTATATCACCTCTC	bidirectional	NM_007211	RASSF8	ras association domain-containing protein 8	+	26111963	26232825
ASHG19A3A020922	2.05169	up	69.3963	52.351	6.41685	5.38003	noncoding	ENST00000415774	RP11-372H2.1	Ensembl	610	chr3	-	41203777	41210038		AAAGCAAAGACATGAGAAGAGAAGGGATAATGAACTGCTGTTGAGTCCCTGGTTCCAGGT	intergenic
ASHG19A3A028526	2.20727	up	1422.98	672.173	10.4446	9.30236	noncoding	ENST00000506586	CTC-303L1.1	Ensembl	2021	chr5	+	93928475	93930496		ACAAAGGATGCTTGGATGGACTACCTGAGAGAACATGCATTTAGAGAAGTCGAATCATGA	intronic antisense	NM_001145678	KIAA0825	hypothetical protein LOC285600 isoform 1	-	93486555	93954309
ASHG19A3A028526	2.20727	up	1422.98	672.173	10.4446	9.30236	noncoding	ENST00000506586	CTC-303L1.1	Ensembl	2021	chr5	+	93928475	93930496		ACAAAGGATGCTTGGATGGACTACCTGAGAGAACATGCATTTAGAGAAGTCGAATCATGA	intronic antisense	NM_173665	KIAA0825	hypothetical protein LOC285600 isoform 2	-	93854917	93954309
ASHG19A3A032464	2.13011	up	51.4297	37.8857	6.00141	4.91048	noncoding	ENST00000451066	AC009473.1	Ensembl	692	chr7	-	7989483	7990340		GCTCCCACTTAGAGACTGCAATGTAAGGTATGGAAACAGAATATTCTCTATAGAAACATA	intergenic
ASHG19A3A025135	3.16037	up	319.058	138.928	8.49124	6.83114	noncoding	ENST00000514008	RP11-2H3.2	Ensembl	125	chr4	+	387322	387447		TCCTGCCCAGCAGAATTTATATAGAGATGTGATGTTGGAGAACTTCAGAAATCTGGTTCC	intergenic
ASHG19A3A050191	3.17405	up	33.9558	17.1712	5.41277	3.74645	noncoding	NR_002183	FAM10A4	RefSeq_NR	1599	chr13	+	50746153	50747749		GGGCAGGGAAGATACTTATGTGTGGAAGATTATTGCTCTAATTTGAGTGAAATAAAAGTT	intergenic
ASHG19A3A026598	2.49037	up	306.142	168.414	8.43642	7.12006	noncoding	ENST00000397612	RP11-420O16.2	Ensembl	1404	chr5	-	20304153	20305559		TCATGAGCTACCCAAAGTAGTAGTTACTGAAGTAAAAGAAGAAGATGCTTTTTACTCCAA	intergenic
ASHG19A3A035832	2.56282	up	66505.4	17638.7	15.7213	14.3636	noncoding	NR_002599	SNHG6	RefSeq_NR	472	chr8	-	67834164	67837777		TTTCCAAAAACTTGTAGAAGGTTGTGAAAAAACTACTAGGATCACGCGGCATGTATTGAG	natural antisense	NM_173518	C8orf45	minichromosome maintenance complex	+	67782983	67834283
ASHG19A3A025108	4.061	up	200.344	72.4495	7.87631	5.85447	noncoding	ENST00000507817	RP11-565A3.2	Ensembl	483	chr4	-	188454031	188593795		AGAGAGCTGAGAAATCCTAAGTCTGGATTCCAGCTAAATGGGAGCAGACTAAATAGAGCG	intergenic
ASHG19A3A041007	2.94556	up	306.592	143.642	8.43865	6.88011	noncoding	ENST00000451170	RP11-234P3.4	Ensembl	189	chrX	+	51666647	51666836		TACCAGCACATCAGCGAGGGGAAGCTATGGAAACACATCAAGCAAAAGTATGAGAAAAAG	intergenic
ASHG19A3A036821	3.32075	up	125.064	57.0264	7.23877	5.50726	noncoding	BC037349		misc_RNA	2835	chr8	+	103901050	103903860		TTACTATCCATTAATGACTTGCTTTCCATGGTTTGAAAACTTGTGGCCGTGGCCTGGTGG	intergenic
ASHG19A3A021837	4.14969	up	277.24	94.567	8.30732	6.25432	noncoding	uc003fbc.2	AK311218	UCSC_knowngene	2015	chr3	-	156799456	156840791		GCGACCATGGTAACCAAAGTATACAGCCTGGAGTGAATGTTAATAAACAGGAAAGAAATG	intergenic
ASHG19A3A014266	2.42581	up	861.732	409.219	9.78545	8.50698	noncoding	NR_000034	TMEM185B	RefSeq_NR	2131	chr2	-	120978853	120980984		GCTGATACTGGTCTTTAATATTCTGATAGGTGAATTTTTCTAATGGAATGAACCCATGCA	intergenic
ASHG19A3A048170	2.27339	up	190.645	120.502	7.80669	6.62185	noncoding	ENST00000466577	RP11-143E21.1	Ensembl	351	chr12	-	130701351	130701702		CACAGCCCTCCTGAGACTGCCAAGTGGATTATTCTCATCAGTGTGAGCCAGGAGTTGGGG	intergenic
ASHG19A3A023415	2.93722	up	3464.95	1069.44	11.6094	10.0549	noncoding	ENST00000488408	RP11-217E22.1	Ensembl	464	chr3	+	153741623	153742087		ATTAAGCACTCTAAGACCCGAAATAGCTTCCTGAAACGCGTGAAGGAAAATGATCAGAAA	intergenic
ASHG19A3A034088	4.63353	up	74.2579	25.0143	6.51097	4.29886	noncoding	ENST00000297027	AC010990.1	Ensembl	1962	chr7	+	27154966	27162503		TTTGCCCTGAAGTTCAGTGTAGTGGTTTGTTTGGGGCTTGCAGGAAGAAACAAACACACT	intronic antisense	NM_030661	HOXA3	homeobox protein Hox-A3 isoform a	-	27145808	27159214
ASHG19A3A034088	4.63353	up	74.2579	25.0143	6.51097	4.29886	noncoding	ENST00000297027	AC010990.1	Ensembl	1962	chr7	+	27154966	27162503		TTTGCCCTGAAGTTCAGTGTAGTGGTTTGTTTGGGGCTTGCAGGAAGAAACAAACACACT	natural antisense	NM_153631	HOXA3	homeobox protein Hox-A3 isoform a	-	27145808	27166639
ASHG19A3A014794	2.86504	up	139.145	72.867	7.38102	5.86246	noncoding	ENST00000418387	AC010983.1	Ensembl	1028	chr2	-	195868434	195891094		GTAGTCAATACTACAATGATTACTTGAAGTCAGTGGCAGCAGTGGATGAATTTATGAGAG	intergenic
ASHG19A3A049792	2.75977	up	70.3278	39.6099	6.43723	4.97268	noncoding	ENST00000455914	RP11-12G12.3	Ensembl	406	chr13	-	100680022	100680428		TATTACCTTATTCTACTACTAGAAAGAAGATACAGAAGTGAGTCTCACCTTCAGCACTTT	intergenic
ASHG19A3A015962	2.95453	up	52.7525	28.2209	6.03736	4.47443	noncoding	uc010fhn.2	AY685359	UCSC_knowngene	286	chr2	+	90273947	90274233	ENST00000421835,"	TCAGCAGCCTGCAGCCTGAAGATTTTGCAGTTTATTACTGTCAGCAGGATTATAACTTAC	intergenic
ASHG19A3A042012	2.21559	up	684.802	370.002	9.48924	8.34155	noncoding	NR_033381	NCRNA00103	RefSeq_NR	1113	chrY	+	2477305	2506369	ENST00000430562,"	CCTTGTTCCCAGGGTCCACATTTAGTTTTATCTTTACTGCATTGCTTTTATGAAAAAGAA	intergenic
ASHG19A3A037734	2.08643	up	123.999	89.0317	7.2276	6.16657	noncoding	ENST00000454651	RP11-134G8.7	Ensembl	340	chr1	+	201476368	201502736		GCCACCGCGGAAAACGTCTTGCACGTGCGAGGGGCATTTCAGGAGTTTCCTGTCTGTCAG	natural antisense	NM_004078	CSRP1	cysteine and glycine-rich protein 1 isoform 1	-	201452657	201476387
ASHG19A3A037734	2.08643	up	123.999	89.0317	7.2276	6.16657	noncoding	ENST00000454651	RP11-134G8.7	Ensembl	340	chr1	+	201476368	201502736		GCCACCGCGGAAAACGTCTTGCACGTGCGAGGGGCATTTCAGGAGTTTCCTGTCTGTCAG	bidirectional	NM_001193571	CSRP1	cysteine and glycine-rich protein 1 isoform 1	-	201452657	201475967
ASHG19A3A037734	2.08643	up	123.999	89.0317	7.2276	6.16657	noncoding	ENST00000454651	RP11-134G8.7	Ensembl	340	chr1	+	201476368	201502736		GCCACCGCGGAAAACGTCTTGCACGTGCGAGGGGCATTTCAGGAGTTTCCTGTCTGTCAG	natural antisense	NM_001193570	CSRP1	cysteine and glycine-rich protein 1 isoform 3	-	201452657	201476387
ASHG19A3A025936	2.1095	up	46.5341	34.9317	5.86507	4.78817	noncoding	ENST00000508637	RP11-362M19.1	Ensembl	278	chr4	+	115025093	115025379		CTTTGAGAGTCAATGGCAAGGAGACTGAGCTGCTGGAAATTATTCCTTATGAGTTCTTGG	intergenic
ASHG19A3A041619	2.90253	up	3865.94	1185.39	11.759	10.2217	noncoding	ENST00000416838	RP11-364B14.2	Ensembl	1137	chrX	+	139114502	139115639	NM_194247,ENST00000434355,ENST00000393361,"	TAGTGGACAACAGCAATCAAATTATGGACCCATGAAAGGGGGCAGTTTTGGTGGAAGACA	intergenic
ASHG19A3A036903	5.54176	up	180.987	48.4107	7.73695	5.2666	noncoding	ENST00000431565	AC090192.1	Ensembl	477	chr8	+	125313570	125314050		AGTTACAAGCACCTGAACGGCTGGAGCAATGGCAGCTACAGCATGATGCAGGACCAGCTG	intergenic
ASHG19A3A032007	4.13714	up	422.717	138.119	8.8714	6.82277	noncoding	NR_002730	BRD7P3	RefSeq_NR	2474	chr6	+	118822535	118824994		TGGGAGTTGAGGCCACCTGGTATTTGATTATGTATTATGTACATACTTTTCCATTCTTAA	intronic antisense	NM_001178035	C6orf204	hypothetical protein LOC387119 isoform c	-	118781934	119031238
ASHG19A3A032007	4.13714	up	422.717	138.119	8.8714	6.82277	noncoding	NR_002730	BRD7P3	RefSeq_NR	2474	chr6	+	118822535	118824994		TGGGAGTTGAGGCCACCTGGTATTTGATTATGTATTATGTACATACTTTTCCATTCTTAA	intronic antisense	NM_001042475	C6orf204	hypothetical protein LOC387119 isoform a	-	118781934	118973020
ASHG19A3A032007	4.13714	up	422.717	138.119	8.8714	6.82277	noncoding	NR_002730	BRD7P3	RefSeq_NR	2474	chr6	+	118822535	118824994		TGGGAGTTGAGGCCACCTGGTATTTGATTATGTATTATGTACATACTTTTCCATTCTTAA	intronic antisense	NM_206921	C6orf204	hypothetical protein LOC387119 isoform b	-	118812594	118973020
ASHG19A3A025068	2.31121	up	277.107	166.075	8.30684	7.09819	noncoding	CR936814		misc_RNA	9067	chr4	-	185427281	185436808		TTCACATGTACACGCTTGCACCACCCCCTTAAATGTGTTAGGAGGAAAGAGTTCATAATA	intergenic
ASHG19A3A008714	2.25473	up	3775.42	1456.5	11.723	10.55	noncoding	NR_026899	LOC146880	RefSeq_NR	2879	chr17	-	62745780	62778117	NM_182641,NM_004459,"	GTGTGCAGTTAAACCAGTTGTGATGCTACCAATATGGCGAGAATCTTTAGGACATACCAG	intergenic
ASHG19A3A033344	2.20635	up	11557.8	3955.67	13.2759	12.1342	noncoding	ENST00000489612	RP11-251G23.3	Ensembl	999	chr7	-	105222704	105223703		CTAAATCACAAGATGGCAAAGAGACAAAATCAGCCAATCCACCAGCTGAGAATTCGTCTG	intergenic
ASHG19A3A039963	2.16035	up	9311.79	3274.71	12.9568	11.8455	noncoding	ENST00000421129	UQCRBP1	Ensembl	336	chrX	-	56763674	56764010	NR_002308,"	CCAAATATGAAGAGGAAAATTTCTACCTTGAACTGTATGTGCAAGAGGTTATTCGGGAAA	intergenic
ASHG19A3L0002574	2.78172	up	78.6042	43.5413	6.58918	5.1132	noncoding	AK293938	lincRNA-ZNF638	lincRNA	3515	chr2	+	71503742	71622817		CTTCAAAAGCTGTTGAAATTGTTACTTCAACTTCTGCTGAGTCGGTGGATCAGACTCAGC	exon sense-overlapping	NM_001014972	ZNF638	zinc finger protein 638	+	71558888	71662189
ASHG19A3L0002574	2.78172	up	78.6042	43.5413	6.58918	5.1132	noncoding	AK293938	lincRNA-ZNF638	lincRNA	3515	chr2	+	71503742	71622817		CTTCAAAAGCTGTTGAAATTGTTACTTCAACTTCTGCTGAGTCGGTGGATCAGACTCAGC	exon sense-overlapping	NM_014497	ZNF638	zinc finger protein 638	+	71558888	71662189
ASHG19A3A012816	2.02899	up	23.8022	18.8864	4.90552	3.88476	noncoding	CR622406		misc_RNA	1299	chr19	+	46271644	46272941		AAGTTTGCAGCAACTTTTCTCGAGCTTGCGTCCCAGGAGCGGATGCGCGTGGCGTGCGCA	natural antisense	NM_175875	SIX5	homeobox protein SIX5	-	46268042	46272497
ASHG19A3A020202	2.15317	up	462.784	275.839	8.98455	7.87809	noncoding	ENST00000454268	AP000344.4	Ensembl	641	chr22	+	23788784	23802975		ATTTCAGAAAATTGGGGCCATTACTTTTTCAAGACTCTTTGCTGTCCCCACCACTGGCGA	intergenic
ASHG19A3A013157	2.21631	up	127.568	86.2371	7.26606	6.1179	noncoding	ENST00000391698	CTD-3138B18.1	Ensembl	381	chr19	+	58727545	58727927		AATGATCAGCCCCAGATTTGATGTACTCAAAGTTCTAGAAAAACGGCAGAATAATCTGCT	intergenic
ASHG19A3A007140	3.04504	up	837.94	326.683	9.75235	8.14589	noncoding	NR_003494	FAM86B1	RefSeq_NR	2192	chr8	-	12039613	12051624		AGAACCCGGCAGCCTTCATTAACAGACGTGCTGTATTGCCCAGAAGCCATCGTGTCGCTG	exon sense-overlapping	NM_001083537	FAM86B1	hypothetical protein LOC85002	-	12039612	12051624
ASHG19A3A018434	2.11386	up	814.291	442.812	9.71137	8.63149	noncoding	ENST00000411453	RP11-112L6.4	Ensembl	573	chr20	+	48789126	48793096		AATAAATATATGAAGAAATACAACCCCCTCGGGCAGTGCCTGGCACAGCATAAATGCCCA	intergenic
ASHG19A3A014453	3.36942	up	316.652	129.875	8.48131	6.72881	noncoding	NR_033258	ZEB2	RefSeq_NR	3026	chr2	-	145268951	145277958		GACAGTCATGTCAGAGTGAAATCTCTCAGGAAAAGTGTAACTAGTAGTTACAAAGTAAAT	exon sense-overlapping	NM_001171653	ZEB2	zinc finger E-box-binding homeobox 2 isoform 2	-	145141941	145277958
ASHG19A3A014453	3.36942	up	316.652	129.875	8.48131	6.72881	noncoding	NR_033258	ZEB2	RefSeq_NR	3026	chr2	-	145268951	145277958		GACAGTCATGTCAGAGTGAAATCTCTCAGGAAAAGTGTAACTAGTAGTTACAAAGTAAAT	exon sense-overlapping	NM_014795	ZEB2	zinc finger E-box-binding homeobox 2 isoform 1	-	145141941	145277958
ASHG19A3A032389	3.91202	up	355.637	124.373	8.63339	6.66548	noncoding	AK124993		misc_RNA	2428	chr7	-	1572088	1574516		CAAGGATAAAAGGCAGGAGAAGCCTGGTTTTTCTGCTTTAATAAATGTCTTATTTTGGAA	intronic antisense	NM_002360	MAFK	transcription factor MafK	+	1570367	1582679
ASHG19A3A039859	3.62784	up	322.79	122.586	8.50481	6.6457	noncoding	AK024315		NRED	2098	chrX	-	48950485	48953699		AGTTCAGTTCCCAAGAGAACATGGATAGCTTAATAATGTAAAACTTGGCCGGGCAGGGTG	intron sense-overlapping	NM_007075	WDR45	WD repeat domain phosphoinositide-interacting	-	48932091	48958059
ASHG19A3A019064	2.08861	up	53.4328	40.2088	6.05601	4.99347	noncoding	ENST00000436429	AF127577.11	Ensembl	824	chr21	+	16343790	16365175		GAACTGGCTGTCCCATATGTTCAGAATAAAAGGGTTAAGTGGAGTCCTGCATAACTAGCA	intronic antisense	NM_003489	NRIP1	nuclear receptor-interacting protein 1	-	16333555	16437126
ASHG19A3A022466	2.22381	up	100.51	68.8451	6.93381	5.78078	noncoding	AK130284		misc_RNA	1651	chr1	+	52058446	52060099		ACTATTGAACATTTGTCCTTAGGTAAGTAAGCCCTTCCATAATTCTCTGAAGTTCATGAG	intergenic
ASHG19A3A000175	3.02472	up	53.8461	28.1264	6.0665	4.4697	noncoding	ENST00000425438	C6orf124	Ensembl	311	chr6	-	168224789	168225454		GGCAGTTAGATTGCTGATGTCCAAAGACATGAAAATTTCCAGGCTGACAAATAATTTCGC	intergenic
ASHG19A3A013223	2.54752	up	40338	10945.2	15.0111	13.662	noncoding	ENST00000335179	AC010907.3	Ensembl	210	chr2	-	3665137	3665347	uc002qyd.1,NM_183049,NM_021109,ENST00000415187,"	GAAAAATCCACTGCCTTCCAAAGAAACGACTGAACAGGAGAAGCAAGCAGGCAAATCGTA	intronic antisense	NM_024027	COLEC11	collectin-11 isoform a	+	3642636	3692047
ASHG19A3A013223	2.54752	up	40338	10945.2	15.0111	13.662	noncoding	ENST00000335179	AC010907.3	Ensembl	210	chr2	-	3665137	3665347	uc002qyd.1,NM_183049,NM_021109,ENST00000415187,"	GAAAAATCCACTGCCTTCCAAAGAAACGACTGAACAGGAGAAGCAAGCAGGCAAATCGTA	intronic antisense	NM_199235	COLEC11	collectin-11 isoform b	+	3642636	3692047
ASHG19A3A047273	2.60188	up	476.371	236.829	9.01932	7.63976	noncoding	NR_024254	LOC653113	RefSeq_NR	2143	chr12	-	8383645	8395542	uc003dpr.3,NR_024363,NR_024362,NR_024361,NR_024253,NR_024241,NR_003494,NM_201598,NM_201400,NM_001137610,NM_001099653,NM_001083537,ENST00000509817,ENST00000484945,ENST00000478302,ENST00000340703,"	GTGAAGCACCCGCCGTCAGTCAAGTATGCCCGGTGCTTTCTCTCAGAACTCATCAAAAAG	intergenic
ASHG19A3A007910	2.19472	up	80.3302	56.2386	6.6193	5.48527	noncoding	ENST00000450334	RP4-798A17.5	Ensembl	232	chr1	-	171314227	171314459		CTACTGAGAACTAACATGGATGGGCTGAAGAAGAGGGACAAAAAGAACACAAGTAACATC	intergenic
ASHG19A3A019885	2.35014	up	196.789	120.287	7.85167	6.61892	noncoding	ENST00000357802	RP1-222E13.10	Ensembl	2375	chr22	-	42951228	42978044		TAATGGGACGAGAGCCCATGACCTCCGAAATCCATGGCAACGTAATAAAAGTCTGAAACA	natural antisense	NM_014509	SERHL2	serine hydrolase-like protein 2	+	42949924	42970388
ASHG19A3A025393	3.21325	up	52.1261	25.6163	6.01913	4.3351	noncoding	ENST00000513211	RP11-734I18.1	Ensembl	734	chr4	+	31999018	32157028		AAGAATATGAAGCCTAAATGGAAGTGTCAGGAAATGGTCGCCTTGCGGACAAGGAAACAG	intergenic
ASHG19A3A041472	3.28646	up	8868.17	2140.53	12.8819	11.1653	noncoding	ENST00000439244	RP11-45J1.1	Ensembl	400	chrX	+	119406981	119407381		CCTTAGAATCCAGAGTGGTATCAATTCAGTGAGTGTTAGTAGATTTGAAACTTCAGTTAT	intronic antisense	NM_001104545	FAM70A	protein FAM70A isoform 3	-	119392504	119445391
ASHG19A3A041472	3.28646	up	8868.17	2140.53	12.8819	11.1653	noncoding	ENST00000439244	RP11-45J1.1	Ensembl	400	chrX	+	119406981	119407381		CCTTAGAATCCAGAGTGGTATCAATTCAGTGAGTGTTAGTAGATTTGAAACTTCAGTTAT	intronic antisense	NM_017938	FAM70A	protein FAM70A isoform 1	-	119392504	119445391
ASHG19A3A041472	3.28646	up	8868.17	2140.53	12.8819	11.1653	noncoding	ENST00000439244	RP11-45J1.1	Ensembl	400	chrX	+	119406981	119407381		CCTTAGAATCCAGAGTGGTATCAATTCAGTGAGTGTTAGTAGATTTGAAACTTCAGTTAT	intronic antisense	NM_001104544	FAM70A	protein FAM70A isoform 2	-	119392504	119445391
ASHG19A3A054477	2.06317	up	2166.05	996.159	10.9836	9.93875	noncoding	CR617316		misc_RNA	1017	chr1	-	9986450	9987467		GAAGAGTTAGAGTTGGGACAAATGGGTTGTTAACTTTGATTTTTAGATCTTCTCTGAAGA	intergenic
ASHG19A3A018086	2.80067	up	6795.07	1976.74	12.5321	11.0464	noncoding	ENST00000429853	RP4-726N1.2	Ensembl	400	chr20	+	18040136	18051652		GGTGTCTCATCGTCCCCACCCCACTGTAATTCAAAATAAAAACAATGCTAAACCACAAAA	intergenic
ASHG19A3A041480	2.10742	up	90.502	65.8445	6.78924	5.71376	noncoding	ENST00000436852	RP11-229N15.1	Ensembl	1203	chrX	+	121672105	121673308		TGAAGAAGAAAGCATTCGTGAGACCACTCAAGAAAGACCAAATTGCAAAGGAAGAAGGTG	intergenic
ASHG19A3A046567	2.71127	up	67.5863	38.7685	6.38132	4.94235	noncoding	ENST00000428947	AP001187.11	Ensembl	411	chr11	+	64649006	64649417		TATTACCGGAAATAAATGGATGAGGCTTCCAAAAGGACCAGAGGCATCCTCATCCAGCAT	intergenic
ASHG19A3A049642	2.40928	up	17897.6	5395.34	13.875	12.6064	noncoding	ENST00000433498	RP11-346A3.2	Ensembl	862	chr13	-	67840976	67841838		ATTGAAAAAGAAGAGCAGGCTGTTGCTGAAAAGGCTGTGACTGAGGAGGAATTTCAGGGT	intergenic
ASHG19A3A015495	2.09562	up	92.6144	67.563	6.82018	5.7528	noncoding	ENST00000414054	AL121656.4	Ensembl	1794	chr2	+	33050509	33151760	NR_027098,"	AGTCCTTTTGGGGACTAGAATAATTTCTAGAGAGCCACCCTTTCTACATGATACGGCGCA	intergenic
ASHG19A3A025413	2.29858	up	27464	8615.42	14.493	13.2923	noncoding	ENST00000493466	RP11-9D8.1	Ensembl	478	chr4	+	37822982	37823460	NR_026911,NM_000982,ENST00000495531,ENST00000494303,ENST00000493462,ENST00000491435,ENST00000486753,ENST00000485945,ENST00000482905,ENST00000480465,ENST00000479921,ENST00000461458,ENST00000454675,ENST00000403916,ENST00000401418,ENST00000396599,"	ATGATCAGAAAAAGAAGGAAGCCAAAGAGAAAGGTACCTGGGTTCAACTAAAGCACCAGC	intergenic
ASHG19A3A011151	5.14889	up	400.127	106.059	8.79228	6.42802	noncoding	uc001hlp.2	BC086863	UCSC_knowngene	1588	chr1	-	219254318	219347093		CTCTTCTTGCTGATTGTGATGATTTCCTGTGCCATAGCCATTCAAAGTCTGCCAAAAAAG	bidirectional	NM_138794	LYPLAL1	lysophospholipase-like protein 1	+	219347191	219386207
ASHG19A3A024946	2.83734	up	141.727	74.9099	7.40747	5.90293	noncoding	ENST00000508336	RP11-443J23.1	Ensembl	3529	chr4	-	166468683	166472212		GCCAGAACAAACAACCTGCGTGTGGATTGTCAGAAGAAACATAAAGATGCAAAAAGGAAA	intergenic
ASHG19A3A046014	2.34109	up	767.215	385.616	9.63554	8.40836	noncoding	AK024684		misc_RNA	2682	chr1	-	54635332	54637997		GGTAAATCTGGGCAATGAGTTCCCCAATGTCTACTATATTATTTTCTACCTTTTTCTGTT	intergenic
ASHG19A3A029251	2.20076	up	171.624	113.417	7.66955	6.53155	noncoding	uc001eiw.1	CR936796	UCSC_knowngene	4096	chr1	+	142618798	143257763		GGCAAAGGTTCAGACATACGACGTTTGTTTTTAAAATCTTTCTACAGCCTTGTATCCTTT	intergenic
ASHG19A3A016181	3.35095	up	766.823	277.914	9.63469	7.89012	noncoding	ENST00000449539	AC068491.3	Ensembl	1241	chr2	+	112141328	112142569	ENST00000398171,"	GTAACTGGGTATGTGAAGTTCTGTTCAGTTCTGGGGGGAAATTTATTCTGAGTTGTGCTG	intergenic
ASHG19A3A019921	2.12057	up	30.5492	23.0365	5.26354	4.17909	noncoding	uc003bfq.2	DJ031123	UCSC_knowngene	1323	chr22	-	45529709	45559718	ENST00000426282,"	GTGGAAAAAGTCCAATGCACTTGTAAAAGTCAGACCAAGCTCAGCTCAGATTTCAGTTTT	bidirectional	NM_007172	NUP50	nuclear pore complex protein Nup50 isoform b	+	45559725	45583890
ASHG19A3A019921	2.12057	up	30.5492	23.0365	5.26354	4.17909	noncoding	uc003bfq.2	DJ031123	UCSC_knowngene	1323	chr22	-	45529709	45559718	ENST00000426282,"	GTGGAAAAAGTCCAATGCACTTGTAAAAGTCAGACCAAGCTCAGCTCAGATTTCAGTTTT	bidirectional	NM_153645	NUP50	nuclear pore complex protein Nup50 isoform a	+	45560551	45583890
ASHG19A3A039328	4.30874	up	214.572	72.7572	7.96781	5.86055	noncoding	ENST00000455074	RP11-483H20.4	Ensembl	470	chr9	+	132402754	132403561		ATATTGATGAAGAAAGCCTACGTTTCCACCAGAGTCCCTGGATGGCGAGACTCATCATTA	natural antisense	NM_001202403	ASB6	ankyrin repeat and SOCS box protein 6 isoform 3	-	132396882	132404448
ASHG19A3A039328	4.30874	up	214.572	72.7572	7.96781	5.86055	noncoding	ENST00000455074	RP11-483H20.4	Ensembl	470	chr9	+	132402754	132403561		ATATTGATGAAGAAAGCCTACGTTTCCACCAGAGTCCCTGGATGGCGAGACTCATCATTA	natural antisense	NM_177999	ASB6	ankyrin repeat and SOCS box protein 6 isoform 2	-	132396882	132404448
ASHG19A3A039328	4.30874	up	214.572	72.7572	7.96781	5.86055	noncoding	ENST00000455074	RP11-483H20.4	Ensembl	470	chr9	+	132402754	132403561		ATATTGATGAAGAAAGCCTACGTTTCCACCAGAGTCCCTGGATGGCGAGACTCATCATTA	natural antisense	NM_017873	ASB6	ankyrin repeat and SOCS box protein 6 isoform 1	-	132396882	132404448
ASHG19A3A029257	2.43349	up	69.6979	44.3388	6.42441	5.14139	noncoding	ENST00000503218	RP11-798K23.1	Ensembl	561	chr5	+	178882415	178883096		TCTGAAGAAGACTTCCGATATTAGGTTGCCTGGGCCCAGCTTGAATCAGGCACCCCCAGC	intergenic
ASHG19A3A050112	2.1467	up	185.997	124.802	7.77322	6.6711	noncoding	ENST00000430744	RP11-64J21.2	Ensembl	301	chr13	+	43968660	43968961		GAGAGAGGAGCTGAGCAACATTCTGGTCATGGCTTCCATGAGGAAAGTGGCTGCCAAGAA	intronic antisense	NM_001127615	ENOX1	ecto-NOX disulfide-thiol exchanger 1	-	43787699	44203613
ASHG19A3A050112	2.1467	up	185.997	124.802	7.77322	6.6711	noncoding	ENST00000430744	RP11-64J21.2	Ensembl	301	chr13	+	43968660	43968961		GAGAGAGGAGCTGAGCAACATTCTGGTCATGGCTTCCATGAGGAAAGTGGCTGCCAAGAA	intronic antisense	NM_017993	ENOX1	ecto-NOX disulfide-thiol exchanger 1	-	43787665	44361106
ASHG19A3A045988	4.73804	up	80.1932	26.3145	6.61669	4.3724	noncoding	ENST00000433035	AC124057.5	Ensembl	404	chr11	+	2425744	2429138		AAGGAGCGGTTCCTTTGGGTGAGGGTCTGTGGTGAGGCACCAGGAGGGCCATTGTCTGCT	natural antisense	NM_014555	TRPM5	transient receptor potential cation channel	-	2425745	2444275
ASHG19A3A031329	2.15474	up	2371.36	1033.97	11.1089	10.0014	noncoding	uc003nza.2	RP	UCSC_knowngene	592	chr6	+	31981166	31981960	NR_026717,NM_004197,"	GCAGGGTTCTTTTCTCTACGTGTCATGTTAAAATTGCCAAATAAAGTACCTCTGCCTGTG	exon sense-overlapping	NM_032454	STK19	serine/threonine-protein kinase 19 isoform 2	+	31981517	31981961
ASHG19A3A031329	2.15474	up	2371.36	1033.97	11.1089	10.0014	noncoding	uc003nza.2	RP	UCSC_knowngene	592	chr6	+	31981166	31981960	NR_026717,NM_004197,"	GCAGGGTTCTTTTCTCTACGTGTCATGTTAAAATTGCCAAATAAAGTACCTCTGCCTGTG	exon sense-overlapping	NM_004197	STK19	serine/threonine-protein kinase 19 isoform 1	+	31981517	31981961
ASHG19A3A031329	2.15474	up	2371.36	1033.97	11.1089	10.0014	noncoding	uc003nza.2	RP	UCSC_knowngene	592	chr6	+	31981166	31981960	NR_026717,NM_004197,"	GCAGGGTTCTTTTCTCTACGTGTCATGTTAAAATTGCCAAATAAAGTACCTCTGCCTGTG	bidirectional	NM_032470	TNXB	tenascin-X isoform 2	-	31976196	31981050
ASHG19A3A028803	3.1477	up	38.92	19.7587	5.60736	3.95306	noncoding	ENST00000507964	CTB-3M24.3	Ensembl	275	chr5	+	132723464	132724241		CCTTTGACACAAATGTAACTGAAGGGGAGAAGCTGCCCCTGGGCAAGCCGGTCAGCTGAA	intronic antisense	NM_015082	FSTL4	follistatin-related protein 4 precursor	-	132532151	132948223
ASHG19A3A038820	2.52222	up	19835	5664.14	14.0266	12.6919	noncoding	ENST00000449661	RP11-336N8.4	Ensembl	238	chr9	+	80834035	80834273	NM_001827,"	GAGCCAGAACCACATATTCTTCTCTTCAGAGGACCTCTTCCAAAAGATCAACAAAAATGA	intergenic
ASHG19A3A040123	2.46868	up	2435.35	940.113	11.1493	9.84561	noncoding	ENST00000399580	RP11-62C22.1	Ensembl	1115	chrX	-	83003832	83004947	NM_017489,"	ATCCTCAGAGGGTACAGTATCCTTATTGAGGTCTCACAAGAATCTTTTCTTATCTAAGAT	intergenic
ASHG19A3A041202	2.22892	up	188.381	121.685	7.79138	6.63504	noncoding	ENST00000449374	RP11-145B3.2	Ensembl	300	chrX	+	74421325	74421625		TTGCTGTGTTCCTAAAACAAAGATAGAAGTGGGCTGCATCATTGAGTGCATGCACTGTGG	intergenic
ASHG19A3A027913	2.46034	up	86.0727	53.7715	6.71956	5.42071	noncoding	uc003jei.2	BX648541	UCSC_knowngene	3239	chr5	+	8457803	8463208		GAGACAGGCAGGCCAGATATTGGTTACTTTGATTTTAGTTGACAAAGTTTATTTGCTTTT	intergenic
CUST_3_PI426265844	2.07959	up	56.6267	42.4041	6.13355	5.07726	noncoding	chr5:149828968-149829258	Alpha 250/ Alpha 280	lncRNAdb	290	chr5	+	149828968	149829258		AAGCAAAACGGGCCTTCTGAGACCAGGAACGAACTCAATCCCGAGTTGGCCAGGATCCAG	natural antisense	NM_001025070	RPS14	40S ribosomal protein S14	-	149823791	149829319
CUST_3_PI426265844	2.07959	up	56.6267	42.4041	6.13355	5.07726	noncoding	chr5:149828968-149829258	Alpha 250/ Alpha 280	lncRNAdb	290	chr5	+	149828968	149829258		AAGCAAAACGGGCCTTCTGAGACCAGGAACGAACTCAATCCCGAGTTGGCCAGGATCCAG	intronic antisense	NM_005617	RPS14	40S ribosomal protein S14	-	149823791	149829319
CUST_3_PI426265844	2.07959	up	56.6267	42.4041	6.13355	5.07726	noncoding	chr5:149828968-149829258	Alpha 250/ Alpha 280	lncRNAdb	290	chr5	+	149828968	149829258		AAGCAAAACGGGCCTTCTGAGACCAGGAACGAACTCAATCCCGAGTTGGCCAGGATCCAG	natural antisense	NM_001025071	RPS14	40S ribosomal protein S14	-	149823791	149829319
ASHG19A3A048410	2.50867	up	2203.16	845.342	11.0072	9.68026	noncoding	AK125103		misc_RNA	2466	chr12	+	14653398	14655865		TTGAGCCAGCCAATGGGGAGGAATAGGATAATGCAAACACATGTTTTGTTTTCTCATTTT	intergenic
ASHG19A3A025193	3.14616	up	58.7273	29.334	6.18573	4.53214	noncoding	ENST00000451171	AL645949.1	Ensembl	243	chr4	+	3271982	3272229		TAAGGGAGAAAATGGGACCGTCCTGGTCAGGTGGAGGAGACCTGTGTCCTGGACTTTGGA	intergenic
ASHG19A3A044674	2.8356	up	258.697	128.165	8.21258	6.70892	noncoding	ENST00000428814	RP11-432J24.2	Ensembl	297	chr10	+	134232586	134234457		GGTTTTCTGTTTCTTTGATTATAAAATAACCCCTGTTGGTGGGGGGAAAAAATTAGCAAA	intergenic
ASHG19A3A022117	2.97781	up	525.695	225.305	9.13751	7.56326	noncoding	ENST00000455557	AC108676.1	Ensembl	2962	chr3	-	194217052	194222232		GAGTGTGTTAGATAATGAAACATCCTGTGCTGTGGATATATTATTCCCATTACGATTTGG	intergenic
ASHG19A3A021048	2.38234	up	43.913	29.2769	5.78117	4.52879	noncoding	ENST00000415982	RP13-131K19.1	Ensembl	520	chr3	-	49017350	49021418		GAGAAACTGCCTTCCAAATCTGACTACTAAGATGATACTATGGGAACAGATTGTGAGGAC	natural antisense	NM_006321	ARIH2	E3 ubiquitin-protein ligase ARIH2	+	48956280	49022971
ASHG19A3A009287	3.1013	up	801.314	309.196	9.68859	8.05572	noncoding	AK093982		misc_RNA	2269	chr1	-	197473880	197476148		TCATCTCCAAACTTGACTACTATTGGGAAGATGTGTATAAAAGCATCGCTTTGGGAATTT	exon sense-overlapping	NM_001195215	DENND1B	DENN domain-containing protein 1B isoform 3	-	197473878	197744623
ASHG19A3A048533	2.38952	up	667.08	337.306	9.45507	8.19835	noncoding	AF116620		misc_RNA	2270	chr12	+	46752133	46754394		TAAATAGCCAGAGGATTGGAGGAGCTTCCTCACATTAATTTGCTGTAGAGAAAAGAATTT	natural antisense	NM_018976	SLC38A2	sodium-coupled neutral amino acid transporter 2	-	46751970	46766645
ASHG19A3A015356	2.94136	up	4997.14	1454.75	12.1044	10.5479	noncoding	ENST00000434820	AC092843.1	Ensembl	1327	chr2	+	17566357	17567684		ATATAAAGAAATGTTCTTTATAAGAAACAGGAAGGCACCCCTGAGGGGCTCTATCTCTAG	intergenic
ASHG19A3A027360	3.83396	up	327.941	117.869	8.52714	6.58831	noncoding	AK000053		RNAdb	1855	chr1	+	109475148	109476983		AATTGGTTAGTGGGTTCCCGTAAGTGCCTGTAACAATAAAATTTCTTTTTCAATGTCCCC	intronic antisense	NM_015127	CLCC1	chloride channel CLIC-like protein 1 isoform 2	-	109472129	109506111
ASHG19A3A027360	3.83396	up	327.941	117.869	8.52714	6.58831	noncoding	AK000053		RNAdb	1855	chr1	+	109475148	109476983		AATTGGTTAGTGGGTTCCCGTAAGTGCCTGTAACAATAAAATTTCTTTTTCAATGTCCCC	intronic antisense	NM_001048210	CLCC1	chloride channel CLIC-like protein 1 isoform 1	-	109472129	109506111
ASHG19A3L0001363	2.1325	up	1401.66	684.083	10.4262	9.33366	noncoding	BQ187752	lincRNA-ATP13A3	lincRNA	642	chr3	-	194197527	194198173		TGTTGTGCGTTTGTAGACTTCAAACTTTGCTAGTGAGAGGCTGCTTATATTATTATCTAG	intergenic
ASHG19A3A020049	2.86599	up	580.965	254.303	9.27264	7.75361	noncoding	CR598503		misc_RNA	1594	chr1	+	36321682	36323276		GCAGGGATATTTTGTGTTTATGTGTCCAAAAAAGGAATAAATTGGCATTCTTGTGCCAAA	exon sense-overlapping	NM_017629	EIF2C4	protein argonaute-4	+	36273827	36323490
ASHG19A3A033132	2.90165	up	8321.16	2258.87	12.7958	11.2589	noncoding	ENST00000419546	AC002069.5	Ensembl	1489	chr7	-	88194107	88195596		TTAAGCTTAATTGAGAAGTATTTCTCTGTAGAGGAAGAGGAAGATCAGTTTCTGTGCCAG	intergenic
ASHG19A3A052502	3.6178	up	68.2339	29.4603	6.39404	4.53893	noncoding	AL109959		misc_RNA	1237	chr15	-	85165252	85166468		TATACGGGACTTGACTCAGACCACTAAAATGACAGTGTCCTGGAAATGAGGATGAGCAAG	natural antisense	NM_181877	ZSCAN2	zinc finger and SCAN domain-containing protein 2	+	85144248	85166947
ASHG19A3A009498	2.33428	up	95.133	62.2234	6.85813	5.63515	noncoding	ENST00000499202	AC073508.1	Ensembl	1281	chr17	+	38804773	38806823		CGTGGACAGGCAGCTTGAGTGGTGCTTGAGAAAATGTACATGAAATTGCTTGTTAAAAAA	bidirectional	NM_003079	SMARCE1	SWI/SNF-related matrix-associated	-	38783975	38804103
ASHG19A3A053668	2.05999	up	60.2697	45.6043	6.22272	5.18008	noncoding	AX794816		misc_RNA	497	chr16	-	30518118	30525166		TAATGCCCTGGACAGAAGCCTGGACTCTTCAGGAAGCTCCTCGCAGCTCACAGGTATCTG	natural antisense	NM_002209	ITGAL	integrin alpha-L isoform a precursor	+	30483982	30534506
ASHG19A3A053668	2.05999	up	60.2697	45.6043	6.22272	5.18008	noncoding	AX794816		misc_RNA	497	chr16	-	30518118	30525166		TAATGCCCTGGACAGAAGCCTGGACTCTTCAGGAAGCTCCTCGCAGCTCACAGGTATCTG	natural antisense	NM_001114380	ITGAL	integrin alpha-L isoform b precursor	+	30483982	30534506
ASHG19A3A011382	2.75746	up	659.863	293.378	9.43743	7.97409	noncoding	uc002odt.1	CR618332	UCSC_knowngene	1558	chr19	-	36803968	36822610		TGGTTCCCAGTGAGCATTGTACATTTGTGGATATTAAATCTTTGGCAAAGTCATTTACCT	intergenic
ASHG19A3A014679	2.46448	up	78.58	49.1711	6.5889	5.28762	noncoding	ENST00000443295	AC079305.9	Ensembl	316	chr2	-	178093918	178094234		GGATCTCCTTATATAGCAACCCAAATCAATGAAGCTAAGGATTTACTACGTCAAGCTCAA	intergenic
ASHG19A3A033818	2.34878	up	220.365	133.628	8.00344	6.77153	noncoding	AY927491		misc_RNA	627	chr7	-	156810220	156810562		AAAGGATCCCAGTGTGCGTTTCTGCTGCAAACACGACACCCCCTGTTGTTCCACTGGGAG	intergenic
ASHG19A3A013471	2.1743	up	39.2401	28.7055	5.61847	4.49792	noncoding	ENST00000416279	AL133249.1	Ensembl	418	chr2	-	32018891	32029049		AGCTGCTTACCCCTCACTGGGTTGTGGCATGAACAATAAATACACTTTTAAGATACTGAA	intergenic
ASHG19A3A047454	3.00266	up	99.7984	50.9399	6.92466	5.33842	noncoding	uc001rkg.3	BC039477	UCSC_knowngene	868	chr12	-	31516414	31522235		TTTTGAGAATCAAAGTGAACTGCCAGGGACAAACAAGAGTGGCGAGGAAATGGAAGCAGT	intergenic
ASHG19A3A012513	2.97599	up	393.816	177.248	8.76819	7.19482	noncoding	NR_026887	LOC80054	RefSeq_NR	2281	chr19	+	33793762	33795962		ATTCATTCATCAAATGCACACGAGGCACAAATGGGAATCAAGGGTGGATGTGCTGTGATG	bidirectional	NM_004364	CEBPA	CCAAT/enhancer-binding protein alpha	-	33790839	33793430
ASHG19A3L0001753	2.28767	up	44.81	31.148	5.80942	4.61554	noncoding	R87402	lincRNA-IGF2R	lincRNA	570	chr6	+	160362399	160362931		AATGTTAACTTCCATCTGGTTCTCTGTGGGCTAAGAGGAGGCACCTAGTCTAAAGAAGCT	intergenic
ASHG19A3A019002	3.51599	up	45.7088	20.7642	5.83806	4.02413	noncoding	ENST00000456613	BX322559.3	Ensembl	319	chr21	-	46798115	46799539		GGTTTTCCTTTAACAAATAAATATTGGCTCCAACACATGTCAGAGAAAGTCGACAACAAT	intergenic
ASHG19A3A007519	2.48651	up	190.223	110.534	7.80362	6.4895	noncoding	NR_027404	HHLA3	RefSeq_NR	866	chr1	+	70820492	70833703		gaagggtgcacccttacagatcaaacaatgCTTAGTGATGTGtgtcagacctctgagccc	exon sense-overlapping	NM_001036645	HHLA3	HERV-H LTR-associating protein 3 isoform 2	+	70820492	70833705
ASHG19A3A007519	2.48651	up	190.223	110.534	7.80362	6.4895	noncoding	NR_027404	HHLA3	RefSeq_NR	866	chr1	+	70820492	70833703		gaagggtgcacccttacagatcaaacaatgCTTAGTGATGTGtgtcagacctctgagccc	exon sense-overlapping	NM_001036646	HHLA3	HERV-H LTR-associating protein 3 isoform 3	+	70820492	70833705
ASHG19A3A007519	2.48651	up	190.223	110.534	7.80362	6.4895	noncoding	NR_027404	HHLA3	RefSeq_NR	866	chr1	+	70820492	70833703		gaagggtgcacccttacagatcaaacaatgCTTAGTGATGTGtgtcagacctctgagccc	bidirectional	NM_030816	ANKRD13C	ankyrin repeat domain-containing protein 13C	-	70724684	70820417
ASHG19A3A007519	2.48651	up	190.223	110.534	7.80362	6.4895	noncoding	NR_027404	HHLA3	RefSeq_NR	866	chr1	+	70820492	70833703		gaagggtgcacccttacagatcaaacaatgCTTAGTGATGTGtgtcagacctctgagccc	exon sense-overlapping	NM_001031693	HHLA3	HERV-H LTR-associating protein 3 isoform 1	+	70820492	70833705
ASHG19A3A011547	2.92579	up	1475.35	540.988	10.4925	8.94368	noncoding	uc002oxt.2	BC041923	UCSC_knowngene	1938	chr19	-	44395956	44405703	ENST00000498944,"	ATCACTGATCTTGGCCTCTCTTGTATTGGGAAGGTCAACACTGTTCCAGTTTCTCTCCTA	intergenic
ASHG19A3A049712	2.59776	up	76.1678	45.1806	6.54498	5.16772	noncoding	ENST00000446812	RP11-370B1.1	Ensembl	408	chr13	-	89630605	89631015	ENST00000421856,"	TTTTGGAGAAGACTACAGAGTGCATTTCTGAAGAATCAGACCCTGTGGACCAGAAGCTCA	intergenic
CUST_747_PI426073487	2.72413	up	5197.45	1610.51	12.1605	10.7147	noncoding	uc.268-	uc.268	UCR	251	chr9	-	125606827	125607078	uc004bnb.1,"	GTGTTTGAGAGAAAATTGATGGAAAAAGTTTGCAGTACTTGACATGTATTTGCATGCACA	intergenic
ASHG19A3A037872	2.25466	up	88.5222	60.1237	6.75765	5.58474	noncoding	AK022164		NRED	1893	chr9	-	111805143	111807028		AAAGTAACCGAACCAAAACTTGCATATGCACAGCACATAACAGTGGTTGGCACGTAGTGG	intron sense-overlapping	NM_032012	C9orf5	transmembrane protein C9orf5	-	111777414	111882225
ASHG19A3A046280	2.07546	up	99.8197	73.3521	6.9252	5.87177	noncoding	uc001mwj.1	AX746752	UCSC_knowngene	3675	chr11	+	35835881	35839556		AAAGCTGAATCCATATGTAGACTTCATGGAGACTAGTACTGCTCCAAATGTGCACAAGCC	intergenic
ASHG19A3A046734	2.34965	up	30.989	21.1355	5.28539	4.05294	noncoding	ENST00000427268	RP4-792G4.2	Ensembl	491	chr1	-	63786554	63790112		ATTTGCAGAAGATGCTGGGATGTGGATTTAATTCCGGATGGACAGTGGTGCTTCTGATTC	natural antisense	NM_012183	FOXD3	forkhead box protein D3	+	63788729	63790797
ASHG19A3A017915	2.14839	up	49.6435	36.347	5.95445	4.8512	noncoding	uc002yew.1	AK056267	UCSC_knowngene	3039	chr20	-	62023922	62026961		TGTTCACCTTGCCTGTGTCACACATGAGAAGACTGAGACTCAGTGAGGGCCCAGCAGAGC	intergenic
ASHG19A3A026726	2.74661	up	440.528	211.276	8.92358	7.46593	noncoding	ENST00000504674	CTD-2120M21.1	Ensembl	2530	chr5	-	39719085	39721615	NM_012141,NM_001039937,"	GAAAATATGAAAGAATCTTCACTTTACTGAAGCATGTGCAAGGCAGTTTACAAACAAGAC	intergenic
ASHG19A3A022455	2.03905	up	121.097	89.0497	7.19482	6.16693	noncoding	ENST00000413652	RP11-275F13.1	Ensembl	812	chr1	+	51795325	51800996		GAGAACTTCATGGACTGCTTTCACCTGTGCCATTGTCAACTTAAGAAGGCCCTTAATATG	intronic antisense	NM_001144832	TTC39A	tetratricopeptide repeat protein 39A isoform 1	-	51752929	51810785
ASHG19A3A047644	6.61391	up	316.609	67.669	8.48106	5.75555	noncoding	ENST00000514702	AC012531.14	Ensembl	368	chr12	-	54377734	54379303	nc-HOXC10-127+,"	GGGAGCATGTTTGAAAGAAGACAGACCAGTCTATTTTTGTGGTTGTTTTTAAATAAAAGG	natural antisense	NM_017409	HOXC10	homeobox protein Hox-C10	+	54378945	54384062
ASHG19A3A016495	2.28994	up	1516.02	682.394	10.5258	9.33048	noncoding	AK022198		NRED	1905	chr2	+	158168818	158170723		GAGGCTGTGTTACAGGAGCTACAGATTTTTCCCTGGATTAGCTTAGGTCATTGCCTTTAC	intergenic
ASHG19A3A049316	2.80014	up	129.022	69.473	7.27996	5.79446	noncoding	ENST00000431005	RP11-31H2.2	Ensembl	387	chr13	-	25278539	25278926		ATCACCAGGCTAAAACTAGACAAAGACCACAAAAGATCCTTGAATGGAAGGCCAAACAAA	intronic antisense	NM_001185085	ATP12A	potassium-transporting ATPase alpha chain 2	+	25254548	25285923
ASHG19A3A049316	2.80014	up	129.022	69.473	7.27996	5.79446	noncoding	ENST00000431005	RP11-31H2.2	Ensembl	387	chr13	-	25278539	25278926		ATCACCAGGCTAAAACTAGACAAAGACCACAAAAGATCCTTGAATGGAAGGCCAAACAAA	intronic antisense	NM_001676	ATP12A	potassium-transporting ATPase alpha chain 2	+	25254548	25285923
ASHG19A3A042796	2.97753	up	797.028	319.737	9.68305	8.10894	noncoding	CR749831		misc_RNA	5945	chr10	-	52559792	52565728		ACAGCACCCGAAATGCTGCTAAAAAGCTACCTCATGTCAAGAAAATATGGATTTCAAAAA	exon sense-overlapping	NM_014576	A1CF	APOBEC1 complementation factor isoform 1	-	52559168	52645435
ASHG19A3A042796	2.97753	up	797.028	319.737	9.68305	8.10894	noncoding	CR749831		misc_RNA	5945	chr10	-	52559792	52565728		ACAGCACCCGAAATGCTGCTAAAAAGCTACCTCATGTCAAGAAAATATGGATTTCAAAAA	exon sense-overlapping	NM_001198818	A1CF	APOBEC1 complementation factor isoform 1	-	52559168	52645435
ASHG19A3A042796	2.97753	up	797.028	319.737	9.68305	8.10894	noncoding	CR749831		misc_RNA	5945	chr10	-	52559792	52565728		ACAGCACCCGAAATGCTGCTAAAAAGCTACCTCATGTCAAGAAAATATGGATTTCAAAAA	exon sense-overlapping	NM_138932	A1CF	APOBEC1 complementation factor isoform 2	-	52559168	52645435
ASHG19A3A042796	2.97753	up	797.028	319.737	9.68305	8.10894	noncoding	CR749831		misc_RNA	5945	chr10	-	52559792	52565728		ACAGCACCCGAAATGCTGCTAAAAAGCTACCTCATGTCAAGAAAATATGGATTTCAAAAA	exon sense-overlapping	NM_001198819	A1CF	APOBEC1 complementation factor isoform 4	-	52559168	52645435
ASHG19A3A042796	2.97753	up	797.028	319.737	9.68305	8.10894	noncoding	CR749831		misc_RNA	5945	chr10	-	52559792	52565728		ACAGCACCCGAAATGCTGCTAAAAAGCTACCTCATGTCAAGAAAATATGGATTTCAAAAA	exon sense-overlapping	NM_001198820	A1CF	APOBEC1 complementation factor isoform 3	-	52559168	52645435
ASHG19A3A042796	2.97753	up	797.028	319.737	9.68305	8.10894	noncoding	CR749831		misc_RNA	5945	chr10	-	52559792	52565728		ACAGCACCCGAAATGCTGCTAAAAAGCTACCTCATGTCAAGAAAATATGGATTTCAAAAA	exon sense-overlapping	NM_138933	A1CF	APOBEC1 complementation factor isoform 3	-	52559168	52645435
ASHG19A3A040282	2.67003	up	11445.1	3260.61	13.2568	11.8399	noncoding	ENST00000432307	RP11-111F16.1	Ensembl	1813	chrX	-	110862904	110864717	NM_001417,ENST00000432132,"	GCAACTATGCTGCTCTCTCTTGATGGTGAAGATGAAAATGAGGGAGAAGATTATGCCGAA	intergenic
ASHG19A3A050891	2.02484	up	27557.4	9715.26	14.4984	13.4806	noncoding	ENST00000445822	AL391261.2	Ensembl	960	chr14	-	66479547	66480507	NM_004559,ENST00000489612,ENST00000444752,"	AAACCCTAAACCACAAGATGGCAAAGAGACAAAAGCAGCCAATCCACCAGCTGAGAATTC	intergenic
ASHG19A3A013943	2.5323	up	510.966	255.692	9.10308	7.76263	noncoding	BC009563		misc_RNA	1433	chr2	-	85764591	85766009		GCAGCAAGAAAAGGTTCGACCACAAAAGAGACAATAGGTGATGATATTTTTATTCGTTGC	bidirectional	NM_005911	MAT2A	S-adenosylmethionine synthase isoform type-2	+	85766287	85772403
ASHG19A3A035535	3.44545	up	202.673	85.5723	7.89125	6.10656	noncoding	ENST00000511144	AC087203.1	Ensembl	2505	chr8	-	12272036	12278426	NM_018088,"	GCTCTGGAATGCCTTTGTAAACAGGTGTGTTGAATTTGTTTTGAAGTGAATAAAATTCTC	intergenic
ASHG19A3A036024	3.99101	up	234.996	84.7298	8.08769	6.09094	noncoding	CR614054		RNAdb	1740	chr8	-	103897030	103898770		ACCTATCCCCAGAAGTCACATTACCTCATGTTATCTTGTACAGCTGTACCTTCCAGAGAG	intergenic
ASHG19A3A023096	3.0305	up	187.923	90.4262	7.78819	6.18864	noncoding	ENST00000464704	RP11-757I12.4	Ensembl	1826	chr3	+	122379459	122381285		AAGTATGCTGCTGTCTCCGTTTCTGGTGAAGATGAAAACAAGGGAGAAGATTATGCCGAG	intergenic
ASHG19A3A043674	2.14306	up	61.8354	44.9341	6.25899	5.15932	noncoding	ENST00000434717	RP11-288D15.2	Ensembl	398	chr10	+	19340383	19341099		ACATTTACAAGACGGACAGGAATGATAATTGGACCTCCAAGAACAATTTATGAAAACCGA	intergenic
ASHG19A3A017024	2.7562	up	115.185	63.4216	7.12401	5.66133	noncoding	ENST00000440241	AC079834.2	Ensembl	341	chr2	+	222397387	222397728		ACCTTATTCTCAGCAGTTTTACTACCAGGCTCTGAGTGAAGACTGCAATTGGCAGACTTG	intronic antisense	NM_004438	EPHA4	ephrin type-A receptor 4 precursor	-	222282746	222437010
ASHG19A3L0001648	4.0018	up	61.7618	24.3063	6.25736	4.25671	noncoding	AK297077	lincRNA-FYB	lincRNA	2747	chr5	-	39107403	39270759	NM_199335,NM_001465,"	GCCAATGTGAAGTCTGGATTTTAATTGGCATGTTATTGGGTATCAAGAAAATTAATGCAC	exon sense-overlapping	NM_199335	FYB	FYN-binding protein isoform 2	-	39105356	39219667
ASHG19A3L0001648	4.0018	up	61.7618	24.3063	6.25736	4.25671	noncoding	AK297077	lincRNA-FYB	lincRNA	2747	chr5	-	39107403	39270759	NM_199335,NM_001465,"	GCCAATGTGAAGTCTGGATTTTAATTGGCATGTTATTGGGTATCAAGAAAATTAATGCAC	exon sense-overlapping	NM_001465	FYB	FYN-binding protein isoform 1	-	39105356	39219667
ASHG19A3A007442	4.49252	up	694.471	194.193	9.50501	7.33748	noncoding	NR_026931	ALKBH2	RefSeq_NR	857	chr12	-	109525992	109531293	NR_026930,"	CAAGAGTTGGAGAAAGAAGTAGAATATTTTACAGGTATAAAGATGGCTGTGACCACATCG	exon sense-overlapping	NM_001145375	ALKBH2	alpha-ketoglutarate-dependent dioxygenase alkB	-	109525992	109531293
ASHG19A3A007442	4.49252	up	694.471	194.193	9.50501	7.33748	noncoding	NR_026931	ALKBH2	RefSeq_NR	857	chr12	-	109525992	109531293	NR_026930,"	CAAGAGTTGGAGAAAGAAGTAGAATATTTTACAGGTATAAAGATGGCTGTGACCACATCG	exon sense-overlapping	NM_001205179	ALKBH2	alpha-ketoglutarate-dependent dioxygenase alkB	-	109525992	109531293
ASHG19A3A007442	4.49252	up	694.471	194.193	9.50501	7.33748	noncoding	NR_026931	ALKBH2	RefSeq_NR	857	chr12	-	109525992	109531293	NR_026930,"	CAAGAGTTGGAGAAAGAAGTAGAATATTTTACAGGTATAAAGATGGCTGTGACCACATCG	exon sense-overlapping	NM_001001655	ALKBH2	alpha-ketoglutarate-dependent dioxygenase alkB	-	109525992	109531293
ASHG19A3A007442	4.49252	up	694.471	194.193	9.50501	7.33748	noncoding	NR_026931	ALKBH2	RefSeq_NR	857	chr12	-	109525992	109531293	NR_026930,"	CAAGAGTTGGAGAAAGAAGTAGAATATTTTACAGGTATAAAGATGGCTGTGACCACATCG	exon sense-overlapping	NM_001205180	ALKBH2	alpha-ketoglutarate-dependent dioxygenase alkB	-	109525992	109531293
ASHG19A3A007442	4.49252	up	694.471	194.193	9.50501	7.33748	noncoding	NR_026931	ALKBH2	RefSeq_NR	857	chr12	-	109525992	109531293	NR_026930,"	CAAGAGTTGGAGAAAGAAGTAGAATATTTTACAGGTATAAAGATGGCTGTGACCACATCG	exon sense-overlapping	NM_001145374	ALKBH2	alpha-ketoglutarate-dependent dioxygenase alkB	-	109525992	109531293
ASHG19A3A043022	3.23212	up	148.546	68.8047	7.47232	5.77984	noncoding	uc001kat.2	CR592318	UCSC_knowngene	1146	chr10	-	81451255	81586183		TTACTTCCATGGGATATAGTCTCCATAAGAGAGTAGTCATCATTGTATTTGTTGATGCTT	intergenic
ASHG19A3A037521	2.04436	up	1163.26	606.313	10.1782	9.14654	noncoding	ENST00000428213	RP11-15J10.4	Ensembl	706	chr9	-	70083600	70087216	uc010gto.2,NR_027293,NM_014753,ENST00000443754,ENST00000426066,ENST00000417301,ENST00000416720,"	AGAATTTGAAGATCAAGATGATGAAGCCAGAGTTCAGTATGAGGGTTTTCGACCTGGGAT	intergenic
ASHG19A3A000059	2.09913	up	73.5961	54.0871	6.4994	5.4296	noncoding	ENST00000339037	AC017048.3	Ensembl	838	chr2	-	177494892	177502290		ACTCACCTGGTTGAAGCCATAAAGAGTTCAATATTTCAAGTGAAAATCTGCCTGTTCGAA	intergenic
ASHG19A3A019234	2.31167	up	230.997	141.541	8.06782	6.85888	noncoding	ENST00000429616	RP11-201O14.2	Ensembl	163	chr1	+	31523718	31523881		CCTCAATATGCCCCACCAGTGTTTCTGTCAGTAAGCGAAGAAAATGGGTTTCATTAAATT	intronic antisense	NM_001020658	PUM1	pumilio homolog 1 isoform 1	-	31404352	31538564
ASHG19A3A019234	2.31167	up	230.997	141.541	8.06782	6.85888	noncoding	ENST00000429616	RP11-201O14.2	Ensembl	163	chr1	+	31523718	31523881		CCTCAATATGCCCCACCAGTGTTTCTGTCAGTAAGCGAAGAAAATGGGTTTCATTAAATT	intronic antisense	NM_014676	PUM1	pumilio homolog 1 isoform 2	-	31404352	31538564
ASHG19A3A026739	2.5176	up	40.4273	25.5478	5.6627	4.33065	noncoding	ENST00000504215	CTD-2122P11.1	Ensembl	1562	chr5	-	41585983	41587889		GAAAGTAAAGATGTTAAACATGGAGGGTATGAAGATGCTGCTCATAACTGGGGCCCTTGA	intergenic
ASHG19A3A021666	4.03435	up	1757.03	463.419	10.7187	8.70633	noncoding	AF070618		NRED	1211	chr3	-	139072787	139073966		CTCCCAGTAAGCATGAATTGCTTCAGATGTAAAGCTTACATGTGATGAGTAATACTATAA	intronic antisense	NM_020191	MRPS22	28S ribosomal protein S22, mitochondrial"	+	139062860	139075887
ASHG19A3A013712	2.20945	up	114.386	78.2452	7.11401	5.97032	noncoding	NR_033389	LOC100132215	RefSeq_NR	1929	chr2	-	63271099	63275656		TCGCGGGAGGCCGGCGCTCTCGGTTCCAGATGCTGCCACCATTCTCGGGGAAGTTGGGAG	natural antisense	NM_001142614	EHBP1	EH domain-binding protein 1 isoform 2	+	62934031	63273621
ASHG19A3A013712	2.20945	up	114.386	78.2452	7.11401	5.97032	noncoding	NR_033389	LOC100132215	RefSeq_NR	1929	chr2	-	63271099	63275656		TCGCGGGAGGCCGGCGCTCTCGGTTCCAGATGCTGCCACCATTCTCGGGGAAGTTGGGAG	natural antisense	NM_001142616	EHBP1	EH domain-binding protein 1 isoform 3	+	62933000	63273621
ASHG19A3A013712	2.20945	up	114.386	78.2452	7.11401	5.97032	noncoding	NR_033389	LOC100132215	RefSeq_NR	1929	chr2	-	63271099	63275656		TCGCGGGAGGCCGGCGCTCTCGGTTCCAGATGCTGCCACCATTCTCGGGGAAGTTGGGAG	natural antisense	NM_015252	EHBP1	EH domain-binding protein 1 isoform 1	+	62933000	63273621
ASHG19A3A013712	2.20945	up	114.386	78.2452	7.11401	5.97032	noncoding	NR_033389	LOC100132215	RefSeq_NR	1929	chr2	-	63271099	63275656		TCGCGGGAGGCCGGCGCTCTCGGTTCCAGATGCTGCCACCATTCTCGGGGAAGTTGGGAG	natural antisense	NM_001142615	EHBP1	EH domain-binding protein 1 isoform 3	+	62900985	63273621
ASHG19A3L0000156	2.56779	up	39.7731	24.6548	5.6387	4.27817	noncoding	exon99+	lincRNA-CDCP2	lincRNA	715	chr1	+	54587441	54588155		AGGTGTGGGGGGTAACATTAGATCCACAGGCACATATGCAAACACACCCAGGCACACCCG
ASHG19A3A043180	2.31127	up	48.6805	33.3329	5.92849	4.71981	noncoding	ENST00000427379	RP11-459F3.3	Ensembl	396	chr10	-	99588234	99609535		TGAATGAAAGCACTGTTGTCTCCTGAAGGTCCCAGAGGGACACAATAAATGGAGAAGGTA	bidirectional	NM_001010917	GOLGA7B	Golgin subfamily A member 7B	+	99609995	99627782
ASHG19A3A018171	2.49847	up	8696.91	2693.79	12.8544	11.5334	noncoding	NR_003579	FRG1B	RefSeq_NR	978	chr20	+	29611878	29634007		GCCGACAGATACTGCAAATGACTGGAATTTTTGTTTCTGCCTTATCTTTTTGTGTTTTTT	intergenic
ASHG19A3A055227	2.65771	up	120.503	68.6763	7.18736	5.77718	noncoding	uc003pvl.1	CR598940	UCSC_knowngene	1339	chr6	-	112221561	112230600		AAGGCAGGAGGGCAGAAGGGCAGAGGTGCAAGCAGGGGCCACCTCCTGGATGAGTTTAGA	intergenic
ASHG19A3A049939	2.04921	up	2950.27	1298.55	11.3986	10.3635	noncoding	ENST00000515722	AL157931.2	Ensembl	2769	chr13	+	23477401	23493348	NM_138459,"	CATGCATAGAGTCAATCAAATCCTTGTGATGTTTTGTATGGACTTTGACAACATGTAACT	intergenic
ASHG19A3A007704	2.80655	up	56.4454	31.664	6.13003	4.64123	noncoding	NR_030761	TMED5	RefSeq_NR	6154	chr1	-	93615298	93646246		AAAGAAAATCAGATGGAGTTCACACGTGTATAAGAAGTAAAAATGGGCCAGGCACTGCGG	exon sense-overlapping	NM_016040	TMED5	transmembrane emp24 domain-containing protein 5	-	93615298	93646246
ASHG19A3A007704	2.80655	up	56.4454	31.664	6.13003	4.64123	noncoding	NR_030761	TMED5	RefSeq_NR	6154	chr1	-	93615298	93646246		AAAGAAAATCAGATGGAGTTCACACGTGTATAAGAAGTAAAAATGGGCCAGGCACTGCGG	exon sense-overlapping	NM_001167830	TMED5	transmembrane emp24 domain-containing protein 5	-	93615298	93646246
ASHG19A3A007704	2.80655	up	56.4454	31.664	6.13003	4.64123	noncoding	NR_030761	TMED5	RefSeq_NR	6154	chr1	-	93615298	93646246		AAAGAAAATCAGATGGAGTTCACACGTGTATAAGAAGTAAAAATGGGCCAGGCACTGCGG	bidirectional	NM_206886	CCDC18	coiled-coil domain-containing protein 18	+	93646280	93744287
ASHG19A3A009708	2.22068	up	46.5856	33.2494	5.8668	4.7158	noncoding	AK123778		misc_RNA	2528	chr17	+	48553179	48555752		TAAAAACAGCTGGGTTCCAAAAGGCACATAGATTCCCAGTTCACAGGAATGGAAACTTGC	intergenic
ASHG19A3A037084	3.17445	up	1077.97	386.577	10.0784	8.4119	noncoding	ENST00000397777	RP11-125K10.2	Ensembl	925	chr9	-	4944672	4945902	ENST00000505767,ENST00000432375,ENST00000404243,"	CAATTACAACAATCAGTCTCCAAATTTTGGACCCCTGAAGGGAGGAAACTTTGGAGGCAG	intergenic
ASHG19A3A051486	2.83251	up	52.0655	29.0178	6.01756	4.51548	noncoding	AK022120		NRED	1901	chr14	+	60563761	60565662		GCGGGGTGCTTACCATATAACTTGTAAACCAAAGCATGAAATATATGTTTCTGTTTAAAC	intron sense-overlapping	NM_022495	C14orf135	pecanex-like protein C14orf135	+	60558628	60601532
ASHG19A3A029142	3.36532	up	4877.86	1262.85	12.0731	10.3224	noncoding	ENST00000419150	RP11-439A17.5	Ensembl	390	chr1	+	120880882	120881272	ENST00000392947,"	CCGGAAGTGCCTTTTTCCAGAAGGTATTTGAAATATCTCACCAAAAAATATTTGAAGAAC	intergenic
ASHG19A3A022598	7.62985	up	598.699	102.818	9.31295	6.3813	noncoding	uc003cuz.1	AK127190	UCSC_knowngene	3447	chr3	+	48885389	48889414		CGAAAATGGGTAGGGTACCATTGCTGTTTCCAATGAAACAATGAATTTTGTGTGCTCTTG	bidirectional	NM_004157	PRKAR2A	cAMP-dependent protein kinase type II-alpha	-	48788092	48885270
ASHG19A3A026365	4.53457	up	314.326	96.826	8.47185	6.29089	noncoding	uc003iwb.1	AK001394	UCSC_knowngene	4222	chr4	+	184940455	184944677		GGTGATACTGTGTTCATGTTGTTTATGTAGTGTTGTGTGAAATATCCATTTTGGATTGTG	intergenic
ASHG19A3A033946	2.04821	up	1148.18	599.527	10.1607	9.1263	noncoding	ENST00000482043	RP11-740N7.5	Ensembl	771	chr7	+	6963434	6970466	uc001lxy.2,NR_024248,NM_019109,NM_001015050,ENST00000515248,ENST00000450217,AK123648,"	TAAATGAGCTGGTGAAACATGAAGAAAATGGCCTGGTCTTTGAGGACTCAGAGGAACTGG	intergenic
ASHG19A3A020130	4.37534	up	127.249	44.1075	7.26242	5.13303	noncoding	uc002zti.1	BC127858	UCSC_knowngene	283	chr22	+	21311690	21318877	ENST00000444039,"	ATGAAACACCCAAGTGTTAGGAACCAGAATAATCAGCCCTAATAGAGGGGAGGCTGATCA	intergenic
ASHG19A3A014735	2.85801	up	9145.82	2490.1	12.9276	11.4126	noncoding	ENST00000326269	AC074182.1	Ensembl	687	chr2	-	184472162	184472850		CAGATCCTAGTGAGGGATTGATGAATGTTCTAAAGAAAATTTATGAAGATGGAGATGATG	intergenic
ASHG19A3A017996	2.03616	up	51.5243	39.7472	6.00402	4.97817	noncoding	HIT000251093		H-invDB	205	chr20	+	3652901	3662724		CTCGGCCTCTAGGCAGCGGCTCGCAACTCCGGCTCCGCCCAGGCTGGATTGCGGCCGACC	natural antisense	NM_153202	ADAM33	disintegrin and metalloproteinase	-	3648619	3662738
ASHG19A3A017996	2.03616	up	51.5243	39.7472	6.00402	4.97817	noncoding	HIT000251093		H-invDB	205	chr20	+	3652901	3662724		CTCGGCCTCTAGGCAGCGGCTCGCAACTCCGGCTCCGCCCAGGCTGGATTGCGGCCGACC	natural antisense	NM_025220	ADAM33	disintegrin and metalloproteinase	-	3648619	3662738
ASHG19A3A014118	2.53348	up	586.773	288.433	9.28817	7.94705	noncoding	U79290		NRED	1833	chr2	-	103331090	103332903		TTAGCCAGGATGATGTGTAGCAGCTTTTCTTGGAACAGGTTGATGGATTAAAATAACTTT	intergenic
ASHG19A3A031132	2.18745	up	308.816	191.985	8.44798	7.31873	noncoding	CR590573		misc_RNA	1570	chr6	+	26686468	26688038		ATTTAAAGATTTATCATGGGTCTTGATGACATGATGGAATCTCTCTACTCTCTGGACTTA	intergenic
ASHG19A3A040048	3.75326	up	614.903	207.712	9.34684	7.4387	noncoding	ENST00000430476	RP11-402P6.3	Ensembl	250	chrX	-	70956303	70956553		CAAGTTCTACTCAGTGAATGTAGATTACAGCAAACTGAAAAAGAATGTCCAGACTTCTAA	intergenic
ASHG19A3A037894	2.00677	up	602.784	363.678	9.32137	8.31649	noncoding	ENST00000446460	RP13-461N9.2	Ensembl	224	chr9	-	113489735	113489959		TATAGTGTCTGTAGGACCATTCTCAGAATGGGTGAGTCAGATGACTCCATTCTCTGACTG	intronic antisense	NM_005592	MUSK	muscle, skeletal receptor tyrosine-protein"	+	113431050	113563278
ASHG19A3A037894	2.00677	up	602.784	363.678	9.32137	8.31649	noncoding	ENST00000446460	RP13-461N9.2	Ensembl	224	chr9	-	113489735	113489959		TATAGTGTCTGTAGGACCATTCTCAGAATGGGTGAGTCAGATGACTCCATTCTCTGACTG	intronic antisense	NM_001166280	MUSK	muscle, skeletal receptor tyrosine-protein"	+	113431050	113563278
ASHG19A3A037894	2.00677	up	602.784	363.678	9.32137	8.31649	noncoding	ENST00000446460	RP13-461N9.2	Ensembl	224	chr9	-	113489735	113489959		TATAGTGTCTGTAGGACCATTCTCAGAATGGGTGAGTCAGATGACTCCATTCTCTGACTG	intronic antisense	NM_001166281	MUSK	muscle, skeletal receptor tyrosine-protein"	+	113431050	113563278
ASHG19A3A040216	3.31067	up	584.512	224.235	9.28215	7.55503	noncoding	ENST00000421048	RP4-635G19.1	Ensembl	888	chrX	-	102460939	102461827		ATCAAGGAGAAATTAATGGACTGCTTCCGTTCTGAGTTCAGTGCCACTCAACCTGAGGTT	intergenic
ASHG19A3A007777	2.11118	up	67.5855	49.6808	6.3813	5.30325	noncoding	NR_033414	SLC29A3	RefSeq_NR	1967	chr10	+	73079009	73123145		GGACCCTGAGGGCTCAGACATCCTGGAGGAGCCATGGGCGGGACGGTCAGCGCCGTGGCC	exon sense-overlapping	NM_001174098	SLC29A3	equilibrative nucleoside transporter 3 isoform	+	73079009	73123147
ASHG19A3A007777	2.11118	up	67.5855	49.6808	6.3813	5.30325	noncoding	NR_033414	SLC29A3	RefSeq_NR	1967	chr10	+	73079009	73123145		GGACCCTGAGGGCTCAGACATCCTGGAGGAGCCATGGGCGGGACGGTCAGCGCCGTGGCC	exon sense-overlapping	NM_018344	SLC29A3	equilibrative nucleoside transporter 3 isoform	+	73079009	73123147
ASHG19A3A009922	2.11979	up	149.096	103.635	7.47769	6.39377	noncoding	ENST00000455685	AC111186.1	Ensembl	2848	chr17	+	73070400	73075644		TGAGCTCGAATTCTTTGCCCCTTATTAAAAGACCTTTTACCCAAAATCCACATCTTGCCT	intergenic
ASHG19A3A033056	4.55063	up	5832.66	1123.96	12.3224	10.1364	noncoding	NR_003262	FDPSL2A	RefSeq_NR	4981	chr7	-	76099337	76104317		GAGACTGCAAGGGCGGGGAGAGAAGGCTCTCAATAAGTAAATTATTGTGTAAAATAAATA	intronic antisense	NM_001102595	DTX2	protein deltex-2 isoform a	+	76090971	76135312
ASHG19A3A033056	4.55063	up	5832.66	1123.96	12.3224	10.1364	noncoding	NR_003262	FDPSL2A	RefSeq_NR	4981	chr7	-	76099337	76104317		GAGACTGCAAGGGCGGGGAGAGAAGGCTCTCAATAAGTAAATTATTGTGTAAAATAAATA	natural antisense	NM_020892	DTX2	protein deltex-2 isoform a	+	76090971	76135312
ASHG19A3A033056	4.55063	up	5832.66	1123.96	12.3224	10.1364	noncoding	NR_003262	FDPSL2A	RefSeq_NR	4981	chr7	-	76099337	76104317		GAGACTGCAAGGGCGGGGAGAGAAGGCTCTCAATAAGTAAATTATTGTGTAAAATAAATA	intronic antisense	NM_001102594	DTX2	protein deltex-2 isoform a	+	76090971	76135312
ASHG19A3A016616	5.2851	up	877.408	203.171	9.8081	7.40617	noncoding	ENST00000313760	AC010894.4	Ensembl	361	chr2	+	175366679	175367040		ACCATCATGTGTAAACTTATGTCCAGTTTAAAGAGGTAACCATCCTTTTGATCTTGGACT	intergenic
ASHG19A3A019507	2.40926	up	1085.68	499.41	10.0882	8.81963	noncoding	ENST00000411545	FAM108A5	Ensembl	909	chr22	-	21022123	21025272	uc010crb.1,NM_031213,NM_001130111,ENST00000503096,ENST00000458502,ENST00000358206,ENST00000333131,"	TAACATCGAGAAGGTGTCCAAGATCACGTCGCCCGTGCTCATCATCCACGGCATGGAGGA	intergenic
ASHG19A3A025442	2.0454	up	71.4714	53.9743	6.4591	5.42672	noncoding	CR620977		misc_RNA	1134	chr4	+	40168294	40169428		GGGAAGATGATGAGTGAACAATAAGCCTTGTAATATACATGGGTATGTATCTTAATGTAC	intergenic
ASHG19A3A042079	3.17612	up	299.909	131.192	8.4112	6.74394	noncoding	ENST00000420443	AC002992.2	Ensembl	635	chrY	+	14460539	14468218	NM_000047,"	TCTGATGGACGTGTTCCCCACCGTGGTCCAGCTGGTGGGCGGCGAGGTGCCCCAGGACAG	intergenic
ASHG19A3A045578	4.54798	up	13971.6	2391.36	13.532	11.3468	noncoding	AK002107		misc_RNA	2714	chr1	-	52373627	52376341		ACACAGTAGCAAAAGAGAAGATCTCATTTACAAATATCTATGGTGTTTCCTTGTTCTGTG	exon sense-overlapping	NM_002867	RAB3B	ras-related protein Rab-3B	-	52373627	52456436
ASHG19A3A031822	2.06817	up	30269.9	10314.8	14.6203	13.572	noncoding	ENST00000405796	RP1-131H7.2	Ensembl	1332	chr6	+	90011501	90012833		AAGAGCAACATGAATGACCTGGTGTCCGAGTACCAGCAGTACCAGGACTCCATGGCCCAG	intronic antisense	NM_002043	GABRR2	gamma-aminobutyric acid receptor subunit rho-2	-	89967238	90024967
ASHG19A3A025730	3.21425	up	7552.48	1881.47	12.6609	10.9764	noncoding	ENST00000467439	RP11-162K6.1	Ensembl	883	chr4	+	81082282	81083165		ATTGAAAAAGAAGAGCAGGCTGCTGCTGAAAACGCTGTGACTAAGGAGGATTTTCAAGGT	intergenic
ASHG19A3A020133	2.91936	up	181.318	90.676	7.7393	6.19365	noncoding	NR_027052	FLJ39582	RefSeq_NR	1301	chr22	+	21356210	21357561		ATTGGCCTCAGAAATGGGAGCTCATTAAAAATCAGAGCTGTGGACCAGTTCCAACACTGT	natural antisense	NM_001008695	THAP7	THAP domain-containing protein 7 isoform 2	-	21354060	21356404
ASHG19A3A020133	2.91936	up	181.318	90.676	7.7393	6.19365	noncoding	NR_027052	FLJ39582	RefSeq_NR	1301	chr22	+	21356210	21357561		ATTGGCCTCAGAAATGGGAGCTCATTAAAAATCAGAGCTGTGGACCAGTTCCAACACTGT	natural antisense	NM_030573	THAP7	THAP domain-containing protein 7 isoform 1	-	21354060	21356404
ASHG19A3A011714	2.00376	up	219.159	154.852	7.9968	6.99409	noncoding	BC113962		misc_RNA	859	chr19	-	50984346	50985205		TCCATACCCTCTTCCTGCAAACAAGCCTCAGCCCAGGTACCAGGACACACAGGAGGCCCG	natural antisense	NM_175063	C19orf63	hematopoietic signal peptide-containing isoform	+	50979735	50986608
ASHG19A3A011714	2.00376	up	219.159	154.852	7.9968	6.99409	noncoding	BC113962		misc_RNA	859	chr19	-	50984346	50985205		TCCATACCCTCTTCCTGCAAACAAGCCTCAGCCCAGGTACCAGGACACACAGGAGGCCCG	intronic antisense	NM_206538	C19orf63	hematopoietic signal peptide-containing isoform	+	50979735	50986608
ASHG19A3A055234	2.37499	up	111.414	71.1624	7.07714	5.82922	noncoding	uc003ttc.1	AK125429	UCSC_knowngene	4369	chr7	+	64035072	64078967		TTGGTGGTCCCAGCTTCAAAGAAATACTTGTCTGCAGCGCAGATTGCTACATATTGCTTG	intergenic
ASHG19A3A054687	2.26677	up	1282.53	599.42	10.3067	9.12607	noncoding	AK098273		misc_RNA	1903	chr16	+	66923093	66924996		CTTAACTTGCCTCCTGGGAAATAATGATCTAGCATTTACTTGGAACAATGATTAATCATG	exon sense-overlapping	NM_020786	PDP2	[Pyruvate dehydrogenase	+	66914382	66925002
ASHG19A3A042030	4.51839	up	463.684	137.095	8.98662	6.81081	noncoding	ENST00000430307	AC010140.1	Ensembl	464	chrY	+	6026842	6027306	ENST00000441503,"	ATAGTCCATCCATTTAGCTGGAGAGACATCAAGAACATGCCAGACACATTTTATTTGGTG	intergenic
ASHG19A3A055123	2.02329	up	458.22	289.599	8.97005	7.95334	noncoding	uc002axu.2	BC013681	UCSC_knowngene	3336	chr15	+	74646796	74656960		AGGAACATCCCACCAATTTTAAACCCGATGCCGTCACTGCCACCAGGAGCCCTGTACTAT	intronic antisense	NM_001099773	CYP11A1	cholesterol side-chain cleavage enzyme,"	-	74630102	74658553
ASHG19A3A055123	2.02329	up	458.22	289.599	8.97005	7.95334	noncoding	uc002axu.2	BC013681	UCSC_knowngene	3336	chr15	+	74646796	74656960		AGGAACATCCCACCAATTTTAAACCCGATGCCGTCACTGCCACCAGGAGCCCTGTACTAT	intronic antisense	NM_000781	CYP11A1	cholesterol side-chain cleavage enzyme,"	-	74630102	74660081
ASHG19A3A020034	2.70028	up	781.112	342.831	9.6568	8.22369	noncoding	ENST00000427470	AC006548.19	Ensembl	102	chr22	+	17378334	17378436	NM_005467,ENST00000427864,"	GAGAATGTTACAAATATTGTGCCACCATATAATGCTTTCTCAGCCCAAGGCATGCCAGAG	intergenic
ASHG19A3A023247	3.56123	up	81.775	35.5007	6.64555	4.81318	noncoding	ENST00000482019	RP11-200A1.1	Ensembl	294	chr3	+	134032417	134040013		CCCAGCACTGAGGACATCTAAAACAGTCTTCATTTATTTATTTATTGTTCATAGTGTCCA	intergenic
ASHG19A3A014669	2.35421	up	2094.3	858.834	10.9404	9.70516	noncoding	uc002uku.2	BC047481	UCSC_knowngene	4061	chr2	-	177037925	177042841	nc-HOXD1-46+,"	TTCAATAGCTGGAAAGTAATCAAGTATCCCGAGAACCAATTTATGCACTAGACTCCAAAT	intergenic
ASHG19A3A044926	3.04151	up	12671	3167.35	13.3991	11.7943	noncoding	NR_028491	TMEM41B	RefSeq_NR	1625	chr11	-	9302200	9336296		GAAAGTGAAACTGTTCTTTCTTAGTTAACTGTCTTTCTCTGGAGCTCTGTTATTTTGAGT	exon sense-overlapping	NM_001165030	TMEM41B	transmembrane protein 41B isoform 2	-	9316642	9336296
ASHG19A3A044926	3.04151	up	12671	3167.35	13.3991	11.7943	noncoding	NR_028491	TMEM41B	RefSeq_NR	1625	chr11	-	9302200	9336296		GAAAGTGAAACTGTTCTTTCTTAGTTAACTGTCTTTCTCTGGAGCTCTGTTATTTTGAGT	exon sense-overlapping	NM_015012	TMEM41B	transmembrane protein 41B isoform 1	-	9302709	9336296
ASHG19A3A026883	2.49454	up	120.021	72.8679	7.18128	5.86251	noncoding	ENST00000514578	RP11-83M16.4	Ensembl	389	chr5	-	66988639	66989028		TTTTAGATGTCAAAACCAACATGCACCAGTTCCAAAGGCTGTGAAGAAGCTTCATGACAC	intergenic
ASHG19A3A010116	2.72255	up	1082.96	445.374	10.0851	8.64009	noncoding	NR_026659	LOC727896	RefSeq_NR	3412	chr18	-	2943214	2946621	NM_012124,NM_001144073,"	AAAGGGACACAGTTACCGTTAGGTAGCATATGTTTTACTATCGGTTTGTCAAAAAAGTTA	intron sense-overlapping	NM_014646	LPIN2	phosphatidate phosphatase LPIN2	-	2916991	3011945
ASHG19A3A040500	2.30853	up	74.5146	49.8476	6.51519	5.30822	noncoding	ENST00000456981	AC002368.4	Ensembl	388	chrX	-	147579632	147582135		ACAGAGATGAGGTTAAGACAGGCAACACTGAAGGGGCCAGGCTGTCCCTGAGGCCTCTTT	bidirectional	NM_001169125	AFF2	AF4/FMR2 family member 2 isoform 5	+	147582138	148082193
ASHG19A3A040500	2.30853	up	74.5146	49.8476	6.51519	5.30822	noncoding	ENST00000456981	AC002368.4	Ensembl	388	chrX	-	147579632	147582135		ACAGAGATGAGGTTAAGACAGGCAACACTGAAGGGGCCAGGCTGTCCCTGAGGCCTCTTT	bidirectional	NM_001169124	AFF2	AF4/FMR2 family member 2 isoform 4	+	147582138	148082193
ASHG19A3A040500	2.30853	up	74.5146	49.8476	6.51519	5.30822	noncoding	ENST00000456981	AC002368.4	Ensembl	388	chrX	-	147579632	147582135		ACAGAGATGAGGTTAAGACAGGCAACACTGAAGGGGCCAGGCTGTCCCTGAGGCCTCTTT	bidirectional	NM_002025	AFF2	AF4/FMR2 family member 2 isoform 1	+	147582138	148082193
ASHG19A3A040500	2.30853	up	74.5146	49.8476	6.51519	5.30822	noncoding	ENST00000456981	AC002368.4	Ensembl	388	chrX	-	147579632	147582135		ACAGAGATGAGGTTAAGACAGGCAACACTGAAGGGGCCAGGCTGTCCCTGAGGCCTCTTT	bidirectional	NM_001169123	AFF2	AF4/FMR2 family member 2 isoform 3	+	147582138	148082193
ASHG19A3A040500	2.30853	up	74.5146	49.8476	6.51519	5.30822	noncoding	ENST00000456981	AC002368.4	Ensembl	388	chrX	-	147579632	147582135		ACAGAGATGAGGTTAAGACAGGCAACACTGAAGGGGCCAGGCTGTCCCTGAGGCCTCTTT	bidirectional	NM_001169122	AFF2	AF4/FMR2 family member 2 isoform 2	+	147582138	148082193
ASHG19A3A052207	5.46226	up	636.496	149.511	9.39199	6.94249	noncoding	ENST00000472975	RP11-112N19.2	Ensembl	479	chr15	-	59844813	59845292	ENST00000465295,"	ATGATCAGAAAAACAAAGAAGCCAAAGAGAAAGCTACCTGGGTTCAACTGAAGCACCAGC	intergenic
ASHG19A3A009512	2.15092	up	125.1	87.083	7.23903	6.13408	noncoding	ENST00000428328	AC003958.5	Ensembl	914	chr17	+	39479678	39485797		TGGACTCGGACGTGGTGAGCCCTTGGTTTCCCCATTATGATTTCGAACAGGGCTGTTGGG	intergenic
ASHG19A3A042650	5.39157	up	245.741	65.9617	8.14712	5.71642	noncoding	ENST00000399681	RP11-313J2.1	Ensembl	1503	chr10	-	42831548	42850812	ENST00000433943,ENST00000305570,"	AGCCAGACCTGGTCACCTGTCTGGAGCAAAGGAAAAAGCCATGGAGTATGAAGCATCCAG	intergenic
ASHG19A3A028429	2.81985	up	424.297	199.597	8.87622	7.3806	noncoding	ENST00000482584	RP11-342F17.1	Ensembl	486	chr5	+	78806256	78806742		ACATGCAGTTTGCCAAGAAACACAACAAGAAGGGCCTAAAGAAGATGCAGGCTAACAGTG	intronic antisense	NM_004272	HOMER1	homer protein homolog 1	-	78669785	78809700
ASHG19A3A027844	3.96021	up	8939.07	1812.68	12.8934	10.9078	noncoding	BC013821		RNAdb	1767	chr5	+	479246	480997	uc011cly.1,"	CCAGGGCAAATTGTATGTGCTCCTTACTGGGTTTATTATAAGTGTCACATGTTTTTTATA	natural antisense	NM_004174	SLC9A3	sodium/hydrogen exchanger 3	-	473333	524549
ASHG19A3A023206	3.17669	up	5202.49	1407.42	12.1614	10.4938	noncoding	ENST00000504733	RP11-119P22.1	Ensembl	718	chr3	+	130546502	130547220		AGAATTTAGCAAGCTAGAGGAGGTTCTGATTAATAAGAAGACAACCTTCTTTGGTGGCAG	intergenic
ASHG19A3A009251	3.5201	up	1393.07	434.665	10.4175	8.60186	noncoding	uc010cqz.2	AK310665	UCSC_knowngene	1233	chr17	+	20328041	20334520	uc002gty.2,NR_003554,"	GGCAAAAGTGTCACTGAGAGGCAAGCTAAATGTAGTTATTTTATCCTGTTAGAATACAAA	intergenic
ASHG19A3A047835	2.24027	up	424.44	247.595	8.87675	7.71308	noncoding	ENST00000393242	AC068993.1	Ensembl	591	chr12	-	79187300	79187894		GGCAGTGCCGGTGTGGGCAAGGCAGCTCTGACTCTACAGTTCATGTACGATCAAAGAAGG	intergenic
ASHG19A3A016132	2.33871	up	17433	5405.27	13.8364	12.6107	noncoding	ENST00000448535	AC009963.5	Ensembl	339	chr2	+	108531403	108531742	ENST00000444291,"	GATCACCGTGACATCCAAGGTACCTTTTTCCAAAAGGTATTTGATATATCTCACTAAAAA	intergenic
ASHG19A3A043124	2.82219	up	218.761	111.064	7.99444	6.49762	noncoding	ENST00000442978	RP11-397J18.1	Ensembl	646	chr10	-	95641049	95641695		CAATTCTAACAGAGATACCTCACATTGTTTCTCAGAAGCAAATGTCAGACAGAGCCGAAA	intergenic
ASHG19A3A037436	2.03218	up	322.21	213.576	8.50316	7.48013	noncoding	ENST00000461676	RP11-475I24.4	Ensembl	456	chr9	-	44401799	44402255	uc010mnh.1,NR_003674,NR_003670,ENST00000454645,ENST00000443558,ENST00000423564,ENST00000377614,"	TGAGCTTTCTCATCTGTACGGTTGGGACAAGTACAGTAACCCTCGCCCGTCAAGACGGGC	intergenic
ASHG19A3A036590	4.38192	up	229.668	76.1919	8.05982	5.92825	noncoding	ENST00000503796	RP11-1134I14.3	Ensembl	351	chr8	+	48076499	48077155		TGAACTAAATCTGGCAAGAAAAATGAGGGAGTGGAAACCATGGGAGTCATCAGTGGAAGA	intergenic
ASHG19A3A026168	2.74547	up	1789.59	664.393	10.7426	9.28551	noncoding	ENST00000414628	RP11-206F17.2	Ensembl	762	chr4	+	153848597	153849359		CAGTGAAGGCACCATCAATGCCACCGGAAAGATTGTCTCCTTTATCTTCCAAACCAATAC	intergenic
ASHG19A3A013228	2.06957	up	32.511	25.1264	5.35372	4.30439	noncoding	AK024520		misc_RNA	1992	chr2	-	4147650	4149627		CAACTACGATGGCCCAATGTCTAACAGACATGGAATTCAGTCCCCAAGTGATAGAAAAAA	intergenic
ASHG19A3A048034	2.22274	up	69.6727	48.5646	6.4234	5.27106	noncoding	uc001dnk.1	AK130864	UCSC_knowngene	789	chr1	-	90090407	90098453		AACTCTACCCCTTGAGATATCCTGAGAAATAGGAATCTATGGTTCCTATTGTTTGGAAAG	bidirectional	NM_032270	LRRC8C	leucine-rich repeat-containing protein 8C	+	90098643	90185094
ASHG19A3A051720	2.45449	up	270.737	153.253	8.27463	6.97921	noncoding	NR_024183	C14orf48	RefSeq_NR	1891	chr14	+	94463641	94478040		ATCATGAAGATTCATGCTGCCACTGGGACCGGGGACTTCGGGATCCCAGAGGAAGGATGA	intergenic
ASHG19A3A020024	3.25619	up	1631.64	533.792	10.6214	8.91822	noncoding	ENST00000450340	KB-67B5.11	Ensembl	246	chr22	+	16984193	16990365	NM_145862,NM_007194,NM_001005735,ENST00000423877,ENST00000416118,"	TCAAGAAGTTGTTGGTAGTGGATCCAAAGGCACGTTTTATGACAGAAGAAGCCTTAAGAC	intergenic
ASHG19A3A008551	2.0001	up	74.7917	57.4869	6.51981	5.51975	noncoding	ENST00000509424	RP5-875H18.2	Ensembl	172	chr17	-	48167573	48167845		TACAAACTGGGAGCTGTTTATTGGTCGCCGTGAGAAGCCTATATACAAAGAAGGCACAAG	natural antisense	NM_005501	ITGA3	integrin alpha-3 isoform b precursor	+	48133339	48167849
ASHG19A3A008551	2.0001	up	74.7917	57.4869	6.51981	5.51975	noncoding	ENST00000509424	RP5-875H18.2	Ensembl	172	chr17	-	48167573	48167845		TACAAACTGGGAGCTGTTTATTGGTCGCCGTGAGAAGCCTATATACAAAGAAGGCACAAG	natural antisense	NM_002204	ITGA3	integrin alpha-3 isoform a precursor	+	48133339	48167849
ASHG19A3A049887	2.94388	up	384.509	175.328	8.73768	7.17996	noncoding	ENST00000454601	RP11-484H12.7	Ensembl	513	chr13	+	19271141	19271654	NM_058190,ENST00000443486,ENST00000420183,"	GAAGGAGAAAATGAAGCTGAGGCGTGAGCAATGGTTGCAGAAAATCGAAGCCATAAAACT	intergenic
ASHG19A3A013626	2.41529	up	34.8992	23.058	5.45239	4.1802	noncoding	ENST00000421575	AC010967.2	Ensembl	489	chr2	-	52949814	53137158		GTTTATTGGAGCTCTTTGCCTAGAACTGATAATTGGATTCATGGTATTCTGGAGAACAAG	intergenic
ASHG19A3A026933	2.66068	up	1036.48	438.515	10.0267	8.61492	noncoding	ENST00000512837	RP11-232L2.1	Ensembl	523	chr5	-	72448242	72448765		ATGCAGGAAGTTTGTGGATGACCTGATGATCCTCAGCAGGAACTCTGTTTACCTCATTGA	intergenic
ASHG19A3A039986	3.45507	up	175.262	75.0819	7.69492	5.9062	noncoding	ENST00000421856	RP13-100A9.1	Ensembl	670	chrX	-	63917757	63918427		ATGAGACAAGATGGTTAAAAACTTCATGGCTGCACCATTAGACTTGCCCAGGTAGAAGTG	intergenic
ASHG19A3A048178	2.01238	up	30.268	24.044	5.2499	4.241	noncoding	AK090662		RNAdb	2041	chr12	-	131614273	131617111		TTATTACTTCGAGTGGGGATTTCAATTGCAGATGGCTGATGGTCACTGATGTGTGAGTGC	natural antisense	NM_198827	GPR133	probable G-protein coupled receptor 133	+	131438451	131626008
ASHG19A3A015965	2.99966	up	1888.8	639.217	10.8131	9.22832	noncoding	AF086033		misc_RNA	538	chr2	+	91768392	91768920		CTGTTTGAGTCTTTGGAGAAAGTGGTTTCATTGTAGGTACATGATGCACTCTTAATATTT	intergenic
ASHG19A3A054330	3.9797	up	307.564	107.636	8.44249	6.44983	noncoding	NR_003569	ABCC6P1	RefSeq_NR	2740	chr16	+	18582569	18609605		CTCAGTGGATAAAAACAAGAACCAGCCTTATTTTCACTGTTATATCTTTTGGTGCCACTT	intergenic
ASHG19A3A024044	3.1101	up	164.19	78.3972	7.61026	5.9733	noncoding	ENST00000511723	RP11-293A21.2	Ensembl	709	chr4	-	26875263	26875972		GAGCTGGATGAAGCCATTATGGCAGAAGAGAGTGGTGACATGAGCGTCTCTCTCATTTAT	intronic antisense	NM_020860	STIM2	stromal interaction molecule 2 isoform 2	+	26862312	27027003
ASHG19A3A024044	3.1101	up	164.19	78.3972	7.61026	5.9733	noncoding	ENST00000511723	RP11-293A21.2	Ensembl	709	chr4	-	26875263	26875972		GAGCTGGATGAAGCCATTATGGCAGAAGAGAGTGGTGACATGAGCGTCTCTCTCATTTAT	intronic antisense	NM_001169117	STIM2	stromal interaction molecule 2 isoform 3	+	26862312	27027003
ASHG19A3A024044	3.1101	up	164.19	78.3972	7.61026	5.9733	noncoding	ENST00000511723	RP11-293A21.2	Ensembl	709	chr4	-	26875263	26875972		GAGCTGGATGAAGCCATTATGGCAGAAGAGAGTGGTGACATGAGCGTCTCTCTCATTTAT	intronic antisense	NM_001169118	STIM2	stromal interaction molecule 2 isoform 1	+	26862312	27027003
ASHG19A3A022739	3.10759	up	57.9278	29.2961	6.16617	4.53037	noncoding	ENST00000467363	RP11-641C17.4	Ensembl	1258	chr3	+	60602554	60603812		TAAATGCTGGCTGTAACTTGAGGACATCAAGCATCACTCTTCTACTCTGGAGTTAAAAAA	intronic antisense	NM_002012	FHIT	bis(5'-adenosyl)-triphosphatase	-	59735035	61237133
ASHG19A3A022739	3.10759	up	57.9278	29.2961	6.16617	4.53037	noncoding	ENST00000467363	RP11-641C17.4	Ensembl	1258	chr3	+	60602554	60603812		TAAATGCTGGCTGTAACTTGAGGACATCAAGCATCACTCTTCTACTCTGGAGTTAAAAAA	intronic antisense	NM_001166243	FHIT	bis(5'-adenosyl)-triphosphatase	-	59735035	61237133
ASHG19A3A042448	2.00354	up	61.0932	47.4556	6.24222	5.23967	noncoding	ENST00000421657	RP11-186N15.3	Ensembl	1914	chr10	-	12287626	12289844		AGATCATCTGTCTATATCCCATCTGAGAAAGGGCCGCCTGTCTGAATAGACAGAGATCTA	natural antisense	NM_006023	CDC123	cell division cycle protein 123 homolog	+	12237960	12292589
ASHG19A3A042342	3.41922	up	3719.97	988.591	11.7032	9.92957	noncoding	ENST00000441274	RP11-490K7.1	Ensembl	475	chr1	-	31580994	31581469		AAACAAACAAGTTAAGGGCAAGATTCTTGCCGGAGAATTGATGTGCGTATTGAGCATATT	intergenic
ASHG19A3A031759	2.08004	up	86.6458	63.8996	6.72934	5.67273	noncoding	ENST00000404414	RP3-357D13.3	Ensembl	305	chr6	+	80673931	80674236		AAGTGACATCGTTCATAATAAATTCCAAAACAACTTTCCTGCTAAGGCCATTGAACACAA	intergenic
ASHG19A3A022914	2.82157	up	101.439	54.8553	6.94596	5.44947	noncoding	ENST00000474798	CTD-2021J15.1	Ensembl	395	chr3	+	98621267	98737406		TTTCTCCTGGGACCTCACACCAAAGGAATATAATAGGCATTCATTTCTAAGACAATGCGG	bidirectional	NM_080927	DCBLD2	discoidin, CUB and LCCL domain-containing"	-	98514813	98620533
ASHG19A3A042818	2.80025	up	41.1755	23.4537	5.69023	4.20467	noncoding	ENST00000414295	RP11-264A11.1	Ensembl	207	chr10	-	56624433	56628882		TTCATAAATGCCTTGTGGAAACTCTGAAGCCACCCAACAACACACTTTGAGGTTATCTTG	intergenic
ASHG19A3A044068	7.15787	up	374.871	72.7655	8.70025	5.86072	noncoding	ENST00000430943	C10orf37	Ensembl	1201	chr10	+	72149181	72150382		CTCCGAACTCAAGAAGCATCAAGACAGTGTAAGAAGGCTTTAGTAAGAGATTTTAATAAA	intergenic
ASHG19A3A050981	2.3719	up	20044.8	6089.56	14.0451	12.7991	noncoding	uc001elf.3	COAS3	UCSC_knowngene	704	chr1	-	144612023	144612727	uc001esd.2,NR_003242,"	CATACCCCTCCTGTGTGTGGCTGGAAAACTTTTTTGTTTTGATGGATTTTTTATGAATAA	intergenic
ASHG19A3A048132	2.29225	up	205.09	128.212	7.90599	6.70923	noncoding	AK023831		NRED	5243	chr12	-	123571813	123577047		AATGAAAATGCCTGCCTTCAAGGGCTGTCTTGAGGTTGAAAGGAGATGGTCTACATCAAG	intron sense-overlapping	NM_020845	PITPNM2	membrane-associated phosphatidylinositol	-	123468026	123594975
ASHG19A3A011177	2.05408	up	2890.84	1272.34	11.3729	10.3344	noncoding	ENST00000435424	AC005336.2	Ensembl	915	chr19	-	16013132	16014049		TGTTACCGGACCCATGCAGCTGATGTCTCCATCATGAACCAGGTGTGCCGGGAGCAGTTT	intergenic
ASHG19A3A050676	4.25692	up	198.652	68.4684	7.86298	5.77317	noncoding	uc010amc.1	BC148262	UCSC_knowngene	498	chr14	-	27791205	28142425		TCGATGAGCAGAACACAGAAGACTCAACCTGAAGAAATTCCATATACGTGCTACTCCTGT	intergenic
ASHG19A3A021571	2.79374	up	297.996	147.384	8.40328	6.92108	noncoding	uc003emb.2	RPL32P3	UCSC_knowngene	2282	chr3	-	129101677	129118282	NR_003111,"	TTCTCAGGGAGTGTTTTGGTGATACAGGCTGGGGAGTTAAATAAATGAACGAATAAACTT	intergenic
ASHG19A3A032141	2.70824	up	162.728	88.6258	7.59709	6.15974	noncoding	ENST00000454401	RP11-137J7.2	Ensembl	222	chr6	+	142409369	142410356		ACAGGGATCAGTTTGCAGCCCACCTTGCCAAACATCCACTCGTCGAAGAAGTAGCGCGAG	natural antisense	NM_002511	NMBR	neuromedin-B receptor	-	142396744	142409936
ASHG19A3A039230	2.88258	up	84.9381	45.4303	6.7019	5.17454	noncoding	ENST00000429139	MIR181A2HG	Ensembl	662	chr9	+	127420745	127460910		ACTTTGTGATCTCATAACCTGTCAAGGGGCCTGGCATGGAGTAGATAATAAATGTTTTTT	intronic antisense	NM_001489	NR6A1	nuclear receptor subfamily 6 group A member 1	-	127284702	127533576
ASHG19A3A039230	2.88258	up	84.9381	45.4303	6.7019	5.17454	noncoding	ENST00000429139	MIR181A2HG	Ensembl	662	chr9	+	127420745	127460910		ACTTTGTGATCTCATAACCTGTCAAGGGGCCTGGCATGGAGTAGATAATAAATGTTTTTT	intronic antisense	NM_033334	NR6A1	nuclear receptor subfamily 6 group A member 1	-	127284702	127533576
ASHG19A3A037668	24.0654	up	823.694	44.3153	9.72917	5.14028	noncoding	uc004aqf.1	BC042431	UCSC_knowngene	4630	chr9	-	91620685	91625315		GTTAATTGTTTAAAGGACTATACATGTAAGTCTGCAGGCAATAAAGGCTGTTGTGAAAAG	exon sense-overlapping	NM_016848	SHC3	SHC-transforming protein 3	-	91620685	91793682
ASHG19A3A019123	2.29718	up	73.0882	49.2446	6.49024	5.29038	noncoding	ENST00000458316	AL035610.1	Ensembl	1122	chr21	+	29420765	29475899		CAGACCTATTAATTCTGAGAGGAAGGAGGTGTCAGGATTTTCACAGAAGAAGAGCACTAA	intergenic
ASHG19A3A044570	3.44343	up	218.763	91.6732	7.99456	6.21072	noncoding	NR_003251	INPP5F	RefSeq_NR	951	chr10	+	121485608	121551719		GGCTTTTGTAGGAAAACTGAAATAATGTGTTTCTGAACTATTGTTCCTGCACCTTTTCTA	exon sense-overlapping	NM_014937	INPP5F	phosphatidylinositide phosphatase SAC2 isoform	+	121485608	121588659
ASHG19A3A022426	2.92174	up	9941.96	2633.64	13.0442	11.4974	noncoding	ENST00000416832	AC132515.1	Ensembl	224	chr3	+	33596127	33596351		TTATGATTCCATGAAAGATTTTGAGGAGATGAGAAAGGCTGGTATATTTCAGAGTGCAAA	intronic antisense	NM_015097	CLASP2	CLIP-associating protein 2 isoform 1	-	33537738	33759848
ASHG19A3A012074	2.2564	up	36.9995	26.1087	5.53478	4.36076	noncoding	ENST00000512171	AL360269.1	Ensembl	1627	chr1	-	228155358	228158853	ENST00000512765,ENST00000508034,"	TGCAAAGAAGCATGAGCTGGGCCTGGTGAGGTCGACTTGAGAAAGTTCAGGGCCTGGAGA	intergenic
ASHG19A3A028065	2.24965	up	52.8251	36.7975	6.03947	4.86976	noncoding	ENST00000495944	CTD-2127O16.1	Ensembl	589	chr5	+	31053671	31054260		TAAGAAAAAGCATACAGCCAAATGCCCAAATGCCAGGGCAGGTCACTTGGATAAGGAGAA	intergenic
ASHG19A3A023967	2.10382	up	45405.5	15010.8	15.1937	14.1207	noncoding	ENST00000510061	AC006445.7	Ensembl	470	chr4	-	13633445	13634223	NR_026911,NM_000982,ENST00000495531,ENST00000494303,ENST00000491435,ENST00000480465,ENST00000477341,ENST00000454675,ENST00000403916,ENST00000401418,ENST00000396599,ENST00000393574,"	TTGTGAGAACCAATGGGAAGGAGACTGAGCTGCTGGAATCTATTCCCTATGAATTCATGG	intergenic
ASHG19A3A027856	3.53656	up	148.735	63.0147	7.47422	5.65187	noncoding	AK125665		misc_RNA	3546	chr1	+	110911020	110915625		TATCCTCACGTATGGTGCTAGGCTATACTGGATTTGGGCTAACAAAAGCTTGTTAACTTT	intronic antisense	NM_001201548	SLC16A4	monocarboxylate transporter 5 isoform 4	-	110905472	110933704
ASHG19A3A027856	3.53656	up	148.735	63.0147	7.47422	5.65187	noncoding	AK125665		misc_RNA	3546	chr1	+	110911020	110915625		TATCCTCACGTATGGTGCTAGGCTATACTGGATTTGGGCTAACAAAAGCTTGTTAACTTT	intronic antisense	NM_004696	SLC16A4	monocarboxylate transporter 5 isoform 1	-	110905472	110933704
ASHG19A3A027856	3.53656	up	148.735	63.0147	7.47422	5.65187	noncoding	AK125665		misc_RNA	3546	chr1	+	110911020	110915625		TATCCTCACGTATGGTGCTAGGCTATACTGGATTTGGGCTAACAAAAGCTTGTTAACTTT	intronic antisense	NM_001201546	SLC16A4	monocarboxylate transporter 5 isoform 2	-	110905472	110933704
ASHG19A3A027856	3.53656	up	148.735	63.0147	7.47422	5.65187	noncoding	AK125665		misc_RNA	3546	chr1	+	110911020	110915625		TATCCTCACGTATGGTGCTAGGCTATACTGGATTTGGGCTAACAAAAGCTTGTTAACTTT	intronic antisense	NM_001201547	SLC16A4	monocarboxylate transporter 5 isoform 3	-	110905472	110933704
ASHG19A3A027856	3.53656	up	148.735	63.0147	7.47422	5.65187	noncoding	AK125665		misc_RNA	3546	chr1	+	110911020	110915625		TATCCTCACGTATGGTGCTAGGCTATACTGGATTTGGGCTAACAAAAGCTTGTTAACTTT	intronic antisense	NM_001201549	SLC16A4	monocarboxylate transporter 5 isoform 5	-	110905472	110933704
ASHG19A3A040050	2.17349	up	27.1832	20.0405	5.09417	3.97416	noncoding	ENST00000427368	RP11-402P6.5	Ensembl	251	chrX	-	71009235	71009486		GAGTTCTACTCAGCGAATGCAGATTACAGCAAACGGAAGAAAGAATGTCCAGACTTCTAA	intergenic
ASHG19A3A032648	2.04128	up	28.1799	22.0415	5.14644	4.11697	noncoding	G30706		misc_RNA	208	chr7	-	32901358	32901566		CCCTCTTACAGACTGCAGAATTACCATCCACAGTGTACATTGGATGAGAATGTGTCACCA	intergenic
ASHG19A3A045038	2.06112	up	27716.3	9605.09	14.5059	13.4625	noncoding	ENST00000440936	AC103796.1	Ensembl	1032	chr11	-	27911548	27912580	NM_005348,NM_001017963,"	GAGTACTTGGAGGAACAAAGAATAAAGGAGATTGTGAAGAAACATTCTCAGCTTATTGGA	intergenic
ASHG19A3A014885	2.13233	up	54.6187	40.1941	6.08537	4.99294	noncoding	BC042499		misc_RNA	1783	chr1	+	5553037	5554731		ATTAATTGATTGTTATTACTGCCGCCTTACAGCTGCTCTAAGGAGCCGTCTGCCACATTT	intergenic
ASHG19A3A030199	3.23363	up	872.434	319.397	9.80044	8.10729	noncoding	uc003pju.1	AK023685	UCSC_knowngene	2621	chr6	-	83874594	83877215		AGCTCTTGACCAAGAAGAATACACTTGATTCAGAGTTTCTGATGCTCTTAATCAGAACTA	exon sense-overlapping	NM_001199918	PGM3	phosphoacetylglucosamine mutase isoform 3	-	83874592	83903012
ASHG19A3A030199	3.23363	up	872.434	319.397	9.80044	8.10729	noncoding	uc003pju.1	AK023685	UCSC_knowngene	2621	chr6	-	83874594	83877215		AGCTCTTGACCAAGAAGAATACACTTGATTCAGAGTTTCTGATGCTCTTAATCAGAACTA	exon sense-overlapping	NM_001199919	PGM3	phosphoacetylglucosamine mutase isoform 4	-	83875848	83903012
ASHG19A3A030199	3.23363	up	872.434	319.397	9.80044	8.10729	noncoding	uc003pju.1	AK023685	UCSC_knowngene	2621	chr6	-	83874594	83877215		AGCTCTTGACCAAGAAGAATACACTTGATTCAGAGTTTCTGATGCTCTTAATCAGAACTA	intronic antisense	NM_015018	DOPEY1	protein dopey-1 isoform a	+	83777384	83878190
ASHG19A3A030199	3.23363	up	872.434	319.397	9.80044	8.10729	noncoding	uc003pju.1	AK023685	UCSC_knowngene	2621	chr6	-	83874594	83877215		AGCTCTTGACCAAGAAGAATACACTTGATTCAGAGTTTCTGATGCTCTTAATCAGAACTA	intronic antisense	NM_001199942	DOPEY1	protein dopey-1 isoform b	+	83777384	83878190
ASHG19A3A030199	3.23363	up	872.434	319.397	9.80044	8.10729	noncoding	uc003pju.1	AK023685	UCSC_knowngene	2621	chr6	-	83874594	83877215		AGCTCTTGACCAAGAAGAATACACTTGATTCAGAGTTTCTGATGCTCTTAATCAGAACTA	exon sense-overlapping	NM_001199917	PGM3	phosphoacetylglucosamine mutase isoform 1	-	83874592	83903655
ASHG19A3A030199	3.23363	up	872.434	319.397	9.80044	8.10729	noncoding	uc003pju.1	AK023685	UCSC_knowngene	2621	chr6	-	83874594	83877215		AGCTCTTGACCAAGAAGAATACACTTGATTCAGAGTTTCTGATGCTCTTAATCAGAACTA	exon sense-overlapping	NM_015599	PGM3	phosphoacetylglucosamine mutase isoform 2	-	83874592	83903012
ASHG19A3A034361	2.02352	up	633.3	376.01	9.3841	8.36723	noncoding	ENST00000452998	RP11-419M24.4	Ensembl	253	chr7	+	55945604	55945857		TAAAGAATGTATTTGACGAAGCAACATTGGCTGCGCTGGAGCCTCCAGAATCGAAGAAGA	intergenic
ASHG19A3A039319	2.84017	up	49.9208	27.8568	5.96185	4.45587	noncoding	uc004bxt.1	AX747401	UCSC_knowngene	1772	chr9	+	132098802	132100574		TTTCCTAATTTGTCAGGATTTTAGGCCACATGGCAGCTGGGGGCAGAAACATTTCTGAGA	intergenic
ASHG19A3A023659	2.59285	up	2169.07	812.259	10.9863	9.61176	noncoding	uc001dbm.2	CR594506	UCSC_knowngene	1867	chr1	+	64645310	64647177		CAGATCTTTTTCTCCTTTTTTGCACAAAACTATGCTTATGGTTTGTGTCACAGAAGTGAA	intergenic
ASHG19A3A007995	2.08688	up	8976.85	3252.93	12.8984	11.837	noncoding	ENST00000414673	KRT16P2	Ensembl	1423	chr17	-	16733312	16736067	NR_029393,ENST00000439127,ENST00000399124,"	TACCAGATCTTGCTGGACATGAAGACACGGCTGGAGCAGGAGATCGCCACCTACCGCCGC	intergenic
ASHG19A3A049247	2.96453	up	2222.39	737.033	11.0205	9.45269	noncoding	ENST00000433721	RP11-408E5.6	Ensembl	379	chr13	-	19725693	19726447		CAGGAAACCATGCAGTTCCCCCAGGTCTCCACCAAGAGTCTCTCCAAGAAATGGCGAGTC	intergenic
ASHG19A3A027197	4.24342	up	48.2675	18.2232	5.917	3.83177	noncoding	ENST00000509159	CTC-278L1.1	Ensembl	1666	chr5	-	105751276	105752942		TACGCCGGGAAGATGTCAGCCTAACAAAGAATGTGTGTAAAAACTGCAGAGGAACCTTCT	intergenic
ASHG19A3A007702	4.2794	up	251.745	84.1923	8.17858	6.08117	noncoding	NR_030722	FAM104B	RefSeq_NR	1099	chrX	-	55169534	55187628		GATTCTCAAGATACAGAGGTAGCAATTTTCATGGAGTGATAATGAAAGGAGCAGCAGCCG	exon sense-overlapping	NM_001166700	FAM104B	hypothetical protein LOC90736 isoform 3	-	55171677	55187628
ASHG19A3A007702	4.2794	up	251.745	84.1923	8.17858	6.08117	noncoding	NR_030722	FAM104B	RefSeq_NR	1099	chrX	-	55169534	55187628		GATTCTCAAGATACAGAGGTAGCAATTTTCATGGAGTGATAATGAAAGGAGCAGCAGCCG	exon sense-overlapping	NM_001166703	FAM104B	hypothetical protein LOC90736 isoform 6	-	55171677	55187535
ASHG19A3A007702	4.2794	up	251.745	84.1923	8.17858	6.08117	noncoding	NR_030722	FAM104B	RefSeq_NR	1099	chrX	-	55169534	55187628		GATTCTCAAGATACAGAGGTAGCAATTTTCATGGAGTGATAATGAAAGGAGCAGCAGCCG	exon sense-overlapping	NM_001166704	FAM104B	hypothetical protein LOC90736 isoform 7	-	55171677	55187628
ASHG19A3A007702	4.2794	up	251.745	84.1923	8.17858	6.08117	noncoding	NR_030722	FAM104B	RefSeq_NR	1099	chrX	-	55169534	55187628		GATTCTCAAGATACAGAGGTAGCAATTTTCATGGAGTGATAATGAAAGGAGCAGCAGCCG	exon sense-overlapping	NM_001166702	FAM104B	hypothetical protein LOC90736 isoform 5	-	55171677	55187567
ASHG19A3A007702	4.2794	up	251.745	84.1923	8.17858	6.08117	noncoding	NR_030722	FAM104B	RefSeq_NR	1099	chrX	-	55169534	55187628		GATTCTCAAGATACAGAGGTAGCAATTTTCATGGAGTGATAATGAAAGGAGCAGCAGCCG	exon sense-overlapping	NM_001166699	FAM104B	hypothetical protein LOC90736 isoform 2	-	55169534	55187628
ASHG19A3A007702	4.2794	up	251.745	84.1923	8.17858	6.08117	noncoding	NR_030722	FAM104B	RefSeq_NR	1099	chrX	-	55169534	55187628		GATTCTCAAGATACAGAGGTAGCAATTTTCATGGAGTGATAATGAAAGGAGCAGCAGCCG	exon sense-overlapping	NM_138362	FAM104B	hypothetical protein LOC90736 isoform 1	-	55169534	55187628
ASHG19A3A007702	4.2794	up	251.745	84.1923	8.17858	6.08117	noncoding	NR_030722	FAM104B	RefSeq_NR	1099	chrX	-	55169534	55187628		GATTCTCAAGATACAGAGGTAGCAATTTTCATGGAGTGATAATGAAAGGAGCAGCAGCCG	exon sense-overlapping	NM_001166701	FAM104B	hypothetical protein LOC90736 isoform 4	-	55171677	55187628
ASHG19A3A013603	2.1813	up	88.9029	62.4149	6.76399	5.6388	noncoding	ENST00000420788	AC006509.7	Ensembl	445	chr2	-	47958447	47959231		CAGTTGTAGTATAGTGGTGATGCATCTAATTCCACACAAAGACCAACAAATTACATGTTT	intergenic
ASHG19A3A051013	4.40105	up	3047.9	672.619	11.4416	9.30376	noncoding	CR616151		misc_RNA	765	chr14	-	77972380	77973145		GAGAGTGCATGTTAAGAACTGAAGGGGAACTACTTGAGATGACTTAAGAAGCATCCCATG	exon sense-overlapping	NM_004863	SPTLC2	serine palmitoyltransferase 2	-	77972339	78083110
ASHG19A3A029269	5.25458	up	154.365	44.0701	7.52575	5.13217	noncoding	ENST00000410516	AC008393.1	Ensembl	321	chr5	+	179272831	179273152		CATCTTATCACCCACTTCTTTTATTGGATTAAATATATTAAACATGCAATATCATGTATT	intronic antisense	NM_016175	C5orf45	hypothetical protein LOC51149 isoform 1	-	179264265	179285840
ASHG19A3A029269	5.25458	up	154.365	44.0701	7.52575	5.13217	noncoding	ENST00000410516	AC008393.1	Ensembl	321	chr5	+	179272831	179273152		CATCTTATCACCCACTTCTTTTATTGGATTAAATATATTAAACATGCAATATCATGTATT	intronic antisense	NM_001017987	C5orf45	hypothetical protein LOC51149 isoform 2	-	179264265	179285840
ASHG19A3A035991	2.39771	up	66.3047	42.8318	6.35338	5.09172	noncoding	ENST00000444413	AP004289.2	Ensembl	1457	chr8	-	100352532	100353989		GTCCTAGTCTGAGAAGAATCTGAAGGCTTTATTGAAACACTTTGATCTTTTCTGAAGTTT	intronic antisense	NM_017890	VPS13B	vacuolar protein sorting-associated protein 13B	+	100025493	100889808
ASHG19A3A035991	2.39771	up	66.3047	42.8318	6.35338	5.09172	noncoding	ENST00000444413	AP004289.2	Ensembl	1457	chr8	-	100352532	100353989		GTCCTAGTCTGAGAAGAATCTGAAGGCTTTATTGAAACACTTTGATCTTTTCTGAAGTTT	intronic antisense	NM_152564	VPS13B	vacuolar protein sorting-associated protein 13B	+	100025493	100889808
ASHG19A3A008787	3.85495	up	749.935	239.811	9.60389	7.65718	noncoding	BC002811		NRED	1686	chr17	-	73161681	73163344		CACTGCCATTTTATAGATGAGAAAGCCAAGTTCCAGAAAAGTTGTGAAATAGACGGTGAC	intergenic
ASHG19A3A020938	7.97742	up	216.209	39.9032	7.97953	4.98361	noncoding	ENST00000438017	RP4-613B23.1	Ensembl	722	chr3	-	42643454	42695880		TCTGAAGATGATTCTGAAGAAGAGGAGGAATTGGAAGAGGAATCCGAGCCTTCTGAATGA	intronic antisense	NM_145166	ZBTB47	zinc finger and BTB domain-containing protein	+	42695175	42709072
ASHG19A3A020938	7.97742	up	216.209	39.9032	7.97953	4.98361	noncoding	ENST00000438017	RP4-613B23.1	Ensembl	722	chr3	-	42643454	42695880		TCTGAAGATGATTCTGAAGAAGAGGAGGAATTGGAAGAGGAATCCGAGCCTTCTGAATGA	natural antisense	NM_005385	NKTR	NK-tumor recognition protein	+	42642146	42690233
ASHG19A3A017894	2.55123	up	26.2255	16.5535	5.0461	3.6949	noncoding	ENST00000431361	RP5-885L7.11	Ensembl	668	chr20	-	61431978	61436939		GTATTTGAAGTGCTTGTCACAGTCCACAAAATAACCACTCAGAATCTGTTACTATTTTGT	intronic antisense	NM_007346	OGFR	opioid growth factor receptor	+	61436176	61445352
ASHG19A3A034851	2.21698	up	492.834	281.897	9.06148	7.91289	noncoding	AK098134		misc_RNA	2814	chr7	+	102023051	102025864		TGTGAAGTCCACTGACTTCCGGGTGGAACAGGGTTCAGTATGCCAATTAAATTATTGGGT	intergenic
ASHG19A3A021060	4.19535	up	332.496	109.379	8.5434	6.4746	noncoding	NR_004405	LAMB2L	RefSeq_NR	1543	chr3	-	49190292	49191834		CCCTCAGGTGGGAGTTTCGGAAACAAAAGGGAAATTGATTAAACTTGTATTATACACTGG	intergenic
ASHG19A3A043914	2.77996	up	1154.05	459.831	10.1678	8.69277	noncoding	BX649150		misc_RNA	10336	chr10	+	49551375	49562836		TTTTAAGCAACCAGCTGACCCTTGTATAATTTGCAGTGCGAATTTAACGCTGTGTAGGTG	intergenic
ASHG19A3A015841	2.02499	up	29.5085	23.2957	5.21244	4.19452	noncoding	ENST00000498882	AC073263.1	Ensembl	2915	chr2	+	74378364	74381319		AGGCAAACCTTGGGCATGGGGAGATAAAAGTGAGAAGAGTCAAAAAGATTGATTTCTATA	intergenic
ASHG19A3A018953	2.43983	up	51.5949	33.3077	6.0058	4.71902	noncoding	G36526		misc_RNA	216	chr21	-	45223767	45223983		AGAGTTTCAGTCTTCGGAGTTTGACCTTCTGGCCCAAGGTCATCACAGCCACAGGCGGAG	natural antisense	NM_003683	RRP1	ribosomal RNA processing protein 1 homolog A	+	45209417	45223983
ASHG19A3A010167	2.22767	up	109.737	74.7461	7.05577	5.90023	noncoding	uc001hbp.1	AX746920	UCSC_knowngene	2524	chr1	-	204989426	204991950		TTATCTCACGCAACTTGGATGTGGACTAACCCTCTCCAAGACAATGTTGGAATCTGGATC	natural antisense	NM_001160332	NFASC	neurofascin isoform 3 precursor	+	204797781	204991950
ASHG19A3A010167	2.22767	up	109.737	74.7461	7.05577	5.90023	noncoding	uc001hbp.1	AX746920	UCSC_knowngene	2524	chr1	-	204989426	204991950		TTATCTCACGCAACTTGGATGTGGACTAACCCTCTCCAAGACAATGTTGGAATCTGGATC	natural antisense	NM_001160331	NFASC	neurofascin isoform 2 precursor	+	204913353	204991950
ASHG19A3A010167	2.22767	up	109.737	74.7461	7.05577	5.90023	noncoding	uc001hbp.1	AX746920	UCSC_knowngene	2524	chr1	-	204989426	204991950		TTATCTCACGCAACTTGGATGTGGACTAACCCTCTCCAAGACAATGTTGGAATCTGGATC	natural antisense	NM_015090	NFASC	neurofascin isoform 4 precursor	+	204797781	204991950
ASHG19A3A010167	2.22767	up	109.737	74.7461	7.05577	5.90023	noncoding	uc001hbp.1	AX746920	UCSC_knowngene	2524	chr1	-	204989426	204991950		TTATCTCACGCAACTTGGATGTGGACTAACCCTCTCCAAGACAATGTTGGAATCTGGATC	natural antisense	NM_001005388	NFASC	neurofascin isoform 1 precursor	+	204797781	204991950
ASHG19A3A011933	2.75013	up	47.6121	27.5415	5.89708	4.43759	noncoding	uc001hqe.1	AK055856	UCSC_knowngene	3331	chr1	-	226723318	226730469		ACAACTAGGTCAGCTACAGGACTTGGGGGATCGGATGCCCTGTGGGGAGGAGAGGATTAA	intergenic
ASHG19A3A016869	3.2652	up	260.061	112.187	8.22087	6.5137	noncoding	uc002vbb.2	BC047484	UCSC_knowngene	1220	chr2	+	206950355	206951575		GGCTAAGTTCTGTGGCTGGTGGTCAGTTTGTAAATTTATACTTAAAGAGACTTAATAGTA	natural antisense	NM_017759	INO80D	INO80 complex subunit D	-	206858444	206950906
ASHG19A3A018501	2.27387	up	125.417	83.0096	7.24339	6.05824	noncoding	ENST00000439558	RP5-907D15.2	Ensembl	648	chr20	+	57090782	57149026		AAGTGTACTGGCTCCTGTCCTGGATCAACTCAGAAAATGAAACACATCGGATTCTGTCCA	bidirectional	NM_153360	APCDD1L	protein APCDD1-like precursor	-	57034425	57089949
ASHG19A3A026232	3.17292	up	218.994	99.4075	7.99607	6.33026	noncoding	ENST00000452846	RP4-639F20.1	Ensembl	518	chr1	+	95393121	95428826		CAAAAGAGTGGCTAGGGTTTTACAAGGGCTATGAAGAAACATATTAAGGTTAATAAAGCT	bidirectional	NM_001839	CNN3	calponin-3	-	95362506	95392735
ASHG19A3A019626	2.62857	up	45.9554	27.7867	5.84598	4.4517	noncoding	AK093872		misc_RNA	2185	chr22	-	26917963	26920144		GCAGCATGCATCATTCATTCTGATTCCTTAATTTGCCATATGTGAAAACATGGTAATCTA	intergenic
ASHG19A3A020074	3.14916	up	1923.24	619.184	10.8351	9.18011	noncoding	ENST00000412461	AC004461.4	Ensembl	694	chr22	+	19043326	19044020		AAGAACGCCTGCACCATGCTCGGCAACATCACACACATGATCCGCAAGAACAAAGCCTCT	intronic antisense	NM_001173534	DGCR2	integral membrane protein DGCR2/IDD isoform 3	-	19023794	19109967
ASHG19A3A020074	3.14916	up	1923.24	619.184	10.8351	9.18011	noncoding	ENST00000412461	AC004461.4	Ensembl	694	chr22	+	19043326	19044020		AAGAACGCCTGCACCATGCTCGGCAACATCACACACATGATCCGCAAGAACAAAGCCTCT	intronic antisense	NM_005137	DGCR2	integral membrane protein DGCR2/IDD isoform 1	-	19023794	19109967
ASHG19A3A020074	3.14916	up	1923.24	619.184	10.8351	9.18011	noncoding	ENST00000412461	AC004461.4	Ensembl	694	chr22	+	19043326	19044020		AAGAACGCCTGCACCATGCTCGGCAACATCACACACATGATCCGCAAGAACAAAGCCTCT	intronic antisense	NM_001173533	DGCR2	integral membrane protein DGCR2/IDD isoform 2	-	19023794	19109967
ASHG19A3A020074	3.14916	up	1923.24	619.184	10.8351	9.18011	noncoding	ENST00000412461	AC004461.4	Ensembl	694	chr22	+	19043326	19044020		AAGAACGCCTGCACCATGCTCGGCAACATCACACACATGATCCGCAAGAACAAAGCCTCT	intronic antisense	NM_001184781	DGCR2	integral membrane protein DGCR2/IDD isoform 4	-	19023794	19109967
ASHG19A3A013336	2.46088	up	1025.11	465.883	10.0131	8.71393	noncoding	BC019085		NRED	1274	chr1	-	243665068	243666313		ATAGGGATGAACATGATTTTCCTTCGTACAGACAGCTTAAATAAAGCACTATGTCAATCT	intron sense-overlapping	NM_001206729	AKT3	RAC-gamma serine/threonine-protein kinase	-	243663020	244006886
ASHG19A3A013336	2.46088	up	1025.11	465.883	10.0131	8.71393	noncoding	BC019085		NRED	1274	chr1	-	243665068	243666313		ATAGGGATGAACATGATTTTCCTTCGTACAGACAGCTTAAATAAAGCACTATGTCAATCT	intron sense-overlapping	NM_181690	AKT3	RAC-gamma serine/threonine-protein kinase	-	243651534	244006584
ASHG19A3A013336	2.46088	up	1025.11	465.883	10.0131	8.71393	noncoding	BC019085		NRED	1274	chr1	-	243665068	243666313		ATAGGGATGAACATGATTTTCCTTCGTACAGACAGCTTAAATAAAGCACTATGTCAATCT	exon sense-overlapping	NM_005465	AKT3	RAC-gamma serine/threonine-protein kinase	-	243663020	244006584
ASHG19A3A041024	2.91956	up	219.829	107.979	8.00056	6.4548	noncoding	ENST00000454598	RP11-552J9.13	Ensembl	187	chrX	+	52751386	52751573	ENST00000448031,ENST00000443639,ENST00000435089,ENST00000433136,ENST00000423117,"	TGATCAAGGAGGATGAGATTCGAGAGTCCAGTGAAATCATTAACAAGACCATCTTGTCTT	intergenic
ASHG19A3A055226	2.39126	up	116.319	73.6321	7.13774	5.87997	noncoding	uc003pqc.2	BC047952	UCSC_knowngene	879	chr6	+	99973939	100033082	ENST00000452647,"	ATAGAAAAGTGTGGCTGGTCTGAAGGTTTGACGTCAATAAAGGGAAACTGCCACAATTTT	intronic antisense	NM_005190	CCNC	cyclin-C isoform a	-	99990262	100016690
ASHG19A3A055226	2.39126	up	116.319	73.6321	7.13774	5.87997	noncoding	uc003pqc.2	BC047952	UCSC_knowngene	879	chr6	+	99973939	100033082	ENST00000452647,"	ATAGAAAAGTGTGGCTGGTCTGAAGGTTTGACGTCAATAAAGGGAAACTGCCACAATTTT	intronic antisense	NM_001013399	CCNC	cyclin-C isoform b	-	99990262	100016690
ASHG19A3A055226	2.39126	up	116.319	73.6321	7.13774	5.87997	noncoding	uc003pqc.2	BC047952	UCSC_knowngene	879	chr6	+	99973939	100033082	ENST00000452647,"	ATAGAAAAGTGTGGCTGGTCTGAAGGTTTGACGTCAATAAAGGGAAACTGCCACAATTTT	exon sense-overlapping	NM_001195131	LOC100130890	hypothetical protein LOC100130890	+	99968869	99981059
ASHG19A3A021703	2.56586	up	221.104	122.871	8.00809	6.64865	noncoding	BC040051		RNAdb	584	chr3	-	142719749	142720309		GGAGACAGTCAATAAGAGAAAATCGTAAATACAGATGGTATTCTAAATCTAGCATGCATG	bidirectional	NM_001080415	U2SURP	U2 snRNP-associated SURP motif-containing	+	142720371	142779567
ASHG19A3A043175	2.4565	up	25.6451	16.8175	5.0157	3.7191	noncoding	ENST00000417456	RP11-244H3.1	Ensembl	3163	chr1	-	35439956	35450914		CATGTCATCAGTTTTCTTTAAAAACCTACAAATGGGATAGTATTGCAAGGTTCTTCTGCA	exon sense-overlapping	NM_001195156	LOC100506144	hypothetical protein LOC100506144	-	35447126	35450948
ASHG19A3A030236	3.90452	up	8839.13	1814.89	12.8753	10.9101	noncoding	ENST00000402666	RP11-156F23.2	Ensembl	306	chr6	-	87779873	87780179	ENST00000497298,ENST00000479116,ENST00000418441,"	AAATGATCAGAAAAAGAAGGAAGCCAAAGAGAAAGGCACCTGGGTTCAACTGAAGTGCCA	intergenic
ASHG19A3L0001176	4.06916	up	640.904	198.873	9.40027	7.37554	noncoding	BM704421	lincRNA-NDUFA10	lincRNA	436	chr2	+	240323441	240324049		CCTGTGATTCTTGGTGGGGGAAACTAGTTATGTGGATAAAAATACAGTTAGCAAAATAAA	bidirectional	NM_006037	HDAC4	histone deacetylase 4	-	239969863	240322643
ASHG19A3A000002	2.49105	up	50.2983	31.9745	5.97195	4.6552	noncoding	AF126749		NRED	1472	chr13	+	70681344	70713683	NR_002717,"	AGAAGGCAAAAGGCTGGCAGCTCACGCAGGgttctggaggctgggaagttcaagaccaat	natural antisense	NM_020866	KLHL1	kelch-like protein 1	-	70274724	70682625
ASHG19A3A008468	2.74584	up	209.936	109.982	7.93969	6.48244	noncoding	AK095350		NRED	2791	chr17	-	44624545	44627336		TCTTTTCTGGAATTAAAAGTACTTTGGGTGGTGGTGAGGGTCAGAGGAAGAAGTAAAGAT	natural antisense	NM_001006607	LRRC37A2	leucine-rich repeat-containing protein 37A2	+	44590075	44633014
ASHG19A3A008468	2.74584	up	209.936	109.982	7.93969	6.48244	noncoding	AK095350		NRED	2791	chr17	-	44624545	44627336		TCTTTTCTGGAATTAAAAGTACTTTGGGTGGTGGTGAGGGTCAGAGGAAGAAGTAAAGAT	intron sense-overlapping	NM_016632	ARL17A	ADP-ribosylation factor-like 17-like isoform b	-	44594067	44657088
ASHG19A3A040729	2.65289	up	1306.49	534.753	10.3298	8.92226	noncoding	ENST00000439908	RP3-499B10.5	Ensembl	784	chrX	+	18883888	18884672		TTGGAGTCCTAGTTAGATTTAATGCCGAATCCATCCTTGCTCAAGTGAAAATTGAAGAAG	intergenic
ASHG19A3A051262	2.02497	up	10306	3845.26	13.1062	12.0883	noncoding	ENST00000480068	RP11-689J19.1	Ensembl	315	chr14	+	21867083	21867398		ACCCAGAAATACAACTGCGACAAGATGATCTGCTGCAATTGTTATGCTAGTGCACATCCA	intronic antisense	NM_001170629	CHD8	chromodomain-helicase-DNA-binding protein 8	-	21853352	21899867
ASHG19A3A051262	2.02497	up	10306	3845.26	13.1062	12.0883	noncoding	ENST00000480068	RP11-689J19.1	Ensembl	315	chr14	+	21867083	21867398		ACCCAGAAATACAACTGCGACAAGATGATCTGCTGCAATTGTTATGCTAGTGCACATCCA	intronic antisense	NM_020920	CHD8	chromodomain-helicase-DNA-binding protein 8	-	21853352	21905457
ASHG19A3A029632	2.24418	up	11223.5	3790.05	13.232	12.0658	noncoding	ENST00000441380	IFITM4P	Ensembl	420	chr6	-	29718505	29718925		ATCATGACCATTCTGCTCACCGTCATCATCCTAGTGTTGATCTTCCAAGTCTGTCGATAG	intergenic
ASHG19A3A013000	3.17743	up	125.868	59.9419	7.24853	5.58067	noncoding	AK055160		misc_RNA	2105	chr19	+	54491367	54493468		CATAGAAAGCAACGTGGAGACTCAGAAGCAAGCACAGCATCAAGGAATGATCAATAAAAA	exon sense-overlapping	NM_031895	CACNG8	voltage-dependent calcium channel gamma-8	+	54466289	54493469
ASHG19A3A019044	4.38297	up	208.166	69.5138	7.92724	5.79533	noncoding	ENST00000311003	TERF1P	Ensembl	1181	chr21	+	15148406	15149587		TGGCATGAGGAAATATGGAGAGGGAATTATAAATTCAACAACCGGACAAGTGTCATGTTA	intergenic
ASHG19A3A042004	3.26476	up	271.662	116.56	8.27902	6.57204	noncoding	uc011nag.1	NCRNA00107	UCSC_knowngene	668	chrY	+	231384	232052	uc011mgz.1,NR_027232,NR_027231,"	AAGGGAATAACGGGGCTCGTCTTTCTACGTTACTTTATGTGGGAGTAGTTGTAAAACAGA	intergenic
ASHG19A3A047066	4.8376	up	5570.23	1022.61	12.2556	9.98132	noncoding	uc001pyz.2	KIAA1201	UCSC_knowngene	2363	chr11	+	123496110	123498473		TGCCCAGCCAAATCTTAATGTAAAGTAGCTAGAGCCATGGAAGTACAGTATGAATTAAAA	intergenic
ASHG19A3A015856	2.44706	up	103.138	64.148	6.96994	5.67889	noncoding	AK096725		RNAdb	1880	chr2	+	74730312	74732192	NR_024606,"	ATGAGTGTGAGGCAGGAAGAATAAGGCAGAAGAGAGGTGCTTTTTAAAAGTTTTTATTTC	natural antisense	NM_032673	PCGF1	polycomb group RING finger protein 1	-	74732169	74734821
ASHG19A3A015856	2.44706	up	103.138	64.148	6.96994	5.67889	noncoding	AK096725		RNAdb	1880	chr2	+	74730312	74732192	NR_024606,"	ATGAGTGTGAGGCAGGAAGAATAAGGCAGAAGAGAGGTGCTTTTTAAAAGTTTTTATTTC	natural antisense	NM_001009812	LBX2	transcription factor LBX2	-	74724643	74730443
ASHG19A3A042245	2.1314	up	3143.52	1319.62	11.4816	10.3898	noncoding	ENST00000414898	RP11-553N16.1	Ensembl	853	chr1	+	241995236	241996089		ATCTTAGTGATGCTTACTTCAAGAAGAAGCTGTGGAAGTTCAGACCAGGAAGGTGAGATC	intergenic
ASHG19A3A019069	7.79361	up	173.715	33.3638	7.68348	4.72119	noncoding	NR_027790	C21orf34	RefSeq_NR	3475	chr21	+	17442841	17982094		CCTTTGAATTAGCTTTCCCTAGGCCATGAGTCAACATTAGTAGTTTATACATCCAAATTG	intergenic
CUST_4_PI426265844	3.02939	up	280.603	129.308	8.32177	6.72275	noncoding	AY195961	Beta-globin transcripts	lncRNAdb	410	chr11	-	5301818	5302228		AAGCTGACCACCTGACTAAAACTCCACCTCAAACGGCATCATAAAGAAAATGGATGCCTG	intergenic
ASHG19A3L0001049	3.15407	up	161.147	76.1521	7.58476	5.92754	noncoding	exon2235+	lincRNA-GLI2-4	lincRNA	102	chr2	+	121155131	121155232		GAAGAGCAGGGAAACGGACGGCAGACATGGGGGCAGGCATGGGGCGCAGAGGGGACCCCA
ASHG19A3A007800	2.37652	up	95.7761	61.5401	6.86805	5.6192	noncoding	NR_033656	STX8	RefSeq_NR	782	chr17	-	9153788	9479275		CAATATGAAAGAAAAGGTGAAAAGGCACCAAAGGTCCAGCCTGATGAGTGAAGAGGCTAA	bidirectional	NM_145054	WDR16	WD repeat-containing protein 16 isoform b	+	9479943	9546776
ASHG19A3A007800	2.37652	up	95.7761	61.5401	6.86805	5.6192	noncoding	NR_033656	STX8	RefSeq_NR	782	chr17	-	9153788	9479275		CAATATGAAAGAAAAGGTGAAAAGGCACCAAAGGTCCAGCCTGATGAGTGAAGAGGCTAA	exon sense-overlapping	NM_004853	STX8	syntaxin-8	-	9153787	9479275
ASHG19A3A007800	2.37652	up	95.7761	61.5401	6.86805	5.6192	noncoding	NR_033656	STX8	RefSeq_NR	782	chr17	-	9153788	9479275		CAATATGAAAGAAAAGGTGAAAAGGCACCAAAGGTCCAGCCTGATGAGTGAAGAGGCTAA	bidirectional	NM_001080556	WDR16	WD repeat-containing protein 16 isoform c	+	9479943	9546776
ASHG19A3A038340	2.85187	up	1128.02	441.46	10.1376	8.62568	noncoding	ENST00000445989	RP11-279E1.1	Ensembl	505	chr9	+	6276464	6276969		CTGAGTAACCCTTCAGAACTAGATGAACTGATAAATGCAGAGGCATATGAGAAATATGTA	intergenic
ASHG19A3A053573	3.00841	up	121.888	61.3665	7.20391	5.61491	noncoding	AF054994		NRED	1685	chr16	-	21805415	21807080		TTCCTTCTAAAAGGTCATTTTATTACAGTAATGGGCAGGGTAGACATACCTCACTAGCGT	intergenic
ASHG19A3A038642	2.43784	up	72.391	45.8843	6.47602	5.19041	noncoding	ENST00000423564	BX664718.1	Ensembl	457	chr9	+	44245582	44246039	NR_003674,NR_003670,ENST00000461676,ENST00000454645,ENST00000443558,ENST00000377614,"	TTTGGGATCGAGATCTGGAAAAAAGCACTAGACTGGAAGAGGACGCGATGGAGTCGGAGC	intergenic
ASHG19A3A016896	4.39291	up	1994.54	476.747	10.8835	8.74837	noncoding	ENST00000440574	AC016697.3	Ensembl	464	chr2	+	209119970	209120905		CGGTGGATTGAAAAAAGAATTTTAGTCTCCTCCAGAGATTATATTTTGTGTGTTCATTGC	bidirectional	NM_005896	IDH1	isocitrate dehydrogenase [NADP] cytoplasmic	-	209100952	209119806
ASHG19A3A039574	2.33733	up	483.853	264.324	9.03974	7.81487	noncoding	ENST00000422795	GS1-542M4.3	Ensembl	395	chrX	-	8824705	8825100	NM_014042,"	AAAGACAACAATCTGGTTCCTATTGGCAAGCCAGCCTCAGAGCACTATGATGATGAGGAA	intergenic
ASHG19A3A032463	5.92817	up	210.978	52.2837	7.94584	5.37826	noncoding	ENST00000399411	AC006465.4	Ensembl	1150	chr7	-	7948930	7950080		CGTGGCCAAAAATGTGCTGAAAGTAAATGAAAACTTAACTAAATTCATCGCCATCAAGAA	intergenic
ASHG19A3A012110	2.07827	up	133.18	95.3148	7.32241	6.26703	noncoding	ENST00000484198	CTD-3128G10.1	Ensembl	732	chr19	+	6593337	6594069		AAAGTATCTTCTCCATGAGGCAGAATGAAGAAACAGACCACCCATTTCGTGGAAGGTGGA	intergenic
ASHG19A3A040415	6.29716	up	293.225	66.401	8.38087	5.72617	noncoding	ENST00000444622	RP3-358H7.1	Ensembl	1175	chrX	-	132275327	132277968		CTCTTAGGGGAAGTACAGCTTGGCCAGACCCTATCCATTGACTTGCACAATCTTACTTAT	intergenic
ASHG19A3A047742	2.43133	up	1700.78	708.652	10.6727	9.39092	noncoding	uc001sqo.2	CR602022	UCSC_knowngene	523	chr12	-	58325307	58329847		AGTCGTACCCTCTTGTTTTTCTCTGAGTCAGTCTTAAGGTGAAATGAAGTGTGGCCCAGT	intergenic
ASHG19A3A033026	2.09454	up	1372.9	682.578	10.3977	9.33102	noncoding	ENST00000436228	AC004878.3	Ensembl	1219	chr7	-	74916669	74956945	uc010lbw.2,uc003ubz.1,uc003txi.3,NR_027777,NR_027776,NR_027775,NR_003614,ENST00000506558,ENST00000442338,ENST00000337023,"	TAAGCACTGCGGTGAAGAAGATAGTAGGAAACAGTCTGGATGCTGGTGCCACTAATATTG	intergenic
ASHG19A3A018121	3.66848	up	152.934	62.2979	7.51173	5.63654	noncoding	ENST00000447621	GSTM3P	Ensembl	574	chr20	+	21482032	21482606		ATGTTTGAGCTCAAGTGCCTGTATGAGTTCCCAAATCTGAGGACTTCATGCACCACATTG	intergenic
ASHG19A3L0002634	7.87997	up	146.481	28.2478	7.45411	4.47592	noncoding	CF887728	lincRNA-CHRDL2	lincRNA	788	chr11	+	74357882	74358677		CCTAAGAAGATATATTGGTGACTTACAATGTGGCTTGAGTCATAATGCTGCTTATTTGCC	intergenic
ASHG19A3A009612	2.83443	up	927.094	378.462	9.88152	8.37846	noncoding	NR_026906	C17orf69	RefSeq_NR	942	chr17	+	43716340	43723594		GCTGCTTTTGTTACGTGTGCATTTTCTTGTAATCCCGTCATTCTGGGATTTAATAATAAT	intergenic
ASHG19A3A031863	4.36557	up	1258.7	328.32	10.2793	8.15318	noncoding	ENST00000413107	RP11-758C21.1	Ensembl	738	chr6	+	99622619	99623357	NM_020139,"	CAAGAAAGAATACAAGCCAGAGGAAATCCTGAAGAGGCACGGAATGATTTCCTGAAGAGA	intergenic
ASHG19A3A010178	4.41651	up	211.181	69.9426	7.94728	5.80437	noncoding	NR_033354	ZNF519	RefSeq_NR	2281	chr18	-	14075990	14132489		TAGAAAAGACTGACTAGGTCCAAGGTTGAGGCACATAGTGGTTAAGCACATTGTCAGCTC	exon sense-overlapping	NM_145287	ZNF519	zinc finger protein 519	-	14099941	14132489
ASHG19A3A008888	2.34855	up	479.274	261.152	9.02781	7.79604	noncoding	CR599788		misc_RNA	1536	chr17	-	79369409	79370944		AGCAAGGATGCATTACGGGGGTAATTTTAAACCGATCGATAAGATTTTTCAGAGAAAAAA	intergenic
ASHG19A3A043688	2.4025	up	132.208	82.4516	7.31332	6.04879	noncoding	ENST00000457930	RP11-565H13.3	Ensembl	389	chr10	+	21506819	21507208		TTGGCCTCATGGATACTTTTCATAAAGCTACCGGAAGAAATCCTGACACCCAGGCAATCA	intergenic
ASHG19A3A050128	3.89749	up	1422.44	403.374	10.444	8.4815	noncoding	uc001uzu.2	KIAA1704	UCSC_knowngene	1450	chr13	+	45605164	45607742		TGCCCCTTTCAACCTTTTCATTTTGAGCTTTACTAAGAGAATGCTTTTAGGAACAGAATT	intergenic
ASHG19A3A046235	2.1813	up	124.813	85.8371	7.23613	6.11093	noncoding	ENST00000513853	RP11-115J23.1	Ensembl	806	chr11	+	28724161	29066418		TGATTATCATCTACTCTCCTAGGGTGGTCAAGACTTGAGGATTCAGAGGCTGTTTCTCAA	intergenic
ASHG19A3A046902	4.9639	up	452.287	122.337	8.95379	6.64232	noncoding	ENST00000463339	RP11-690D19.1	Ensembl	476	chr11	+	102915965	102916441		TCTATAAGAAAGGTGATATTGTAGACATCAAGGGAATAGGTTGAAAAAGGAGTGCCCACA	intergenic
ASHG19A3A040886	2.12703	up	45798.4	14949.4	15.2024	14.1135	noncoding	ENST00000412542	RP6-105D16.1	Ensembl	878	chrX	+	44600332	44601210	NR_026890,NR_026825,NR_003662,NM_002295,NM_001012321,ENST00000493929,ENST00000488229,ENST00000484897,ENST00000483913,ENST00000483479,ENST00000464073,ENST00000454001,ENST00000453374,ENST00000445182,ENST00000443010,ENST00000442699,ENST00000435879,ENST00000433498,ENST00000431241,ENST00000418207,ENST00000339991,"	TCTACAGAGATCCTGAAGAGATTGAAAAAGAAGAGCAGGCTGCTGCTGAAAAGGCAGTGA	intergenic
ASHG19A3A013916	2.4893	up	55.2925	34.8795	6.10186	4.78611	noncoding	ENST00000446580	AC012075.2	Ensembl	520	chr2	-	81689818	81694070		TCTTGAACATGCAGCTTCAAATCAATGTCTGTCTGCTCATAAGTTCAACCAAACCAGGAC	intergenic
ASHG19A3A032963	2.07507	up	30318.7	10304.4	14.6236	13.5704	noncoding	ENST00000449887	RP11-166O4.4	Ensembl	378	chr7	-	66772591	66773343	ENST00000431445,ENST00000431306,"	AGCTTCAGTTCCAGCTCAGGCTCCCAAAGGTGCCCAGGCCTGTACAAAGGCTTCAGAGTA	intronic antisense	NM_022906	STAG3L4	STAG3-like protein 4	+	66767615	66786513
ASHG19A3A010017	4.20734	up	172.041	60.7904	7.67291	5.6	noncoding	AK124361		misc_RNA	2072	chr17	+	76839281	76841353		TCCCCACAAAGGACTTAAGAACACGCAGGTCATGAACAAATGAACACTTTTGCATAATTT	intergenic
ASHG19A3A041148	2.19609	up	127.827	87.1056	7.26952	6.13458	noncoding	ENST00000396055	RP13-278H16.2	Ensembl	340	chrX	+	70077012	70077352		TAGTGTCACAAATGGATCACATTCTGAAGTCACCTCAGAGTAATCACAGCAGGACAGTAC	intronic antisense	NM_031276	TEX11	testis-expressed sequence 11 protein isoform 2	-	69748789	70128567
ASHG19A3A041148	2.19609	up	127.827	87.1056	7.26952	6.13458	noncoding	ENST00000396055	RP13-278H16.2	Ensembl	340	chrX	+	70077012	70077352		TAGTGTCACAAATGGATCACATTCTGAAGTCACCTCAGAGTAATCACAGCAGGACAGTAC	intronic antisense	NM_001003811	TEX11	testis-expressed sequence 11 protein isoform 1	-	69748789	70128567
ASHG19A3A023467	2.2821	up	98.7601	66.1152	6.90989	5.71953	noncoding	ENST00000471720	RP11-227J5.3	Ensembl	806	chr3	+	160170385	160171191		TACTGGTGTGACATACACGGACAGCGAAGCCCAAGATGAAGCAGAAGGAGCAGCTGCAGC	intergenic
ASHG19A3A029168	2.93971	up	1378.41	509.685	10.4025	8.84681	noncoding	ENST00000425455	AL592494.3	Ensembl	1550	chr1	+	121244141	121245691		CTGAAACACCATAAAGATGACGTTTCAATTGTCAAAACTGGAATGGATTGTGGTATCAAT	intergenic
ASHG19A3A000364	2.08754	up	47.5998	35.983	5.89656	4.83475	noncoding	ENST00000455988	AC007405.8	Ensembl	547	chr2	-	171672914	171674547		GCGGTACAGATCCAGAGAGGGTGGGCGCCCAGCGATCCGCTCGGCTCGGCCCTGACAGGC	natural antisense	NM_013445	GAD1	glutamate decarboxylase 1 isoform GAD25	+	171673199	171699269
ASHG19A3A000364	2.08754	up	47.5998	35.983	5.89656	4.83475	noncoding	ENST00000455988	AC007405.8	Ensembl	547	chr2	-	171672914	171674547		GCGGTACAGATCCAGAGAGGGTGGGCGCCCAGCGATCCGCTCGGCTCGGCCCTGACAGGC	natural antisense	NM_000817	GAD1	glutamate decarboxylase 1 isoform GAD67	+	171673199	171717659
ASHG19A3A009088	2.40866	up	1671.09	704.727	10.6517	9.38347	noncoding	AK123655		misc_RNA	2349	chr1	-	192981501	192983850		ACACTGTACAAGTGGATTGCATATAGGCATATAGGCAGAACCAATGTGCAATAATTAAGA	exon sense-overlapping	NM_015984	UCHL5	ubiquitin carboxyl-terminal hydrolase isozyme L5	-	192981495	193028523
ASHG19A3A009088	2.40866	up	1671.09	704.727	10.6517	9.38347	noncoding	AK123655		misc_RNA	2349	chr1	-	192981501	192983850		ACACTGTACAAGTGGATTGCATATAGGCATATAGGCAGAACCAATGTGCAATAATTAAGA	exon sense-overlapping	NM_001199261	UCHL5	ubiquitin carboxyl-terminal hydrolase isozyme L5	-	192981495	193028523
CUST_119_PI426075208	3.83103	up	40.7131	17.0207	5.67215	3.73441	noncoding	nc-HOXC12-103+	nc-HOXC12-103	HOX cluster	148	chr12	-	54343936	54344084		GGGTGGGGAATGGACTACCAACCCCGGGGCTCGCTAGGCTGGGAGAGCGCGGACAGGAAC	intergenic
ASHG19A3A026637	3.20206	up	107.644	51.3706	7.03082	5.35182	noncoding	BC013657		misc_RNA	969	chr5	-	31328303	31329252		TCGTTTGTCAGATTAACCCCATTTGAGGAGAAATTTGAGTTTGTGGTTCATGGGTTTTTG	intergenic
ASHG19A3A021622	3.058	up	287.322	131.059	8.35495	6.74237	noncoding	AL133627		misc_RNA	1664	chr3	-	133871487	133873112		TTTAATGATTTGTCTTTAGAGGAGTGAGCACTCCTCTGGGGGTATATTACAACTGGGAAA	intergenic
ASHG19A3A050889	2.01388	up	31.4935	25.0024	5.30822	4.29824	noncoding	NR_024334	LOC645431	RefSeq_NR	2026	chr14	-	65877312	65879335		TGAGATACCCAAGTACAAAGCTTTACATTTGCCTAAAAATTCCATTTTTGTCTGGTGTTC	natural antisense	NM_004480	FUT8	alpha-(1,6)-fucosyltransferase isoform b"	+	65877309	66210839
ASHG19A3A050889	2.01388	up	31.4935	25.0024	5.30822	4.29824	noncoding	NR_024334	LOC645431	RefSeq_NR	2026	chr14	-	65877312	65879335		TGAGATACCCAAGTACAAAGCTTTACATTTGCCTAAAAATTCCATTTTTGTCTGGTGTTC	natural antisense	NM_178156	FUT8	alpha-(1,6)-fucosyltransferase isoform a"	+	65877309	66210839
ASHG19A3A050889	2.01388	up	31.4935	25.0024	5.30822	4.29824	noncoding	NR_024334	LOC645431	RefSeq_NR	2026	chr14	-	65877312	65879335		TGAGATACCCAAGTACAAAGCTTTACATTTGCCTAAAAATTCCATTTTTGTCTGGTGTTC	natural antisense	NM_178155	FUT8	alpha-(1,6)-fucosyltransferase isoform a"	+	65877309	66210839
ASHG19A3A017793	2.3209	up	72785.9	21243.7	15.8605	14.6459	noncoding	ENST00000415187	TMSL6	Ensembl	135	chr20	-	49457151	49457286	uc002qyd.1,NM_183049,NM_021109,ENST00000424567,ENST00000335179,"	GAAAAATCCACTGCCTTCCAAAGAAACGATTGAACAGGAGAAGCAAGCAGGCGAATCGTA	intronic antisense	NM_001010974	BCAS4	breast carcinoma-amplified sequence 4 isoform c	+	49411466	49493714
ASHG19A3A017793	2.3209	up	72785.9	21243.7	15.8605	14.6459	noncoding	ENST00000415187	TMSL6	Ensembl	135	chr20	-	49457151	49457286	uc002qyd.1,NM_183049,NM_021109,ENST00000424567,ENST00000335179,"	GAAAAATCCACTGCCTTCCAAAGAAACGATTGAACAGGAGAAGCAAGCAGGCGAATCGTA	intronic antisense	NM_198799	BCAS4	breast carcinoma-amplified sequence 4 isoform b	+	49411466	49493714
ASHG19A3A017793	2.3209	up	72785.9	21243.7	15.8605	14.6459	noncoding	ENST00000415187	TMSL6	Ensembl	135	chr20	-	49457151	49457286	uc002qyd.1,NM_183049,NM_021109,ENST00000424567,ENST00000335179,"	GAAAAATCCACTGCCTTCCAAAGAAACGATTGAACAGGAGAAGCAAGCAGGCGAATCGTA	intronic antisense	NM_017843	BCAS4	breast carcinoma-amplified sequence 4 isoform a	+	49411466	49493714
ASHG19A3A048831	2.1884	up	50130.4	15629.9	15.3154	14.1855	noncoding	ENST00000431241	RP11-556K13.1	Ensembl	880	chr1	-	102251895	102252775	NR_003662,NM_002295,NM_001012321,ENST00000483913,"	TCTGTACTTCGACAGAGATCCTGAAGAGATTGAAAAAGAAGAGCAGGCTGCTGCTGAGAA	intergenic
ASHG19A3A015969	2.4786	up	194.273	112.846	7.83289	6.52337	noncoding	ENST00000416474	AC127391.1	Ensembl	354	chr2	+	92005800	92006278	ENST00000457995,ENST00000451163,ENST00000442306,ENST00000431378,ENST00000424370,ENST00000377415,"	TTACACTCTCACCATCAGCAGCCTGCAGCCTGAAGATTTTGCAGCTTATTACTGTCAACA	intergenic
ASHG19A3A034558	5.28004	up	23783.1	3340.51	14.278	11.8775	noncoding	uc003ubq.3	AL832384	UCSC_knowngene	4819	chr7	+	74440800	74445619		CTTATTTTCTTGTTGAAGAAACACAAAACCCTCGAGATTCATGTACTGTATGTTGGAGAA	intergenic
ASHG19A3A055085	2.21311	up	31.3383	22.6531	5.30088	4.15481	noncoding	uc001jkr.2	M1	UCSC_knowngene	420	chr10	-	61496754	61513203		GGACTTCGCTTATTGAACCCCTGGACAGAATCAAGGTTGCTAAGAGACCACCTGTGCTGA	intergenic
ASHG19A3A035479	2.02184	up	145.202	105.899	7.4413	6.42563	noncoding	ENST00000382676	AF238378.3	Ensembl	285	chr8	-	6896092	6896961		ACTATACTGCATTTTTGGAGAACATCTTGGTGGGACCTGCTTCATCCTTGGTGAACGCTA	intergenic
ASHG19A3A007465	4.7642	up	134.7	42.6438	7.33748	5.08524	noncoding	NR_027076	LOC283761	RefSeq_NR	1197	chr15	-	90048161	90067265		TAGCATAAGACCTGGCTTGTGACAGGAGCGCCCAGTTCATGGAGGCTGCTGCTGTCACTA	intergenic
ASHG19A3A042495	3.01247	up	98.0353	49.9024	6.90086	5.30992	noncoding	G43223		misc_RNA	270	chr10	-	17279287	17279557		GCAGAAAGGCACTTGAAAGCTGTTTCTTTAAGATATGGATTTCTTTTTTATTCTTGCTGG	natural antisense	NM_003380	VIM	vimentin	+	17270257	17279592
ASHG19A3A033994	2.08342	up	229.466	155.42	8.05873	6.99977	noncoding	ENST00000415878	AC073629.2	Ensembl	321	chr7	+	16248569	16248890		AGATGCAAGCATTTTGAACTGGAAGGTGGTAAGAAGAGACACGGCCAAGTAATACGGTTC	intronic antisense	NM_001101417	ISPD	2-C-methyl-D-erythritol 4-phosphate	-	16127151	16460947
ASHG19A3A033994	2.08342	up	229.466	155.42	8.05873	6.99977	noncoding	ENST00000415878	AC073629.2	Ensembl	321	chr7	+	16248569	16248890		AGATGCAAGCATTTTGAACTGGAAGGTGGTAAGAAGAGACACGGCCAAGTAATACGGTTC	intronic antisense	NM_001101426	ISPD	2-C-methyl-D-erythritol 4-phosphate	-	16127151	16460947
ASHG19A3A055312	2.26718	up	604.155	326.493	9.32406	8.14316	noncoding	uc010ztj.1	FRG1B	UCSC_knowngene	2621	chr20	+	29611878	29653908		TTTTGCATGAGACGCTTCTGGACAGAGTCTCAGTCATAGCCTGCCTTCATCTCTGAAGGG	intergenic
ASHG19A3A024371	2.70195	up	32056.2	8414.58	14.6961	13.2621	noncoding	CR615035		misc_RNA	778	chr4	-	77968309	77969085		GTATTGCAGTCAGAACTGTGTACTGATGATAAAAGCCTCTGGTAGCAATAAAAAGTTGTC	intergenic
ASHG19A3A007453	2.26384	up	88.8072	60.1062	6.76304	5.58427	noncoding	ENST00000443573	AL139139.2	Ensembl	231	chr1	+	87597768	87598403	NR_026985,"	AGCGGCATCATTACAAGGGTGTGGGGTCGCGGCTCCTTTGTCCAGGACTACGCAGGGGCT	intergenic
ASHG19A3A009801	3.67723	up	172.652	69.6043	7.67638	5.79776	noncoding	ENST00000467217	RP11-51L5.1	Ensembl	306	chr17	+	60397244	60397550		GGCTATTAAAGAGAACTGGAAGGAGCTAAAACAAGAAAGGGCCAAGTGATTCAGTTCTGA	intergenic
ASHG19A3A022402	3.53777	up	1103.28	357.998	10.1111	8.28828	noncoding	ENST00000427353	AC115283.1	Ensembl	400	chr3	+	31310498	31310898		CAAATGTGTAACAATTAGACCAAAAGGCATCCAGCTAGCACGTGGAGAACGTAATTAAGA	intergenic
ASHG19A3A027037	2.01648	up	187.164	133.54	7.78238	6.77054	noncoding	uc003khf.1	AK096014	UCSC_knowngene	2730	chr5	-	80533383	80597378		ATGTGTTGATGTCACAGATGCTGTACCAGGCATTTGACTCCTTGATCTAAAGCCAGGATT	bidirectional	NM_001131036	ZCCHC9	zinc finger CCHC domain-containing protein 9	+	80597401	80608965
ASHG19A3A027037	2.01648	up	187.164	133.54	7.78238	6.77054	noncoding	uc003khf.1	AK096014	UCSC_knowngene	2730	chr5	-	80533383	80597378		ATGTGTTGATGTCACAGATGCTGTACCAGGCATTTGACTCCTTGATCTAAAGCCAGGATT	bidirectional	NM_032280	ZCCHC9	zinc finger CCHC domain-containing protein 9	+	80597401	80608965
ASHG19A3A027037	2.01648	up	187.164	133.54	7.78238	6.77054	noncoding	uc003khf.1	AK096014	UCSC_knowngene	2730	chr5	-	80533383	80597378		ATGTGTTGATGTCACAGATGCTGTACCAGGCATTTGACTCCTTGATCTAAAGCCAGGATT	intronic antisense	NM_001099735	CKMT2	creatine kinase S-type, mitochondrial precursor"	+	80529138	80562217
ASHG19A3A027037	2.01648	up	187.164	133.54	7.78238	6.77054	noncoding	uc003khf.1	AK096014	UCSC_knowngene	2730	chr5	-	80533383	80597378		ATGTGTTGATGTCACAGATGCTGTACCAGGCATTTGACTCCTTGATCTAAAGCCAGGATT	intronic antisense	NM_001099736	CKMT2	creatine kinase S-type, mitochondrial precursor"	+	80529138	80562217
ASHG19A3A027037	2.01648	up	187.164	133.54	7.78238	6.77054	noncoding	uc003khf.1	AK096014	UCSC_knowngene	2730	chr5	-	80533383	80597378		ATGTGTTGATGTCACAGATGCTGTACCAGGCATTTGACTCCTTGATCTAAAGCCAGGATT	bidirectional	NM_001131035	ZCCHC9	zinc finger CCHC domain-containing protein 9	+	80597401	80608965
ASHG19A3A027037	2.01648	up	187.164	133.54	7.78238	6.77054	noncoding	uc003khf.1	AK096014	UCSC_knowngene	2730	chr5	-	80533383	80597378		ATGTGTTGATGTCACAGATGCTGTACCAGGCATTTGACTCCTTGATCTAAAGCCAGGATT	intronic antisense	NM_001825	CKMT2	creatine kinase S-type, mitochondrial precursor"	+	80529138	80562217
ASHG19A3A014895	9.43687	up	1117.07	144.361	10.1255	6.88724	noncoding	ENST00000448842	AC125238.3	Ensembl	249	chr2	-	204536897	204537146		AAGTTCTACTCAGTGCATATGGATTACAGCAAACTGAAGAAAGAAGGTCCAGATTTCTAA	intergenic
ASHG19A3A019159	2.23725	up	2546.03	1060.63	11.2022	10.0405	noncoding	NR_026845	C21orf119	RefSeq_NR	828	chr21	+	33765441	33766264		CAACACAGTGTGTTTTTGGAAGATGTGATTGATTTGTAAACCGCATTAAATGCTCTGAAA	bidirectional	NM_014825	URB1	nucleolar pre-ribosomal-associated protein 1	-	33683329	33765312
ASHG19A3A040827	2.39075	up	10024.8	3184.69	13.0601	11.8027	noncoding	ENST00000391873	RP4-559A3.5	Ensembl	252	chr1	+	226151880	226152134		CCATCATGATCAATGAGGCCACACCCTACAACTATCCAGTGCCCGTCCACGATGATGGGA	intergenic
ASHG19A3A037742	2.62631	up	33.1601	20.2391	5.38156	3.98852	noncoding	ENST00000396160	MT1P1	Ensembl	399	chr9	-	98175400	98175799		TGCTACATTCCTTTTTCTATAAATATGTAAATAACAGTAAAACACTTTTGACTTAAAAAA	intergenic
ASHG19A3A039361	2.35843	up	59.7225	39.5577	6.20852	4.97069	noncoding	ENST00000444708	RP11-323H21.3	Ensembl	829	chr9	+	134691578	134696375		GGTGGCAAAATGGTTTGTATTTTTGTCTTAAGCCTTGGACTTTTAAAATCCTGGATTTTG	intergenic
ASHG19A3A050809	2.27375	up	2763.53	1117.74	11.3117	10.1267	noncoding	ENST00000488313	RP11-665C16.1	Ensembl	348	chr14	-	55749013	55749361		CCTTATCAAGAAGCAGAAAATCATTGTGAAAGTGTTGAAAGCACAAGCACAGAGTCAAAA	intronic antisense	NM_152231	FBXO34	protein CGI-301	+	55738871	55819801
ASHG19A3A050809	2.27375	up	2763.53	1117.74	11.3117	10.1267	noncoding	ENST00000488313	RP11-665C16.1	Ensembl	348	chr14	-	55749013	55749361		CCTTATCAAGAAGCAGAAAATCATTGTGAAAGTGTTGAAAGCACAAGCACAGAGTCAAAA	intronic antisense	NM_017943	FBXO34	protein CGI-301	+	55738020	55820329
ASHG19A3A051488	3.36855	up	54.5374	25.5631	6.08367	4.33154	noncoding	AL833129		RNAdb	3270	chr14	+	60606870	60610109		CTGTACCAGGCCACATGACATATGTTATTTTGTGGCATTCTAGAATTATTCCAATCTTTT	intergenic
ASHG19A3A049476	2.41305	up	53.4861	34.9005	6.0579	4.78705	noncoding	BC014346		misc_RNA	986	chr13	-	41110397	41111324		ACCTTGGGGTCTTGGGAGTAGAACTTTAGCTTTGAATAATTTAAGGGCTTGGCCTGTAAC	intergenic
ASHG19A3A028121	2.88413	up	304.171	145.578	8.42831	6.90017	noncoding	ENST00000437639	OFD1P17	Ensembl	3018	chr5	+	37209465	37212483		TGTAGTGACAAAGTCGAAAGTTTAACACGCTTTTCTCATGAAGAACCAGATGACTCTTGG	intronic antisense	NM_023073	C5orf42	hypothetical protein LOC65250	-	37106329	37249530
ASHG19A3A031098	3.74774	up	1137.49	347.063	10.1485	8.24252	noncoding	uc010jqf.1	HFE	UCSC_knowngene	442	chr6	+	26096614	26097056		GCTTCAGGATACCATATACAGCTCAGAAGTTTCTTCTTTAGGCATTAAATTTTAGCAAAG	intergenic
ASHG19A3A028793	2.44888	up	176.362	104.778	7.70325	6.41112	noncoding	ENST00000412537	AC010240.1	Ensembl	226	chr5	+	132284184	132284410		CTCTATAGACCATGACTGAAAGATGAAACCACCTGGTATCTGAAGCATCATTGGCCTTGA	intronic antisense	NM_014423	AFF4	AF4/FMR2 family member 4	-	132211070	132299354
ASHG19A3A013612	2.08268	up	72.6937	53.8937	6.48244	5.424	noncoding	AF086272		misc_RNA	550	chr2	-	48535400	48535943		CCACACGCTCTTTACAAGGGGCATAATCTAGAACATAAAAATACAGAAAGTTTGAAAGTA	intergenic
ASHG19A3A019886	2.8893	up	746.188	311.286	9.59644	8.06572	noncoding	uc003bcs.2	RRP7B	UCSC_knowngene	2230	chr22	-	42951346	42978017	ENST00000357802,"	TAAGAGGGGGTGCCCTAGAGCACCCCCCACACCGCCGAAAATACACACTCTGTTTCTTAC	natural antisense	NM_014509	SERHL2	serine hydrolase-like protein 2	+	42949924	42970388
ASHG19A3A017355	2.13858	up	68.3544	49.5563	6.3965	5.29985	noncoding	ENST00000413451	RP5-930J4.4	Ensembl	572	chr1	+	21069479	21070455		ATGTAACTCTCCAACATTTCCTTATAAAAAAGGCAAACAAGAAGTGACAACTCATGCTCC	natural antisense	NM_016287	HP1BP3	heterochromatin protein 1-binding protein 3	-	21069170	21113181
ASHG19A3A020283	3.03315	up	183.962	88.5078	7.75858	6.15777	noncoding	NR_026962	LOC284900	RefSeq_NR	963	chr22	+	28315363	28320950		GGCAGAATGAAAGAATTATGAGTGGAACTAGAGAATAGGAAAGACATGAACCAACGCCCA	bidirectional	NM_012399	PITPNB	phosphatidylinositol transfer protein beta	-	28247656	28315255
ASHG19A3A000098	2.18313	up	22.6158	16.6764	4.83325	3.70685	noncoding	ENST00000413606	RP4-717I23.3	Ensembl	770	chr1	-	93727742	93811388		attcaagctggggagacaaacaacatacaagctcatagatggaaggcttgtctcagataa	bidirectional	NM_001938	DR1	protein Dr1	+	93811477	93828148
ASHG19A3A000098	2.18313	up	22.6158	16.6764	4.83325	3.70685	noncoding	ENST00000413606	RP4-717I23.3	Ensembl	770	chr1	-	93727742	93811388		attcaagctggggagacaaacaacatacaagctcatagatggaaggcttgtctcagataa	intronic antisense	NM_206886	CCDC18	coiled-coil domain-containing protein 18	+	93646280	93744287
ASHG19A3A033267	2.77919	up	468.798	219.99	9.00041	7.52575	noncoding	ENST00000412754	RP11-126L15.4	Ensembl	369	chr7	-	100434935	100450238		TACGGGCGGGTCGTCCTCTCCACCATTTTTTAATGGAAAAAATAATAATTCTCAAAGACG	bidirectional	NM_020246	SLC12A9	solute carrier family 12 member 9	+	100450357	100464634
ASHG19A3A012579	2.70473	up	133.203	74.0384	7.32268	5.8872	noncoding	ENST00000451795	RP5-827C21.4	Ensembl	575	chr1	-	234508552	234509339		CAGCAAGGTATTTTTAAAAGGGATGAAGAGAGTTGCTTCAAATGTTTTGAGACGTTGTTA	bidirectional	NM_001012985	C1orf31	hypothetical protein LOC388753 isoform 1	+	234509428	234519795
ASHG19A3A012579	2.70473	up	133.203	74.0384	7.32268	5.8872	noncoding	ENST00000451795	RP5-827C21.4	Ensembl	575	chr1	-	234508552	234509339		CAGCAAGGTATTTTTAAAAGGGATGAAGAGAGTTGCTTCAAATGTTTTGAGACGTTGTTA	natural antisense	NM_001206641	C1orf31	hypothetical protein LOC388753 isoform 2	+	234509213	234519795
ASHG19A3A048336	6.19695	up	371.688	83.0275	8.69039	6.05883	noncoding	uc009zgg.1	RIMKLB	UCSC_knowngene	1887	chr12	+	8931626	8935685		TGAAGCAAGGGGGACAAAAATGGAAACAGGACTAAGATTCCTGCATTTTGACTCTAAATG	intergenic
ASHG19A3A038256	2.80888	up	467.689	217.38	8.99833	7.50833	noncoding	NR_027447	LOC100289341	RefSeq_NR	1872	chr9	-	139979397	139981269		CCCACTGAGGCTTGCATACTCTGCATTGCAATTATGTGTTATTCTTGATTAAATTCATTT	bidirectional	NM_016219	MAN1B1	endoplasmic reticulum mannosyl-oligosaccharide	+	139981416	140003639
ASHG19A3A042551	3.71266	up	1116.48	344.41	10.1241	8.23164	noncoding	ENST00000396262	RP11-748L13.3	Ensembl	573	chr10	-	27638640	27639219		ACATGTCTGCAGTCCTGCTGAAACTCGGATTTAAAGAGTCCCTCGTACAGTCAAAAATGG	intergenic
ASHG19A3A054515	3.66518	up	395.372	145.412	8.77274	6.89886	noncoding	uc002ebp.1	TRIM72	UCSC_knowngene	638	chr16	+	31237192	31237830		CCAGGAGTGGAAGGAAACAAACAAACATAAACCAAAGCAAAGACACTTAAGGGCTGGGTA	intergenic
ASHG19A3A049937	3.38047	up	66.4704	30.7629	6.35681	4.59958	noncoding	ENST00000422350	RP11-363G2.3	Ensembl	461	chr13	+	23424239	23424700	NM_173362,NM_001131066,NM_001131065,"	CAGGAGGACCTTTACATTTGGGAGATATAGAGGATTTTGATGGATGACCGTGTATAGTTT	intergenic
ASHG19A3A024277	2.04643	up	68.7403	52.0421	6.40413	5.37102	noncoding	ENST00000511911	RP11-468N14.7	Ensembl	260	chr4	-	69766368	69766628		CTGCACAGCTCTTGTTACTCTCTTTGTCATACTATGATGCTTGATTATCAAAAGTTTGTT	intergenic
ASHG19A3A011632	2.9004	up	54.912	29.8664	6.0932	4.55695	noncoding	AY927608		RNAdb	517	chr19	-	47999852	48018285		ACATGTCAGAAGGAGGGGTTGGACTCCCTGAAAGCCCAGCCACAGACCTGAGACAAAGAG	exon sense-overlapping	NM_003827	NAPA	alpha-soluble NSF attachment protein	-	47990890	48018497
ASHG19A3A031023	2.67572	up	402.853	199.564	8.80036	7.38043	noncoding	AK091312		RNAdb	2542	chr6	+	16764576	16767113		GTCTGTGATTTCATAGTACCCACCTCTGAAATAAGACTCTGTCTACAATTAAAAACAAAG	intergenic
ASHG19A3A046228	2.44571	up	91.3218	57.17	6.80129	5.51103	noncoding	NR_033314	BDNFOS	RefSeq_NR	1478	chr11	+	27528398	27699348	NR_002832,"	TATTGGGGGATACTGAGGTGAGCAGGGTATAAGTGGGGCAAGACTTTTCAGTGTAAACTT	natural antisense	NM_001143811	BDNF	brain-derived neurotrophic factor isoform a	-	27676441	27722600
ASHG19A3A046228	2.44571	up	91.3218	57.17	6.80129	5.51103	noncoding	NR_033314	BDNFOS	RefSeq_NR	1478	chr11	+	27528398	27699348	NR_002832,"	TATTGGGGGATACTGAGGTGAGCAGGGTATAAGTGGGGCAAGACTTTTCAGTGTAAACTT	natural antisense	NM_001143814	BDNF	brain-derived neurotrophic factor isoform a	-	27676441	27722035
ASHG19A3A046228	2.44571	up	91.3218	57.17	6.80129	5.51103	noncoding	NR_033314	BDNFOS	RefSeq_NR	1478	chr11	+	27528398	27699348	NR_002832,"	TATTGGGGGATACTGAGGTGAGCAGGGTATAAGTGGGGCAAGACTTTTCAGTGTAAACTT	natural antisense	NM_001143807	BDNF	brain-derived neurotrophic factor isoform a	-	27676441	27741294
ASHG19A3A046228	2.44571	up	91.3218	57.17	6.80129	5.51103	noncoding	NR_033314	BDNFOS	RefSeq_NR	1478	chr11	+	27528398	27699348	NR_002832,"	TATTGGGGGATACTGAGGTGAGCAGGGTATAAGTGGGGCAAGACTTTTCAGTGTAAACTT	natural antisense	NM_170735	BDNF	brain-derived neurotrophic factor isoform a	-	27676441	27681196
ASHG19A3A046228	2.44571	up	91.3218	57.17	6.80129	5.51103	noncoding	NR_033314	BDNFOS	RefSeq_NR	1478	chr11	+	27528398	27699348	NR_002832,"	TATTGGGGGATACTGAGGTGAGCAGGGTATAAGTGGGGCAAGACTTTTCAGTGTAAACTT	natural antisense	NM_170732	BDNF	brain-derived neurotrophic factor isoform a	-	27676441	27742326
ASHG19A3A046228	2.44571	up	91.3218	57.17	6.80129	5.51103	noncoding	NR_033314	BDNFOS	RefSeq_NR	1478	chr11	+	27528398	27699348	NR_002832,"	TATTGGGGGATACTGAGGTGAGCAGGGTATAAGTGGGGCAAGACTTTTCAGTGTAAACTT	natural antisense	NM_001143813	BDNF	brain-derived neurotrophic factor isoform a	-	27676441	27722035
ASHG19A3A046228	2.44571	up	91.3218	57.17	6.80129	5.51103	noncoding	NR_033314	BDNFOS	RefSeq_NR	1478	chr11	+	27528398	27699348	NR_002832,"	TATTGGGGGATACTGAGGTGAGCAGGGTATAAGTGGGGCAAGACTTTTCAGTGTAAACTT	natural antisense	NM_001143810	BDNF	brain-derived neurotrophic factor isoform e	-	27676441	27722600
ASHG19A3A046228	2.44571	up	91.3218	57.17	6.80129	5.51103	noncoding	NR_033314	BDNFOS	RefSeq_NR	1478	chr11	+	27528398	27699348	NR_002832,"	TATTGGGGGATACTGAGGTGAGCAGGGTATAAGTGGGGCAAGACTTTTCAGTGTAAACTT	natural antisense	NM_170733	BDNF	brain-derived neurotrophic factor isoform a	-	27676441	27723180
ASHG19A3A046228	2.44571	up	91.3218	57.17	6.80129	5.51103	noncoding	NR_033314	BDNFOS	RefSeq_NR	1478	chr11	+	27528398	27699348	NR_002832,"	TATTGGGGGATACTGAGGTGAGCAGGGTATAAGTGGGGCAAGACTTTTCAGTGTAAACTT	natural antisense	NM_001143816	BDNF	brain-derived neurotrophic factor isoform a	-	27676441	27681196
ASHG19A3A046228	2.44571	up	91.3218	57.17	6.80129	5.51103	noncoding	NR_033314	BDNFOS	RefSeq_NR	1478	chr11	+	27528398	27699348	NR_002832,"	TATTGGGGGATACTGAGGTGAGCAGGGTATAAGTGGGGCAAGACTTTTCAGTGTAAACTT	natural antisense	NM_001143806	BDNF	brain-derived neurotrophic factor isoform a	-	27676441	27742326
ASHG19A3A046228	2.44571	up	91.3218	57.17	6.80129	5.51103	noncoding	NR_033314	BDNFOS	RefSeq_NR	1478	chr11	+	27528398	27699348	NR_002832,"	TATTGGGGGATACTGAGGTGAGCAGGGTATAAGTGGGGCAAGACTTTTCAGTGTAAACTT	natural antisense	NM_170734	BDNF	brain-derived neurotrophic factor isoform c	-	27676441	27721214
ASHG19A3A046228	2.44571	up	91.3218	57.17	6.80129	5.51103	noncoding	NR_033314	BDNFOS	RefSeq_NR	1478	chr11	+	27528398	27699348	NR_002832,"	TATTGGGGGATACTGAGGTGAGCAGGGTATAAGTGGGGCAAGACTTTTCAGTGTAAACTT	natural antisense	NM_001143809	BDNF	brain-derived neurotrophic factor isoform d	-	27676441	27722600
ASHG19A3A046228	2.44571	up	91.3218	57.17	6.80129	5.51103	noncoding	NR_033314	BDNFOS	RefSeq_NR	1478	chr11	+	27528398	27699348	NR_002832,"	TATTGGGGGATACTGAGGTGAGCAGGGTATAAGTGGGGCAAGACTTTTCAGTGTAAACTT	natural antisense	NM_170731	BDNF	brain-derived neurotrophic factor isoform b	-	27676441	27743605
ASHG19A3A046228	2.44571	up	91.3218	57.17	6.80129	5.51103	noncoding	NR_033314	BDNFOS	RefSeq_NR	1478	chr11	+	27528398	27699348	NR_002832,"	TATTGGGGGATACTGAGGTGAGCAGGGTATAAGTGGGGCAAGACTTTTCAGTGTAAACTT	natural antisense	NM_001709	BDNF	brain-derived neurotrophic factor isoform a	-	27676441	27722035
ASHG19A3A046228	2.44571	up	91.3218	57.17	6.80129	5.51103	noncoding	NR_033314	BDNFOS	RefSeq_NR	1478	chr11	+	27528398	27699348	NR_002832,"	TATTGGGGGATACTGAGGTGAGCAGGGTATAAGTGGGGCAAGACTTTTCAGTGTAAACTT	bidirectional	NM_018362	LIN7C	protein lin-7 homolog C	-	27515964	27528326
ASHG19A3A046228	2.44571	up	91.3218	57.17	6.80129	5.51103	noncoding	NR_033314	BDNFOS	RefSeq_NR	1478	chr11	+	27528398	27699348	NR_002832,"	TATTGGGGGATACTGAGGTGAGCAGGGTATAAGTGGGGCAAGACTTTTCAGTGTAAACTT	natural antisense	NM_001143808	BDNF	brain-derived neurotrophic factor isoform a	-	27676441	27722600
ASHG19A3A046228	2.44571	up	91.3218	57.17	6.80129	5.51103	noncoding	NR_033314	BDNFOS	RefSeq_NR	1478	chr11	+	27528398	27699348	NR_002832,"	TATTGGGGGATACTGAGGTGAGCAGGGTATAAGTGGGGCAAGACTTTTCAGTGTAAACTT	natural antisense	NM_001143812	BDNF	brain-derived neurotrophic factor isoform a	-	27676441	27722447
ASHG19A3A046228	2.44571	up	91.3218	57.17	6.80129	5.51103	noncoding	NR_033314	BDNFOS	RefSeq_NR	1478	chr11	+	27528398	27699348	NR_002832,"	TATTGGGGGATACTGAGGTGAGCAGGGTATAAGTGGGGCAAGACTTTTCAGTGTAAACTT	natural antisense	NM_001143805	BDNF	brain-derived neurotrophic factor isoform a	-	27676441	27742326
ASHG19A3A038545	2.52431	up	6098.92	1977.3	12.383	11.0471	noncoding	NR_024283	LOC158376	RefSeq_NR	1546	chr9	+	35909479	35911617	ENST00000443779,"	AGTTTTTATTAACAGAAAACCCATTCTCCCATGGCCATGGAATAAATGCCATGCTATATT	intergenic
ASHG19A3A035469	2.10799	up	28125.9	9514.91	14.5241	13.4483	noncoding	ENST00000514593	GS1-24F4.1	Ensembl	375	chr8	-	6756399	6756990	ENST00000456160,"	AAAGTGAAGGCTTTGAAGGCCAAGAAGGTAGTGTTGAAAGGCGTCCACAGCCACAAAAAA	intergenic
ASHG19A3A033583	2.36779	up	1226.56	559.563	10.2451	9.00154	noncoding	AK056910		misc_RNA	2128	chr7	-	134846299	134848427		TCCATGGTATGGGAAAAATTGCCGACGGGAACATATTTTGTATGGTTTTGCTTATTTAGT	intronic antisense	NM_018295	TMEM140	transmembrane protein 140	+	134832765	134850967
ASHG19A3A008574	2.76653	up	292.289	146.338	8.37718	6.90911	noncoding	ENST00000502435	CTB-22K21.2	Ensembl	510	chr17	-	48704392	48709301		GAAACAAGTCTCTTCAGTCACAAAATGTCGTACATCCCGCATATACTAGATTCAATTAAT	natural antisense	NM_198383	CACNA1G	voltage-dependent T-type calcium channel subunit	+	48638448	48704431
ASHG19A3A008574	2.76653	up	292.289	146.338	8.37718	6.90911	noncoding	ENST00000502435	CTB-22K21.2	Ensembl	510	chr17	-	48704392	48709301		GAAACAAGTCTCTTCAGTCACAAAATGTCGTACATCCCGCATATACTAGATTCAATTAAT	natural antisense	NM_198378	CACNA1G	voltage-dependent T-type calcium channel subunit	+	48638448	48704431
ASHG19A3A008574	2.76653	up	292.289	146.338	8.37718	6.90911	noncoding	ENST00000502435	CTB-22K21.2	Ensembl	510	chr17	-	48704392	48709301		GAAACAAGTCTCTTCAGTCACAAAATGTCGTACATCCCGCATATACTAGATTCAATTAAT	natural antisense	NM_198380	CACNA1G	voltage-dependent T-type calcium channel subunit	+	48638448	48704431
ASHG19A3A008574	2.76653	up	292.289	146.338	8.37718	6.90911	noncoding	ENST00000502435	CTB-22K21.2	Ensembl	510	chr17	-	48704392	48709301		GAAACAAGTCTCTTCAGTCACAAAATGTCGTACATCCCGCATATACTAGATTCAATTAAT	natural antisense	NM_198384	CACNA1G	voltage-dependent T-type calcium channel subunit	+	48638448	48704431
ASHG19A3A008574	2.76653	up	292.289	146.338	8.37718	6.90911	noncoding	ENST00000502435	CTB-22K21.2	Ensembl	510	chr17	-	48704392	48709301		GAAACAAGTCTCTTCAGTCACAAAATGTCGTACATCCCGCATATACTAGATTCAATTAAT	natural antisense	NM_198382	CACNA1G	voltage-dependent T-type calcium channel subunit	+	48638448	48704431
ASHG19A3A008574	2.76653	up	292.289	146.338	8.37718	6.90911	noncoding	ENST00000502435	CTB-22K21.2	Ensembl	510	chr17	-	48704392	48709301		GAAACAAGTCTCTTCAGTCACAAAATGTCGTACATCCCGCATATACTAGATTCAATTAAT	natural antisense	NM_198396	CACNA1G	voltage-dependent T-type calcium channel subunit	+	48638448	48704542
ASHG19A3A008574	2.76653	up	292.289	146.338	8.37718	6.90911	noncoding	ENST00000502435	CTB-22K21.2	Ensembl	510	chr17	-	48704392	48709301		GAAACAAGTCTCTTCAGTCACAAAATGTCGTACATCCCGCATATACTAGATTCAATTAAT	natural antisense	NM_198388	CACNA1G	voltage-dependent T-type calcium channel subunit	+	48638448	48704431
ASHG19A3A008574	2.76653	up	292.289	146.338	8.37718	6.90911	noncoding	ENST00000502435	CTB-22K21.2	Ensembl	510	chr17	-	48704392	48709301		GAAACAAGTCTCTTCAGTCACAAAATGTCGTACATCCCGCATATACTAGATTCAATTAAT	natural antisense	NM_198377	CACNA1G	voltage-dependent T-type calcium channel subunit	+	48638448	48704431
ASHG19A3A008574	2.76653	up	292.289	146.338	8.37718	6.90911	noncoding	ENST00000502435	CTB-22K21.2	Ensembl	510	chr17	-	48704392	48709301		GAAACAAGTCTCTTCAGTCACAAAATGTCGTACATCCCGCATATACTAGATTCAATTAAT	natural antisense	NM_198385	CACNA1G	voltage-dependent T-type calcium channel subunit	+	48638448	48704431
ASHG19A3A008574	2.76653	up	292.289	146.338	8.37718	6.90911	noncoding	ENST00000502435	CTB-22K21.2	Ensembl	510	chr17	-	48704392	48709301		GAAACAAGTCTCTTCAGTCACAAAATGTCGTACATCCCGCATATACTAGATTCAATTAAT	natural antisense	NM_198376	CACNA1G	voltage-dependent T-type calcium channel subunit	+	48638448	48704431
ASHG19A3A008574	2.76653	up	292.289	146.338	8.37718	6.90911	noncoding	ENST00000502435	CTB-22K21.2	Ensembl	510	chr17	-	48704392	48709301		GAAACAAGTCTCTTCAGTCACAAAATGTCGTACATCCCGCATATACTAGATTCAATTAAT	natural antisense	NM_018896	CACNA1G	voltage-dependent T-type calcium channel subunit	+	48638448	48704431
ASHG19A3A008574	2.76653	up	292.289	146.338	8.37718	6.90911	noncoding	ENST00000502435	CTB-22K21.2	Ensembl	510	chr17	-	48704392	48709301		GAAACAAGTCTCTTCAGTCACAAAATGTCGTACATCCCGCATATACTAGATTCAATTAAT	natural antisense	NM_198387	CACNA1G	voltage-dependent T-type calcium channel subunit	+	48638448	48704431
ASHG19A3A008574	2.76653	up	292.289	146.338	8.37718	6.90911	noncoding	ENST00000502435	CTB-22K21.2	Ensembl	510	chr17	-	48704392	48709301		GAAACAAGTCTCTTCAGTCACAAAATGTCGTACATCCCGCATATACTAGATTCAATTAAT	natural antisense	NM_198379	CACNA1G	voltage-dependent T-type calcium channel subunit	+	48638448	48704431
ASHG19A3A008574	2.76653	up	292.289	146.338	8.37718	6.90911	noncoding	ENST00000502435	CTB-22K21.2	Ensembl	510	chr17	-	48704392	48709301		GAAACAAGTCTCTTCAGTCACAAAATGTCGTACATCCCGCATATACTAGATTCAATTAAT	natural antisense	NM_198386	CACNA1G	voltage-dependent T-type calcium channel subunit	+	48638448	48704431
ASHG19A3A035785	2.32058	up	937.061	456.561	9.89499	8.68051	noncoding	ENST00000513394	CTA-397H3.1	Ensembl	762	chr8	-	57013757	57014826	NM_013269,NM_002520,NM_001037738,NM_001004419,ENST00000428039,ENST00000399556,ENST00000393516,"	CAAAAGGACAAGACTCCTTCAAAAAACAGGAAAAACTCCTAAAACACCAAAAGGACCTAG	intergenic
ASHG19A3A041088	2.08974	up	1310.53	658.284	10.3354	9.27203	noncoding	ENST00000414577	RP11-151A2.2	Ensembl	526	chrX	+	62986754	62987280		ACAGCAGATGATTAAAAACTTCAGTTCTCCTTAAAGAAGTTAGAGGTAAACACTGTCTCT	intronic antisense	NM_001173479	ARHGEF9	rho guanine nucleotide exchange factor 9 isoform	-	62854847	63005426
ASHG19A3A030416	2.23991	up	33346.4	10415.8	14.748	13.5846	noncoding	ENST00000402237	RP11-112L15.3	Ensembl	625	chr6	-	114405331	114405956	NR_026825,ENST00000493929,ENST00000445182,ENST00000443010,"	TCTACAGAGATCCTGAAGAGACTGAAAAAGAAGAGCAGGCTGCTGCTGAAAATGCTGTGA	intergenic
ASHG19A3A010233	2.25229	up	6779.71	2406.5	12.5292	11.3578	noncoding	ENST00000484967	RP11-53I6.1	Ensembl	388	chr18	-	29655847	29656235		GGTTACATTGGCGAGTCTGAAATCATTGATGATCAGAGCTGGGAAGATTGTGAACCTCAC	intergenic
ASHG19A3A034982	2.66066	up	120.945	68.8745	7.19305	5.78127	noncoding	ENST00000419832	RP11-332K15.1	Ensembl	451	chr7	+	123096682	123099910		CTACGAACTCTTCAGGAGTCCCTCAACTTACCCATCAAAATGTTTTACAGATTGCATCAT	natural antisense	NM_178827	IQUB	IQ and ubiquitin-like domain-containing protein	-	123092235	123174718
ASHG19A3A050993	2.68472	up	36738.2	9587.38	14.8854	13.4606	noncoding	ENST00000464073	RP11-187O7.1	Ensembl	887	chr14	-	77101117	77102004	ENST00000484897,ENST00000483913,ENST00000453374,ENST00000412542,"	TCTACAGAGATCCTGGAGAGATTGAAAAAGAAGAGTAGGCTGCTGCTGAAAAGGCAGTGA	intergenic
ASHG19A3A029491	2.69428	up	231.145	122.041	8.06844	6.63854	noncoding	AL110159		RNAdb	947	chr6	-	24701135	24702021		TCCTAGTCACTTGTAATCATAAGTTGTCTTTAACTCAGCTGGCTCCAGCTAATTAAAAAA	natural antisense	NM_018473	ACOT13	acyl-coenzyme A thioesterase 13 isoform 1	+	24667262	24705295
ASHG19A3A029491	2.69428	up	231.145	122.041	8.06844	6.63854	noncoding	AL110159		RNAdb	947	chr6	-	24701135	24702021		TCCTAGTCACTTGTAATCATAAGTTGTCTTTAACTCAGCTGGCTCCAGCTAATTAAAAAA	natural antisense	NM_001160094	ACOT13	acyl-coenzyme A thioesterase 13 isoform 2	+	24667262	24705295
ASHG19A3A032507	2.12195	up	379.199	235.56	8.71765	7.63226	noncoding	ENST00000428816	AC098592.8	Ensembl	390	chr7	-	17072712	17073102		ACTTCTTTCCTTGGTGCAGGAAGGCAGTCTTTGTTACATACAGCAGAACATAGGTTAATG	intergenic
ASHG19A3A038929	2.54705	up	193.315	109.465	7.82488	6.47605	noncoding	ENST00000415057	RP11-100G15.2	Ensembl	132	chr9	+	94871139	94871271		CTAACTATTCTCAAGTTCGCTGTCACTCTTATTCAAGCTTATGTCTTCACACTATTAGTA	intronic antisense	NM_178324	SPTLC1	serine palmitoyltransferase 1 isoform b	-	94841345	94877690
ASHG19A3A038929	2.54705	up	193.315	109.465	7.82488	6.47605	noncoding	ENST00000415057	RP11-100G15.2	Ensembl	132	chr9	+	94871139	94871271		CTAACTATTCTCAAGTTCGCTGTCACTCTTATTCAAGCTTATGTCTTCACACTATTAGTA	intronic antisense	NM_006415	SPTLC1	serine palmitoyltransferase 1 isoform a	-	94793426	94877690
ASHG19A3A009404	2.40434	up	516.903	271.134	9.11737	7.85173	noncoding	CR591264		RNAdb	1893	chr17	+	33334684	33336575	uc002hil.2,"	TTTCCATATCATTAAAACCAAGGATCCATGAGGGGCAGAAGGGAGGATTCAAAGATTTAA	natural antisense	NM_001017368	RFFL	E3 ubiquitin-protein ligase rififylin	-	33336130	33390759
ASHG19A3A041084	2.68136	up	415.594	205.493	8.84476	7.4218	noncoding	ENST00000455793	RP11-3D23.1	Ensembl	1077	chrX	+	61998719	61999796		GGATGCTTGTTGAAATTTTCGGGTGATTTACACATACTTTTCTCAAGTCATGGTGAAATA	intergenic
ASHG19A3A008042	2.42377	up	142.968	87.5532	7.41984	6.14258	noncoding	AL137568		RNAdb	982	chr17	-	19238461	19239440		TTAGGTCTCCAACTTAAAAATAATATCTGGAGTTAGCAGGTAGGTGGATCAGGGCCAGCC	natural antisense	NM_148921	EPN2	epsin-2 isoform a	+	19140689	19240028
ASHG19A3A008042	2.42377	up	142.968	87.5532	7.41984	6.14258	noncoding	AL137568		RNAdb	982	chr17	-	19238461	19239440		TTAGGTCTCCAACTTAAAAATAATATCTGGAGTTAGCAGGTAGGTGGATCAGGGCCAGCC	natural antisense	NM_014964	EPN2	epsin-2 isoform b	+	19140689	19240028
ASHG19A3A008042	2.42377	up	142.968	87.5532	7.41984	6.14258	noncoding	AL137568		RNAdb	982	chr17	-	19238461	19239440		TTAGGTCTCCAACTTAAAAATAATATCTGGAGTTAGCAGGTAGGTGGATCAGGGCCAGCC	natural antisense	NM_001102664	EPN2	epsin-2 isoform c	+	19140689	19240028
ASHG19A3A019205	2.62103	up	106.904	62.0921	7.02192	5.63179	noncoding	uc002yus.1	AX813477	UCSC_knowngene	101	chr21	+	36231770	36231871		TTTTGATGGCTCTGTGGTAGGTGGCGACTTGCGGTGGGTTTGTGAAGACAGTGATGGTCA	natural antisense	NM_001001890	RUNX1	runt-related transcription factor 1 isoform	-	36160097	36260987
ASHG19A3A019205	2.62103	up	106.904	62.0921	7.02192	5.63179	noncoding	uc002yus.1	AX813477	UCSC_knowngene	101	chr21	+	36231770	36231871		TTTTGATGGCTCTGTGGTAGGTGGCGACTTGCGGTGGGTTTGTGAAGACAGTGATGGTCA	natural antisense	NM_001754	RUNX1	runt-related transcription factor 1 isoform	-	36160097	36421595
ASHG19A3A019205	2.62103	up	106.904	62.0921	7.02192	5.63179	noncoding	uc002yus.1	AX813477	UCSC_knowngene	101	chr21	+	36231770	36231871		TTTTGATGGCTCTGTGGTAGGTGGCGACTTGCGGTGGGTTTGTGAAGACAGTGATGGTCA	natural antisense	NM_001122607	RUNX1	runt-related transcription factor 1 isoform	-	36193573	36260987
ASHG19A3A016801	2.11403	up	4237.77	1698.22	11.8775	10.7975	noncoding	ENST00000429216	AC007272.2	Ensembl	963	chr2	+	201927811	201928774	NR_002944,NM_031157,NM_002136,NM_001011725,NM_001011724,ENST00000444945,ENST00000424481,ENST00000406078,"	TACAAAAATCAGTCTTCAAATTTTGGACCCGTGAAGGGAGGAAATTTTGGAGGCAGAAGC	intronic antisense	NM_173822	FAM126B	hypothetical protein LOC285172	-	201838440	201936392
ASHG19A3L0001156	7.59195	up	149.849	29.9264	7.48443	4.55996	noncoding	AB058771	lincRNA-B3GNT7	lincRNA	3748	chr2	+	232127057	232238606		AAGATAGTCTTTTAGAGAAGTGGGGAGTATCCAACTTAGGGTCAAAATACACTGAGATTA	exon sense-overlapping	NM_025139	ARMC9	lisH domain-containing protein ARMC9	+	232063341	232209914
ASHG19A3A048082	2.36442	up	1478.37	650.822	10.4946	9.25313	noncoding	AK130597		misc_RNA	2295	chr1	-	91377811	91380107		ACTGCATGGTTCTTAGATTAGACCAGAAGTCAAGGTGAACAAAGAGTGCATATAATCTAA	intergenic
ASHG19A3A020758	2.23364	up	171.516	111.892	7.66895	6.50955	noncoding	uc003bzk.1	AK096625	UCSC_knowngene	2934	chr3	-	15083910	15086844		TGCTACTAAAAGCCTTCACAAGCAGAAATGAAACAAACCTGCCCTAATTCCATTGTCTCA	natural antisense	NM_003298	NR2C2	nuclear receptor subfamily 2 group C member 2	+	14989235	15090780
ASHG19A3A034130	2.05328	up	153.586	109.863	7.51864	6.48071	noncoding	BC016002		misc_RNA	960	chr7	+	30166630	30167556		AAAGCAGACGCTAGGGAAAAATTGTGAAAGACTGAAATAGACCGAAAGGTGGACTGGTGT	intergenic
ASHG19A3A034348	2.22872	up	120.018	80.9913	7.18125	6.02504	noncoding	ENST00000421633	RP11-775L16.1	Ensembl	2643	chr7	+	55410008	55412651		AAACGATGACCTGAGACCGGCAACCCCGGAGAAAACCTCTACCTGAACTGCCACGAACAC	intergenic
ASHG19A3A030226	2.27875	up	21254.8	6692.15	14.1262	12.9379	noncoding	ENST00000443612	RP11-89F3.3	Ensembl	402	chr1	+	148349255	148349657	uc001esd.2,uc001elf.3,NR_003242,ENST00000450970,ENST00000433399,"	AATTTCATCAGCAAGTAATGTTATGAAATGGCCTCCCACCTTCAGCGTTCCCAGTACTGA	intergenic
ASHG19A3A035186	2.00337	up	1878.59	914.234	10.8071	9.80471	noncoding	ENST00000477911	MYL6P4	Ensembl	453	chr7	+	141511604	141512057		TAAAGATGCTAGTGCAGGGCATAAGGACAGCAATGGTTGCATCAACTGTGAAGAGCTTGT	intergenic
ASHG19A3A023313	2.11741	up	46.4001	34.7181	5.86048	4.77818	noncoding	ENST00000474979	RP11-340E6.1	Ensembl	555	chr3	+	141403946	141439915		TTAAGGGAAATTGACCTTGGAAACAATGTTCTGGGAGAAATGGCTGCTGCTAACATACTT	intergenic
ASHG19A3A025320	2.64525	up	38.7957	23.3882	5.60385	4.20044	noncoding	ENST00000513586	RP11-452J21.2	Ensembl	414	chr4	+	16180561	16184743		ATGGAAAATGACAGCATCCCACTACACCACAGAAAACATACCCAATCCATTCTACTGAAA	intronic antisense	NM_153365	TAPT1	transmembrane anterior posterior transformation	-	16162127	16228161
ASHG19A3A011667	2.31821	up	75.5803	50.3071	6.53355	5.32054	noncoding	NR_028451	BCAT2	RefSeq_NR	1649	chr19	-	49298319	49314178		CCGCTGCAGGGCGCGGAGGAGGATGGCGCCCTTTGGAAAGGAGCACGAGGCTTTAATGGG	exon sense-overlapping	NM_001190	BCAT2	branched-chain-amino-acid aminotransferase,"	-	49298318	49314320
ASHG19A3A011667	2.31821	up	75.5803	50.3071	6.53355	5.32054	noncoding	NR_028451	BCAT2	RefSeq_NR	1649	chr19	-	49298319	49314178		CCGCTGCAGGGCGCGGAGGAGGATGGCGCCCTTTGGAAAGGAGCACGAGGCTTTAATGGG	exon sense-overlapping	NM_001164773	BCAT2	branched-chain-amino-acid aminotransferase,"	-	49298318	49314320
ASHG19A3A036512	2.01399	up	94.4773	71.6338	6.84891	5.83885	noncoding	AK025893		NRED	1438	chr8	+	30409861	30411278		CCTGAGAATATCCATGCCTTCAAAACATTAACCCATTAGTTTGAGATAACATTCTTGTCA	intron sense-overlapping	NM_001008710	RBPMS	RNA-binding protein with multiple splicing	+	30241943	30429734
ASHG19A3A036512	2.01399	up	94.4773	71.6338	6.84891	5.83885	noncoding	AK025893		NRED	1438	chr8	+	30409861	30411278		CCTGAGAATATCCATGCCTTCAAAACATTAACCCATTAGTTTGAGATAACATTCTTGTCA	intron sense-overlapping	NM_006867	RBPMS	RNA-binding protein with multiple splicing	+	30241943	30429734
ASHG19A3A036512	2.01399	up	94.4773	71.6338	6.84891	5.83885	noncoding	AK025893		NRED	1438	chr8	+	30409861	30411278		CCTGAGAATATCCATGCCTTCAAAACATTAACCCATTAGTTTGAGATAACATTCTTGTCA	intron sense-overlapping	NM_001008711	RBPMS	RNA-binding protein with multiple splicing	+	30241943	30429734
ASHG19A3A032188	2.14863	up	331.454	207.355	8.53941	7.43599	noncoding	uc003qmi.2	BC041998	UCSC_knowngene	2592	chr6	+	149539061	149544216		GCCCCCTTCTATTCATTATTTCCTGTACCAAACTCATTTTGTAAACTAAGATCAAGTCTA	intergenic
ASHG19A3L0000831	3.1743	up	2274.14	705.924	11.0522	9.38574	noncoding	BU690073	lincRNA-CCDC33	lincRNA	416	chr15	+	74513616	74513896		TCCTGGAGACTCGGGAACTAAAACAATCAATTCCCCTGAGCAATAAAATTATGGACAGTG	intergenic
ASHG19A3A017276	2.61559	up	113.26	65.8417	7.10081	5.71368	noncoding	ENST00000435552	RP3-340N1.6	Ensembl	480	chr1	+	20569587	20571148		AGGAGAGAGTGACCCAGTCAACATCCAGCCCCATCAGCATGTGACTTATCCAGCCCCAGT	intergenic
ASHG19A3A021015	2.29015	up	10877.4	3621.48	13.1888	11.9933	noncoding	ENST00000444020	RP11-1029M24.1	Ensembl	547	chr3	-	48162158	48162705		AGAGAGTAATGCTGAATTTAAAGGTTTCGATGTAGATTCTCTGGTCATTTGAGGATATCC	intergenic
CUST_21_PI426075208	2.68416	up	654.739	299.15	9.4294	8.00493	noncoding	nc-HOXA1-59+	nc-HOXA1-59	HOX cluster	1265	chr7	+	27138707	27139972		CTTTCTGTTTTGTTGCTGTCCATTGAAGACTTTGAACATGCCGCCTTAATAAATGTATTA	intergenic
ASHG19A3A018234	4.50302	up	249.419	79.5191	8.16653	5.99564	noncoding	ENST00000425307	RP5-1125A11.5	Ensembl	415	chr20	+	32552967	32553382		AAGAGGAGGCCATTCCAGCATTAAGAGCTATTTCTATTTAGTGAAGTAAACCAAATTTTC	intergenic
ASHG19A3A034120	2.1333	up	33.5069	25.0713	5.39463	4.30154	noncoding	ENST00000452311	AC007276.7	Ensembl	806	chr7	+	29676026	29677540		TCTGAGCAGAAGGGTCAGAAGTCACCCTTCTGACCCACTGTACACGTAAACTTGGGGCAG	intergenic
ASHG19A3A007931	2.40223	up	2319.55	920.883	11.0795	9.81512	noncoding	ENST00000478739	RP11-963H4.2	Ensembl	457	chr17	-	10648834	10649823		AGCGAAATTACTGTGGCAAATTGTTGTCTGACTGATTGCTTCAACAAACCAGAAGACAAG	intergenic
ASHG19A3L0002263	2.43915	up	186.071	110.358	7.7738	6.48742	noncoding	AB002362	lincRNA-IGSF1	lincRNA	5413	chrX	-	130407484	130712873	NM_001170961,"	TAACTCCTCACTGTACTGATTTACTGGCGCATGAAATTCTATTAAAAATGCATTCTTCTG	exon sense-overlapping	NM_001170962	IGSF1	immunoglobulin superfamily member 1 isoform 4	-	130407482	130423403
ASHG19A3L0002263	2.43915	up	186.071	110.358	7.7738	6.48742	noncoding	AB002362	lincRNA-IGSF1	lincRNA	5413	chrX	-	130407484	130712873	NM_001170961,"	TAACTCCTCACTGTACTGATTTACTGGCGCATGAAATTCTATTAAAAATGCATTCTTCTG	intronic antisense	NM_001004486	OR13H1	olfactory receptor 13H1	+	130678047	130678974
ASHG19A3L0002263	2.43915	up	186.071	110.358	7.7738	6.48742	noncoding	AB002362	lincRNA-IGSF1	lincRNA	5413	chrX	-	130407484	130712873	NM_001170961,"	TAACTCCTCACTGTACTGATTTACTGGCGCATGAAATTCTATTAAAAATGCATTCTTCTG	exon sense-overlapping	NM_001170961	IGSF1	immunoglobulin superfamily member 1 isoform 3	-	130407482	130423403
ASHG19A3L0002263	2.43915	up	186.071	110.358	7.7738	6.48742	noncoding	AB002362	lincRNA-IGSF1	lincRNA	5413	chrX	-	130407484	130712873	NM_001170961,"	TAACTCCTCACTGTACTGATTTACTGGCGCATGAAATTCTATTAAAAATGCATTCTTCTG	exon sense-overlapping	NM_001170963	IGSF1	immunoglobulin superfamily member 1 isoform 2	-	130418139	130423035
ASHG19A3L0002263	2.43915	up	186.071	110.358	7.7738	6.48742	noncoding	AB002362	lincRNA-IGSF1	lincRNA	5413	chrX	-	130407484	130712873	NM_001170961,"	TAACTCCTCACTGTACTGATTTACTGGCGCATGAAATTCTATTAAAAATGCATTCTTCTG	exon sense-overlapping	NM_205833	IGSF1	immunoglobulin superfamily member 1 isoform 2	-	130418139	130423403
ASHG19A3L0002263	2.43915	up	186.071	110.358	7.7738	6.48742	noncoding	AB002362	lincRNA-IGSF1	lincRNA	5413	chrX	-	130407484	130712873	NM_001170961,"	TAACTCCTCACTGTACTGATTTACTGGCGCATGAAATTCTATTAAAAATGCATTCTTCTG	exon sense-overlapping	NM_001555	IGSF1	immunoglobulin superfamily member 1 isoform 1	-	130407482	130423403
ASHG19A3A000162	2.57652	up	780.799	358.517	9.6562	8.29078	noncoding	ENST00000423774	AC027612.6	Ensembl	218	chr2	-	91842940	91843529	NR_027355,NR_027354,NR_027238,NM_002339,NM_001013255,NM_001013254,NM_001013253,"	GTCTGCGGCCAAGACTCCATCCTGCAGGATATTGTGGCTGGAGACATGAGCAAGAAAAGC	intergenic
ASHG19A3A009553	4.40036	up	7045.94	1361.06	12.5785	10.4409	noncoding	ENST00000497954	CTD-3199J23.2	Ensembl	479	chr17	+	41231318	41231797	ENST00000486753,ENST00000472093,ENST00000454675,"	ATGATCAGAAAAAGAAAGAAGCCAAAGAGAAAGGTACGTGGGTTCAACTGAAGCACCAGC	natural antisense	NM_007300	BRCA1	breast cancer type 1 susceptibility protein	-	41196311	41277500
ASHG19A3A009553	4.40036	up	7045.94	1361.06	12.5785	10.4409	noncoding	ENST00000497954	CTD-3199J23.2	Ensembl	479	chr17	+	41231318	41231797	ENST00000486753,ENST00000472093,ENST00000454675,"	ATGATCAGAAAAAGAAAGAAGCCAAAGAGAAAGGTACGTGGGTTCAACTGAAGCACCAGC	intronic antisense	NM_007299	BRCA1	breast cancer type 1 susceptibility protein	-	41196311	41277468
ASHG19A3A009553	4.40036	up	7045.94	1361.06	12.5785	10.4409	noncoding	ENST00000497954	CTD-3199J23.2	Ensembl	479	chr17	+	41231318	41231797	ENST00000486753,ENST00000472093,ENST00000454675,"	ATGATCAGAAAAAGAAAGAAGCCAAAGAGAAAGGTACGTGGGTTCAACTGAAGCACCAGC	intronic antisense	NM_007298	BRCA1	breast cancer type 1 susceptibility protein	-	41196311	41276132
ASHG19A3A009553	4.40036	up	7045.94	1361.06	12.5785	10.4409	noncoding	ENST00000497954	CTD-3199J23.2	Ensembl	479	chr17	+	41231318	41231797	ENST00000486753,ENST00000472093,ENST00000454675,"	ATGATCAGAAAAAGAAAGAAGCCAAAGAGAAAGGTACGTGGGTTCAACTGAAGCACCAGC	intronic antisense	NM_007294	BRCA1	breast cancer type 1 susceptibility protein	-	41196311	41277500
ASHG19A3A009553	4.40036	up	7045.94	1361.06	12.5785	10.4409	noncoding	ENST00000497954	CTD-3199J23.2	Ensembl	479	chr17	+	41231318	41231797	ENST00000486753,ENST00000472093,ENST00000454675,"	ATGATCAGAAAAAGAAAGAAGCCAAAGAGAAAGGTACGTGGGTTCAACTGAAGCACCAGC	intronic antisense	NM_007297	BRCA1	breast cancer type 1 susceptibility protein	-	41196311	41277468
ASHG19A3A045065	2.05555	up	131.342	95.1062	7.30295	6.26342	noncoding	NR_024489	LOC100129534	RefSeq_NR	2248	chr1	-	2281852	2284100		AAACAAACCCTCCAGAAACCTGCCTTTCACTGGTACAAATAAATCGACAAAGAGGGCAAA	intron sense-overlapping	NM_024848	MORN1	MORN repeat-containing protein 1	-	2252695	2322993
ASHG19A3A031051	4.09335	up	123.825	45.9487	7.2258	5.19252	noncoding	ENST00000444265	RP1-67M12.1	Ensembl	327	chr6	+	22056774	22111157	uc011djk.1,NR_015410,"	TTGAGTCTCATTTTGTTTCCCTCTGGAAACCACATGTGTACCTTGTTTGCAACAGTATGG	intergenic
ASHG19A3A015578	2.70608	up	183.564	98.7567	7.75636	6.32016	noncoding	ENST00000423354	AC010883.5	Ensembl	398	chr2	+	43456711	43460533		TTGACTGGTTTGCCCTTTCCTTGGAAAGCAGATCTCTTGGGCACAAGACACATCCTAGAG	natural antisense	NM_001083953	THADA	thyroid adenoma-associated protein	-	43457974	43823113
ASHG19A3A015578	2.70608	up	183.564	98.7567	7.75636	6.32016	noncoding	ENST00000423354	AC010883.5	Ensembl	398	chr2	+	43456711	43460533		TTGACTGGTTTGCCCTTTCCTTGGAAAGCAGATCTCTTGGGCACAAGACACATCCTAGAG	natural antisense	NM_022065	THADA	thyroid adenoma-associated protein	-	43457974	43823185
ASHG19A3A019179	2.53444	up	62.226	38.2723	6.26713	4.92546	noncoding	AF003737		NRED	1196	chr21	+	35021221	35022336		CTGAGGGCTGTGGCAGAATTTTGAATTCAAGTGAATTCGAATGTGAAAATAACAATGTCT	intron sense-overlapping	NM_001001132	ITSN1	intersectin-1 isoform ITSN-s	+	35014783	35210802
ASHG19A3A019179	2.53444	up	62.226	38.2723	6.26713	4.92546	noncoding	AF003737		NRED	1196	chr21	+	35021221	35022336		CTGAGGGCTGTGGCAGAATTTTGAATTCAAGTGAATTCGAATGTGAAAATAACAATGTCT	intron sense-overlapping	NM_003024	ITSN1	intersectin-1 isoform ITSN-l	+	35014783	35261609
ASHG19A3A052739	3.23505	up	115.835	54.4133	7.13175	5.43796	noncoding	ENST00000427526	AC027139.4	Ensembl	954	chr15	+	34848064	34849020		AAGATAAGCCTGAGTATGACCAGCATCACCAGCACCAGTGAGGCCATCCCCGAGCATGGA	intergenic
ASHG19A3A051336	2.53016	up	79.5551	48.3762	6.6053	5.26607	noncoding	ENST00000463228	CTD-2591A6.1	Ensembl	453	chr14	+	28959115	28959568		CTGGGCCAAGACGGCAAAAGGATCCTTGAATGAAAAGCCAAATTCACCAAGTAAGAAAGA	intergenic
ASHG19A3A025210	2.55167	up	116.05	68.9735	7.13457	5.78313	noncoding	ENST00000506136	RP11-489M13.3	Ensembl	177	chr4	+	4088364	4088541	uc003wwb.1,ENST00000463958,ENST00000417526,"	CAATGGATGTCATCTTCATATTAATAGTTGGACTCAGAACCCATTTTGGTGGTGGTTAAA	intergenic
ASHG19A3A015051	2.04097	up	1013.11	548.533	9.99821	8.96895	noncoding	HIT000098852		H-invDB	738	chr2	-	223422729	223423466		GAAAATACGAAAAAATGCTTCCAACAACCATACTACTCATGTTACGTATCTTCTTTCACC	natural antisense	NM_152386	SGPP2	sphingosine-1-phosphate phosphatase 2	+	223289321	223423617
ASHG19A3A051623	2.40684	up	35.7484	23.7027	5.48767	4.22053	noncoding	uc001xrp.2	BC038216	UCSC_knowngene	376	chr14	+	75761216	75763109		CCAGCAAGGGAGTTTTTCTGTATTCACTTTGGTGGAAATAGCAAAACTTGACAGAAAAAA	intergenic
ASHG19A3A042021	2.48431	up	357.303	192.813	8.63953	7.32669	noncoding	AL137603		RNAdb	842	chrY	+	2849724	2850546	NM_003411,NM_001145276,NM_001145275,"	GTCTGGAGGTATACACAGTTGTTTTGTTTTTAACCACGGTATTGAAACCTTTAAAAGGTA	exon sense-overlapping	NM_003411	ZFY	zinc finger Y-chromosomal protein isoform 1	+	2803517	2850547
ASHG19A3A042021	2.48431	up	357.303	192.813	8.63953	7.32669	noncoding	AL137603		RNAdb	842	chrY	+	2849724	2850546	NM_003411,NM_001145276,NM_001145275,"	GTCTGGAGGTATACACAGTTGTTTTGTTTTTAACCACGGTATTGAAACCTTTAAAAGGTA	exon sense-overlapping	NM_001145276	ZFY	zinc finger Y-chromosomal protein isoform 3	+	2803111	2850547
ASHG19A3A042021	2.48431	up	357.303	192.813	8.63953	7.32669	noncoding	AL137603		RNAdb	842	chrY	+	2849724	2850546	NM_003411,NM_001145276,NM_001145275,"	GTCTGGAGGTATACACAGTTGTTTTGTTTTTAACCACGGTATTGAAACCTTTAAAAGGTA	exon sense-overlapping	NM_001145275	ZFY	zinc finger Y-chromosomal protein isoform 2	+	2803517	2850547
ASHG19A3A025506	2.47326	up	29.1548	18.9345	5.1955	3.88909	noncoding	ENST00000513357	RP11-241F15.7	Ensembl	765	chr4	+	49552048	49559417	uc001eix.1,ENST00000451663,ENST00000443000,ENST00000428211,"	AGAAGAATATAAGGAAGCCTTTGCAGCAGCATTGAAAGCTAACAATTCCATGTCAAAAAA	intergenic
ASHG19A3A034481	2.05169	up	92.8085	69.1226	6.82311	5.7863	noncoding	ENST00000455031	RP4-756H11.1	Ensembl	850	chr7	+	66021202	66022052		TGAAGGAGCTGGAGCAGGAGAAGGTGGTGCTGCTGCAGGGTTTGGAGATGATGGCGGGGT	intergenic
ASHG19A3A028457	2.60483	up	48856.9	12843.7	15.2814	13.9002	noncoding	ENST00000399128	SHFM1P	Ensembl	213	chr5	+	81188309	81188547		AATTGGGATGATGACAATGTAGAGGATGACTTCTCTAATCAGTTACGTGATGTTCTTTCT	intergenic
ASHG19A3A025365	2.90071	up	1100.11	425.849	10.1059	8.56947	noncoding	ENST00000506450	RP11-302F12.2	Ensembl	503	chr4	+	25624398	25625223		ATACCAAAACTGACTTTACTGGAGGAAGCCCAGATACCCAAAGAGAACCAGTGGTGTGAA	intergenic
ASHG19A3A034046	2.18476	up	90.0918	63.1818	6.78298	5.65551	noncoding	ENST00000422542	AC005682.5	Ensembl	366	chr7	+	22896146	22900458		GCCAGAGATGTGTTCGAAAGGCTTACTTTTATTTTGTACTAGAAAAGATTGTCTTTCCAA	intergenic
ASHG19A3A044413	2.16118	up	24.2565	18.0956	4.93423	3.82241	noncoding	ENST00000440123	RP11-302K17.7	Ensembl	374	chr10	+	103880409	103881139		TGTGACGCAGCTTTTAAAAAAGGAGACGGAGGCAGAGACCCCAGAGAGGGAGGGCGAAGG	bidirectional	NM_001113407	LDB1	LIM domain-binding protein 1 isoform 1	-	103867324	103880210
ASHG19A3A033896	12.8509	up	196.996	22.8784	7.85299	4.1692	noncoding	BC032734		misc_RNA	1255	chr7	+	4687335	4688562		TATGGTCAGAGATTCCAGAAAAGGGTTCCTATCTTCCAAGAGGCATCTGTGGGAAGAGAT	intergenic
ASHG19A3A045291	3.70537	up	3899.02	959.995	11.7714	9.8818	noncoding	ENST00000413752	RP4-666O22.1	Ensembl	448	chr1	-	47963563	47964011		TCTTGCCAAGAGAATTAATGTGCATATTGAGCACTCTAAGAGCCAAAATAGCTTCCTGAA	intergenic
ASHG19A3A021370	5.19816	up	280.87	76.9752	8.32301	5.94501	noncoding	NR_028303	LOC100302640	RefSeq_NR	615	chr3	-	106828642	106959485		GGTGTGATCAGACTGGACAAAAATTAGCATATGTTATTAACTGATCTAATTCAAGTGCCA	intergenic
ASHG19A3A042758	3.40789	up	198.586	84.9205	7.86268	6.0938	noncoding	AK097151		misc_RNA	2331	chr10	-	49858215	49860546		CTAATCTCAAACACTTTGACAACTCTAAAAATGGACTGGCAATGCCATTTCGTGAAAGGC	intergenic
ASHG19A3A038921	7.90535	up	422.183	74.0245	8.86973	5.8869	noncoding	uc004are.1	AK095132	UCSC_knowngene	2745	chr9	+	93922050	93927858		ATGGGCCATGATTTACCTGAATTCTCACAGTGGCTTAGACAATGGAGACCTTGTCCACAA	intergenic
ASHG19A3A012684	3.34624	up	107.3	49.0171	7.02633	5.28378	noncoding	AF087985		misc_RNA	666	chr19	+	40526291	40526947		ATTGCTGGCCCAGTTTAGTTTTTATATACTCACTACTATACTAATGAGGATGGCTCAATT	intergenic
ASHG19A3A027692	2.35646	up	71.6721	47.0201	6.46311	5.22649	noncoding	ENST00000431955	RP4-735C1.4	Ensembl	808	chr1	+	110268441	110317874		ATTGAAAAGAGCAAAGCAAGAGCGCTGACCCCTTACGGACAGGATGAAACAAAACAAGCT	intronic antisense	NM_133181	EPS8L3	epidermal growth factor receptor kinase	-	110292701	110306644
ASHG19A3A027692	2.35646	up	71.6721	47.0201	6.46311	5.22649	noncoding	ENST00000431955	RP4-735C1.4	Ensembl	808	chr1	+	110268441	110317874		ATTGAAAAGAGCAAAGCAAGAGCGCTGACCCCTTACGGACAGGATGAAACAAAACAAGCT	natural antisense	NM_000849	GSTM3	glutathione S-transferase Mu 3	-	110276553	110283660
ASHG19A3A027692	2.35646	up	71.6721	47.0201	6.46311	5.22649	noncoding	ENST00000431955	RP4-735C1.4	Ensembl	808	chr1	+	110268441	110317874		ATTGAAAAGAGCAAAGCAAGAGCGCTGACCCCTTACGGACAGGATGAAACAAAACAAGCT	intronic antisense	NM_024526	EPS8L3	epidermal growth factor receptor kinase	-	110292701	110306644
ASHG19A3A027692	2.35646	up	71.6721	47.0201	6.46311	5.22649	noncoding	ENST00000431955	RP4-735C1.4	Ensembl	808	chr1	+	110268441	110317874		ATTGAAAAGAGCAAAGCAAGAGCGCTGACCCCTTACGGACAGGATGAAACAAAACAAGCT	intronic antisense	NM_139053	EPS8L3	epidermal growth factor receptor kinase	-	110292701	110306644
ASHG19A3A043522	2.08327	up	37.7174	28.8064	5.56223	4.50338	noncoding	uc001igv.1	BC050332	UCSC_knowngene	4005	chr10	+	3183863	3190821		GTGTCTGCACTTAAAACACCATTCTAAAATAGGCATTTCCAGTTGTAAGCTCTTCAATAA	natural antisense	NM_014889	PITRM1	presequence protease, mitochondrial isoform 2"	-	3179919	3215003
ASHG19A3A053782	2.14418	up	1157.51	581.96	10.1714	9.07094	noncoding	HIT000337391		H-invDB	887	chr16	-	56669675	56670908		AGAAGAGCTGTTCCCACATCAGGCACAGCAGCTGCACTTCTCCGACGTCCCTTTGCAGAT	intergenic
ASHG19A3A047487	3.50337	up	10474.5	2356.45	13.1339	11.3252	noncoding	ENST00000479116	RP11-73B8.1	Ensembl	460	chr12	-	43954640	43955100	ENST00000497298,ENST00000418441,ENST00000402666,"	AAATGATCAGAAAAAGAAGGAAGCCAAGGAGAAAGGTACCTGGGTTCAACTGAAGTGCCA	intergenic
ASHG19A3A036791	2.08331	up	16859.2	5789.41	13.7871	12.7282	noncoding	ENST00000495884	KB-1967D12.1	Ensembl	581	chr8	+	99794276	99794857		TACCTGAAGGTAAAGGGGAGTGTGTTCAAAAACAGGTGGATTCTCATGGAACACATCCAC	intronic antisense	NM_006281	STK3	serine/threonine-protein kinase 3	-	99466860	99837909
ASHG19A3A010611	2.10595	up	602.864	347.836	9.32163	8.24716	noncoding	AK023058		NRED	2327	chr1	-	208258444	208260781		TTGGTTTTGTTTTCCAAAGCAACATGGCATTCACGCAGGGCCTGGTAATGAAATGAGATT	intron sense-overlapping	NM_025179	PLXNA2	plexin-A2 precursor	-	208195587	208417665
ASHG19A3A030369	2.19813	up	18285.7	5984	13.9108	12.7745	noncoding	ENST00000455938	RP11-403I13.1	Ensembl	534	chr1	+	149114654	149115188		CATTTCATAACAAAGGAATGTTATGAAATGGCCTCCCACCTTCAGCGTTCCCAATACTGA	intergenic
ASHG19A3A039264	3.13939	up	1073.23	388.7	10.0723	8.42178	noncoding	AF086139		misc_RNA	663	chr9	+	130553357	130555329		GTGTGGTTATGTTTCTCAGTGTTTCCTCATAGTTGGTTAACTAATACATTTGTTCATGCA	intergenic
ASHG19A3A030926	2.45505	up	6180.62	2057.45	12.4053	11.1095	noncoding	ENST00000405257	RP11-620A17.1	Ensembl	1317	chr6	+	4702696	4704013	NM_002802,"	TCTAAAGAAAATGTTCTTTATAAGAAACAGGAAGGCACCCCTGAGGGGCTGTCTCTCTAG	intergenic
ASHG19A3A041623	2.01759	up	28.764	22.794	5.17707	4.16444	noncoding	NR_028344	RP1-177G6.2	RefSeq_NR	1398	chrX	+	139791923	139796996		TACAGTGCACAAATTCATGTCACAAAAGACACACTCACCACACAATACAAATACTTGCTC	intergenic
ASHG19A3A007568	3.66125	up	73.2385	31.2696	6.49333	4.621	noncoding	NR_027703	CDK10	RefSeq_NR	1608	chr16	+	89753075	89762771	NR_027702,"	TCTTCACGGTGCCTCCGGAACACAGGATCGGGCCCGGGACACCCAGACAGATGAGATTGT	natural antisense	NM_152339	SPATA2L	spermatogenesis-associated protein 2-like	-	89762764	89768121
ASHG19A3A007568	3.66125	up	73.2385	31.2696	6.49333	4.621	noncoding	NR_027703	CDK10	RefSeq_NR	1608	chr16	+	89753075	89762771	NR_027702,"	TCTTCACGGTGCCTCCGGAACACAGGATCGGGCCCGGGACACCCAGACAGATGAGATTGT	exon sense-overlapping	NM_001160367	CDK10	cyclin-dependent kinase 10 isoform d	+	89753075	89762772
ASHG19A3A007568	3.66125	up	73.2385	31.2696	6.49333	4.621	noncoding	NR_027703	CDK10	RefSeq_NR	1608	chr16	+	89753075	89762771	NR_027702,"	TCTTCACGGTGCCTCCGGAACACAGGATCGGGCCCGGGACACCCAGACAGATGAGATTGT	exon sense-overlapping	NM_001098533	CDK10	cyclin-dependent kinase 10 isoform c	+	89753075	89762772
ASHG19A3A007568	3.66125	up	73.2385	31.2696	6.49333	4.621	noncoding	NR_027703	CDK10	RefSeq_NR	1608	chr16	+	89753075	89762771	NR_027702,"	TCTTCACGGTGCCTCCGGAACACAGGATCGGGCCCGGGACACCCAGACAGATGAGATTGT	exon sense-overlapping	NM_052987	CDK10	cyclin-dependent kinase 10 isoform b	+	89753075	89762772
ASHG19A3A007568	3.66125	up	73.2385	31.2696	6.49333	4.621	noncoding	NR_027703	CDK10	RefSeq_NR	1608	chr16	+	89753075	89762771	NR_027702,"	TCTTCACGGTGCCTCCGGAACACAGGATCGGGCCCGGGACACCCAGACAGATGAGATTGT	exon sense-overlapping	NM_052988	CDK10	cyclin-dependent kinase 10 isoform a	+	89753075	89762772
ASHG19A3A043254	3.17076	up	14250.4	3384.77	13.5595	11.8947	noncoding	ENST00000438729	RP11-753C18.8	Ensembl	315	chr10	-	104647630	104647945		GATCACTGTGACTTCTGAGGTACCTTTTTCCAAAAGGTATTTGAAATATCTCACCAAAAA	intronic antisense	NM_020682	AS3MT	arsenite methyltransferase	+	104629209	104661655
ASHG19A3A018836	4.16463	up	291.653	98.4908	8.37419	6.316	noncoding	NR_026812	C21orf96	RefSeq_NR	1502	chr21	-	36410234	36411723		CCATGTTGAAGTGTAAACTCCACTCAGCTCCAGGAGGAATCGTGTTTTCTTTATCACCAG	intron sense-overlapping	NM_001754	RUNX1	runt-related transcription factor 1 isoform	-	36160097	36421595
ASHG19A3A000351	2.25869	up	120.902	80.5833	7.19244	6.01696	noncoding	ENST00000453783	GGT3P	Ensembl	1664	chr22	-	18761337	18778736		CCCCAAGTTTGTGGATGTGACTGAGCAGGTGGTCCGCAACATGACCTCTGAGTTCTTCGC	intergenic
ASHG19A3A021746	4.25403	up	60.725	22.4926	6.23364	4.14481	noncoding	ENST00000461814	RP11-278L15.3	Ensembl	1020	chr3	-	149179968	149182617		GTCTATTACAACCCCAACAAGAGTCAGAGAGGAGCAAAATTATATGTGGTTAAAACCCGG	intergenic
ASHG19A3A007887	3.04005	up	82.1418	41.6583	6.65218	5.04808	noncoding	ENST00000406739	RP11-576I22.1	Ensembl	1145	chr1	-	170338363	170339508		TGAACTCCTATGAAATACTTGGGGAGGAGTTTGACAGACTGGTGAAAAGAGTCCACCCTA	intergenic
ASHG19A3A018973	2.26617	up	36.2098	25.4495	5.50497	4.32471	noncoding	uc002zfd.2	DQ588725	UCSC_knowngene	101	chr21	-	45913123	45913224		AAGGGTGAAATGAGCAGAGGGTTCCGGGTTTGGCTCTGGTAGAATCAGAGGATGATCTGG	intergenic
ASHG19A3A049778	2.07682	up	94.2483	69.3268	6.84611	5.79173	noncoding	ENST00000426037	RP11-87L10.1	Ensembl	1706	chr13	-	99848695	99852964	uc001vny.1,"	TTTCTGTCTTCTACTGTGAAAGGGTGAGCCCATAAAAAACAGGGAATGTGTCTTTCAAAA	natural antisense	NM_001144072	UBAC2	ubiquitin-associated domain-containing protein 2	+	99852678	100038753
ASHG19A3A049778	2.07682	up	94.2483	69.3268	6.84611	5.79173	noncoding	ENST00000426037	RP11-87L10.1	Ensembl	1706	chr13	-	99848695	99852964	uc001vny.1,"	TTTCTGTCTTCTACTGTGAAAGGGTGAGCCCATAAAAAACAGGGAATGTGTCTTTCAAAA	bidirectional	NM_177967	UBAC2	ubiquitin-associated domain-containing protein 2	+	99853162	100038753
ASHG19A3A042077	2.97496	up	925.198	361.825	9.87927	8.3064	noncoding	ENST00000438550	AC004772.1	Ensembl	371	chrY	+	14365456	14366162		AGAACAAAGAAAGTCAGGAAGACTGCAAAGGCCACTGTTGGTTCTGGCAATAGAAGAGGT	intergenic
ASHG19A3A022401	2.58157	up	242.99	132.906	8.1328	6.76455	noncoding	AK021606		misc_RNA	1685	chr3	+	30739152	30740837		CTTGTTCATTTGAGGCCTTCCCAAAGATGACTGACATTTTCACAAATTTTATTTGGTTTC	intergenic
ASHG19A3A037495	2.77744	up	1261.96	496.577	10.2831	8.80936	noncoding	ENST00000443754	RP11-236F9.4	Ensembl	1120	chr9	-	67327774	67334983	ENST00000421917,ENST00000417301,"	ATGGAAGACAAAGGCTTCTAAAGTATACGCCACAGCACATCCATTGTGGAGCAGCCTTTT	intergenic
ASHG19A3A011292	5.16402	up	171.02	49.4872	7.66582	5.29733	noncoding	uc002nrh.1	AK022793	UCSC_knowngene	572	chr19	-	23586007	23598873	ENST00000499882,"	TGCAGGTCCTGGGACGTGCACAGACAGCTAAGATGCCAGGACATTCCAGAAGGTGGGAAA	intergenic
ASHG19A3L0003325	3.5537	up	602.798	215.111	9.3214	7.49207	noncoding	CF128868	lincRNA-DLL1-2	lincRNA	705	chr6	+	170349016	170349726		ACAGTTCGCATGCTTCTGAGGGAAAGAACCTATCCCTCTAGTTCCCAAATGTGTAGTCAA	intergenic
ASHG19A3A052723	2.58639	up	171.472	97.254	7.66856	6.29762	noncoding	uc001zgs.1	BC037839	UCSC_knowngene	1279	chr15	+	32828914	32872810		AATCACCGTGTGTTACTGGCACAGATGCATCGGCTAGTGAAGAAAGAAGACATTCAAACT	intergenic
ASHG19A3A027798	4.48	up	2554.16	573.699	11.2062	9.04266	noncoding	ENST00000412600	RP11-252I14.1	Ensembl	609	chr5	-	179653377	179654011		ATGAAAGGAAAAAGAATGCCAAAATCAGTCTTCTGGGGAAGCAGTTCCAACAGGGCAAGC	intergenic
ASHG19A3A025194	2.2234	up	39.4636	28.218	5.62709	4.47433	noncoding	ENST00000510094	RP11-357G3.2	Ensembl	339	chr4	+	3314238	3314577		AATCAGAGCAATTTAAATTGCCAGAAGGAGGTGAAGGGCAACCACAGGTTCCAAGGAAGA	intergenic
ASHG19A3A027443	3.35059	up	1392.88	454.464	10.4169	8.67252	noncoding	CR596214		misc_RNA	748	chr5	-	137086123	137086869		GTGCCATGCTTGAATGTATTTTGACGGATTAGCAAAATAAAAGTGAACCTCCTATTTTTC	intergenic
ASHG19A3A038673	2.32963	up	81.4188	53.7191	6.63965	5.41955	noncoding	ENST00000436561	RP11-111F5.2	Ensembl	601	chr9	+	46577619	46578220	ENST00000423863,"	CCTTACTGCATTATCTAATGGAAGGCAAGCTTGAGACATCTAGGATTAAAAAACAAACAA	intergenic
ASHG19A3A027013	2.75227	up	6113.77	1827.27	12.3859	10.9253	noncoding	AK026295		NRED	1309	chr5	-	79434702	79435990	NM_001174072,"	GAAGTTCTCTCAGGTAAAGAAAGCTTACAGCAGATTTGTAATATATGTCTGGAGAGCTAT	intron sense-overlapping	NM_178276	SERINC5	serine incorporator 5 isoform 2	-	79407049	79551898
ASHG19A3A027013	2.75227	up	6113.77	1827.27	12.3859	10.9253	noncoding	AK026295		NRED	1309	chr5	-	79434702	79435990	NM_001174072,"	GAAGTTCTCTCAGGTAAAGAAAGCTTACAGCAGATTTGTAATATATGTCTGGAGAGCTAT	intron sense-overlapping	NM_001174071	SERINC5	serine incorporator 5 isoform 3	-	79407049	79551898
ASHG19A3A027013	2.75227	up	6113.77	1827.27	12.3859	10.9253	noncoding	AK026295		NRED	1309	chr5	-	79434702	79435990	NM_001174072,"	GAAGTTCTCTCAGGTAAAGAAAGCTTACAGCAGATTTGTAATATATGTCTGGAGAGCTAT	exon sense-overlapping	NM_001174072	SERINC5	serine incorporator 5 isoform 1	-	79434549	79551898
ASHG19A3A031285	2.55372	up	5614.05	1817.44	12.2657	10.9131	noncoding	ENST00000416625	RPL15P4	Ensembl	580	chr6	+	31495890	31496470		GTCCTGAATTCTCACTGGGCTGGTTAAAGATTCCACATACAAAGTTTTTGAGGCTATCCT	intergenic
ASHG19A3A009342	2.09382	up	572.713	335.443	9.2541	8.18796	noncoding	NR_033420	SH3GL1P2	RefSeq_NR	2506	chr17	+	28951335	28953823	HIT000016017,"	CAGGGCAAACTGAAATGTATGCCCGAATTTTGTAAACAGAAGTATTAAAGGTCTTTCTAC	intergenic
ASHG19A3A015518	2.13013	up	109.717	77.929	7.0553	5.96436	noncoding	AK125997		RNAdb	3799	chr2	+	37436017	37439820		GAAGGATCCAGTTAATTTCGGCTCTTTCTACAGTTCTTTTATGGAAAGAGGATAAATATC	natural antisense	NM_005760	CEBPZ	CCAAT/enhancer-binding protein zeta	-	37428774	37458740
ASHG19A3A026405	3.92187	up	2476.89	627.143	11.1708	9.19924	noncoding	ENST00000464002	RP11-713C19.1	Ensembl	357	chr4	+	189027711	189028068		AAGTGACAGGTCAGACTCTTGCTAAGGTGGCCAAGCGAGAAGACAGGCCGGGCTGAGCCG	intergenic
ASHG19A3A029226	2.16216	up	71.0533	50.9381	6.45085	5.33838	noncoding	ENST00000468335	CTD-2301A4.1	Ensembl	354	chr5	+	176773073	176773427		TCAAGGCTTCGAGAATCACCACAAGAAAAACTCCTTGTGAAGGTTCTAACACACGGGATC	intronic antisense	NM_006816	LMAN2	vesicular integral-membrane protein VIP36	-	176758562	176778885
ASHG19A3A053136	2.28809	up	110.549	73.3658	7.06647	5.87233	noncoding	G43007		misc_RNA	271	chr15	+	79214181	79214452		TTTGAGTCTGTTAAGAAGGACACTAAGGCACATGGCTGGTGATCTTTGCGTCATAGACAC	natural antisense	NM_004390	CTSH	pro-cathepsin H preproprotein	-	79214091	79237420
ASHG19A3A038088	2.40987	up	1286.76	572.994	10.3104	9.04148	noncoding	AK026090		misc_RNA	1923	chr9	-	131067441	131068632		TACTGACTGGGTAATGTGGCCTCTGAAGCTGTCACCTATCTATAAAATGGGGATTAAAAC	intergenic
ASHG19A3L0001791	2.80179	up	64.0931	35.6985	6.30806	4.82171	noncoding	chr6:34524172-34539872+	lincRNA-C6orf106	lincRNA	15701	chr6	+	34524172	34539872		AGAAAAATGGAGGCAGGGCAGGGGCTGTGCAGTAGCAGAACTGATTGGCCTGCTTGACCA	bidirectional	NM_012391	SPDEF	SAM pointed domain-containing Ets transcription	-	34505579	34524091
ASHG19A3A028024	4.04998	up	319.728	109.432	8.49328	6.47537	noncoding	NR_027027	GUSBP1	RefSeq_NR	1665	chr5	+	21459588	21474564		GACGTAAGAAAGCTGCCGTATATACATGAACTGAGAAGTGTGTAGAAGAATAAATACTGT	intergenic
ASHG19A3A026095	2.37529	up	136.721	85.628	7.35564	6.10754	noncoding	AK123439		misc_RNA	1997	chr4	+	144476645	144478642		CTCTTATCTCTAGGACACCAATATTTAATGTTGCATATCATGTATCTCCAGTACAAGAAG	exon sense-overlapping	NM_003601	SMARCA5	SWI/SNF-related matrix-associated	+	144434615	144478642
ASHG19A3A021776	4.98138	up	331.554	92.5795	8.53965	6.22311	noncoding	AK056150		NRED	2389	chr1	+	45274267	45280968		AAGTCCTGGAACATCCCATTGACCTCCAGGACAAAATTCAATCTATTTCACTTTCAGGGC	exon sense-overlapping	NM_001136537	BTBD19	BTB/POZ domain-containing protein 19	+	45274153	45279801
ASHG19A3A017980	2.30775	up	55.6442	37.7009	6.11067	4.90419	noncoding	ENST00000411635	RPL19P1	Ensembl	428	chr20	+	2761259	2761687		AAGGTGAAAGAGAACATGTTCAAAAATACACGGATTCTTATGGAACACATCCACAAGTTG	intergenic
ASHG19A3A016894	5.75175	up	126.074	33.5066	7.2503	4.7263	noncoding	ENST00000442177	AC016697.1	Ensembl	850	chr2	+	209072858	209073708		TTTCTAGAGATCCTGGAGAGATTGAAAAAGAAGAGCAGGCCACAGCTGGAAAAGCTGAGA	intergenic
ASHG19A3A037525	3.29592	up	752.363	277.519	9.60858	7.8879	noncoding	ENST00000417301	RP11-460E7.5	Ensembl	885	chr9	-	70334348	70337925	ENST00000443754,ENST00000421917,"	ATGGAAGACAAAGGCTTCTAAAGTATACGCCACAGCATATCCATTGTGGAGCCGCCTTTT	intergenic
ASHG19A3A045516	5.52262	up	169.734	45.8681	7.65516	5.1898	noncoding	NR_024042	GUCY2E	RefSeq_NR	2799	chr11	-	76391210	76432833		TGAGGAACTGGAGCTGAAGAGAGAGAAGACAGAAAGGCTGCTCTGTCAGATGATTCCCCC	intergenic
ASHG19A3A019512	2.32851	up	158.64	100.236	7.56241	6.343	noncoding	AK124971		misc_RNA	2156	chr22	-	21307821	21312102		TTTGATGCTGGGACCAGTAACGTAAAACGGAATACAAAAATAAAAAGGCACTAATCTGTT	natural antisense	NM_005207	CRKL	crk-like protein	+	21271713	21308037
ASHG19A3A031944	2.23175	up	53.0032	37.2206	6.04454	4.88636	noncoding	ENST00000444259	RP5-1112D6.4	Ensembl	557	chr6	+	111599134	111599945		TTAGAAAAGGAAAAGTTTACCTGCAAAGAGAGCAAGAGAATGACTGGCTTGCCTAATAAA	intergenic
ASHG19A3A043595	2.19997	up	67.3154	47.3851	6.37519	5.2377	noncoding	ENST00000439303	RP1-254P11.1	Ensembl	348	chr10	+	10216192	10216540		TTGCACCTGAAATTGCACTAGAACTGTTAATGGATGTGAGCTTCCTAGATTGTGAAATAA	intergenic
ASHG19A3A007345	3.29456	up	597.577	229.535	9.31116	7.59107	noncoding	NR_024566	ZNF271	RefSeq_NR	4928	chr18	+	32870235	32890729		ACAGCGGTCCGGTGACCAAGTCGAGATGGTGAGAACAAGACCAAGATTGGAAAGCCAGCT	bidirectional	NM_001112734	ZSCAN30	zinc finger and SCAN domain-containing protein	-	32831022	32870196
ASHG19A3A007345	3.29456	up	597.577	229.535	9.31116	7.59107	noncoding	NR_024566	ZNF271	RefSeq_NR	4928	chr18	+	32870235	32890729		ACAGCGGTCCGGTGACCAAGTCGAGATGGTGAGAACAAGACCAAGATTGGAAAGCCAGCT	bidirectional	NM_001166012	ZSCAN30	zinc finger and SCAN domain-containing protein	-	32831022	32870196
ASHG19A3A019906	2.01456	up	34.2007	27.0924	5.424	4.41353	noncoding	ENST00000442409	RP11-181E22.1	Ensembl	463	chr1	+	35587622	35588085	NM_014774,"	GAGAAGATTGAATCTGGAGAGATGAGTTTGAACAAAGTCTGGATAAACATCACGGAAATG	intergenic
ASHG19A3A020328	2.35406	up	140.025	88.3756	7.39058	6.15543	noncoding	ENST00000420779	RP3-412A9.12	Ensembl	373	chr22	+	31509002	31509375		AAGAGAGGCAAACACCAGGTTCTTATAATGTCGTCGTCTGGTTTCTAACTGTGGTGATGA	intergenic
ASHG19A3A020102	3.67662	up	574.384	199.466	9.25809	7.37971	noncoding	uc001bzm.1	AK025726	UCSC_knowngene	3778	chr1	+	36391432	36395210		ATGCTGCTACCAAGATTTGGATTGTGTACAGTCGAGGATTAAAAATGACTTTTAAGATGC	intergenic
ASHG19A3A011227	2.62616	up	71.8655	42.3365	6.46723	5.07428	noncoding	U75488		misc_RNA	2238	chr19	-	18870358	18888729		TGTCGGGGTCGTTGAGCATGTGCAGTCCGTCGAGGGTCAGGGGGTCGATCTTGAGTTCGT	natural antisense	NM_001098482	CRTC1	CREB-regulated transcription coactivator 1	+	18794424	18893143
ASHG19A3A011227	2.62616	up	71.8655	42.3365	6.46723	5.07428	noncoding	U75488		misc_RNA	2238	chr19	-	18870358	18888729		TGTCGGGGTCGTTGAGCATGTGCAGTCCGTCGAGGGTCAGGGGGTCGATCTTGAGTTCGT	natural antisense	NM_015321	CRTC1	CREB-regulated transcription coactivator 1	+	18794424	18893143
ASHG19A3A010685	2.07703	up	711.058	403.08	9.53396	8.47944	noncoding	CR596491		RNAdb	3301	chr18	+	56065430	56068730	NM_001144970,NM_001144967,NM_001144966,NM_001144965,NM_001144964,"	TGACAGCAAAAGACTAATGTGACAAAATGAAGTCATTGTAAAGAAGCGATGCAACTTGTC	exon sense-overlapping	NM_001144966	NEDD4L	E3 ubiquitin-protein ligase NEDD4-like isoform	+	55888766	56068772
ASHG19A3A010685	2.07703	up	711.058	403.08	9.53396	8.47944	noncoding	CR596491		RNAdb	3301	chr18	+	56065430	56068730	NM_001144970,NM_001144967,NM_001144966,NM_001144965,NM_001144964,"	TGACAGCAAAAGACTAATGTGACAAAATGAAGTCATTGTAAAGAAGCGATGCAACTTGTC	exon sense-overlapping	NM_001144971	NEDD4L	E3 ubiquitin-protein ligase NEDD4-like isoform	+	55816564	56068772
ASHG19A3A010685	2.07703	up	711.058	403.08	9.53396	8.47944	noncoding	CR596491		RNAdb	3301	chr18	+	56065430	56068730	NM_001144970,NM_001144967,NM_001144966,NM_001144965,NM_001144964,"	TGACAGCAAAAGACTAATGTGACAAAATGAAGTCATTGTAAAGAAGCGATGCAACTTGTC	exon sense-overlapping	NM_001144970	NEDD4L	E3 ubiquitin-protein ligase NEDD4-like isoform	+	55862636	56068772
ASHG19A3A010685	2.07703	up	711.058	403.08	9.53396	8.47944	noncoding	CR596491		RNAdb	3301	chr18	+	56065430	56068730	NM_001144970,NM_001144967,NM_001144966,NM_001144965,NM_001144964,"	TGACAGCAAAAGACTAATGTGACAAAATGAAGTCATTGTAAAGAAGCGATGCAACTTGTC	exon sense-overlapping	NM_001144964	NEDD4L	E3 ubiquitin-protein ligase NEDD4-like isoform	+	55714457	56068772
ASHG19A3A010685	2.07703	up	711.058	403.08	9.53396	8.47944	noncoding	CR596491		RNAdb	3301	chr18	+	56065430	56068730	NM_001144970,NM_001144967,NM_001144966,NM_001144965,NM_001144964,"	TGACAGCAAAAGACTAATGTGACAAAATGAAGTCATTGTAAAGAAGCGATGCAACTTGTC	exon sense-overlapping	NM_001144969	NEDD4L	E3 ubiquitin-protein ligase NEDD4-like isoform	+	55816564	56068772
ASHG19A3A010685	2.07703	up	711.058	403.08	9.53396	8.47944	noncoding	CR596491		RNAdb	3301	chr18	+	56065430	56068730	NM_001144970,NM_001144967,NM_001144966,NM_001144965,NM_001144964,"	TGACAGCAAAAGACTAATGTGACAAAATGAAGTCATTGTAAAGAAGCGATGCAACTTGTC	exon sense-overlapping	NM_001144967	NEDD4L	E3 ubiquitin-protein ligase NEDD4-like isoform	+	55711618	56068772
ASHG19A3A010685	2.07703	up	711.058	403.08	9.53396	8.47944	noncoding	CR596491		RNAdb	3301	chr18	+	56065430	56068730	NM_001144970,NM_001144967,NM_001144966,NM_001144965,NM_001144964,"	TGACAGCAAAAGACTAATGTGACAAAATGAAGTCATTGTAAAGAAGCGATGCAACTTGTC	exon sense-overlapping	NM_015277	NEDD4L	E3 ubiquitin-protein ligase NEDD4-like isoform	+	55711618	56068772
ASHG19A3A010685	2.07703	up	711.058	403.08	9.53396	8.47944	noncoding	CR596491		RNAdb	3301	chr18	+	56065430	56068730	NM_001144970,NM_001144967,NM_001144966,NM_001144965,NM_001144964,"	TGACAGCAAAAGACTAATGTGACAAAATGAAGTCATTGTAAAGAAGCGATGCAACTTGTC	exon sense-overlapping	NM_001144965	NEDD4L	E3 ubiquitin-protein ligase NEDD4-like isoform	+	55816564	56068772
ASHG19A3A010685	2.07703	up	711.058	403.08	9.53396	8.47944	noncoding	CR596491		RNAdb	3301	chr18	+	56065430	56068730	NM_001144970,NM_001144967,NM_001144966,NM_001144965,NM_001144964,"	TGACAGCAAAAGACTAATGTGACAAAATGAAGTCATTGTAAAGAAGCGATGCAACTTGTC	exon sense-overlapping	NM_001144968	NEDD4L	E3 ubiquitin-protein ligase NEDD4-like isoform	+	55816564	56068772
ASHG19A3A029700	2.52967	up	105.407	63.4159	7.00011	5.66117	noncoding	ENST00000424609	UQCRHP1	Ensembl	274	chr6	-	31578859	31579133		GACTTCTCTAATGCAAGGGACCATTGCATGGCCCACAAATCCTTTAACAGTTTGAAATGA	intergenic
ASHG19A3A014311	2.66782	up	160.483	88.7777	7.5777	6.16204	noncoding	ENST00000435351	RP5-890O3.3	Ensembl	369	chr1	+	1314043	1314412		GACCCTCTTCCTCTGGTATTATGTTTTCAAAAAACTTATCCAAGAAGGAAAATTGGATCA	intergenic
ASHG19A3A028069	2.90841	up	45.2517	24.7381	5.82367	4.28345	noncoding	CR620587		misc_RNA	1126	chr5	+	31558856	31559982		GCCTGATAAGAACCATGTTCCACAATGCATGTGTAAGCATGACCTAAAAATACATATAGT	intergenic
ASHG19A3A033057	2.70839	up	8262.53	2393.53	12.7863	11.3489	noncoding	ENST00000453932	AC005522.8	Ensembl	897	chr7	-	76099478	76100375	NR_003262,ENST00000429043,"	TTCAAGAGTTCTTTCAGATTCAGGATGATTACCTTGACTTCTCTGGGGACCCCAGTGTGA	intronic antisense	NM_001102595	DTX2	protein deltex-2 isoform a	+	76090971	76135312
ASHG19A3A033057	2.70839	up	8262.53	2393.53	12.7863	11.3489	noncoding	ENST00000453932	AC005522.8	Ensembl	897	chr7	-	76099478	76100375	NR_003262,ENST00000429043,"	TTCAAGAGTTCTTTCAGATTCAGGATGATTACCTTGACTTCTCTGGGGACCCCAGTGTGA	natural antisense	NM_020892	DTX2	protein deltex-2 isoform a	+	76090971	76135312
ASHG19A3A033057	2.70839	up	8262.53	2393.53	12.7863	11.3489	noncoding	ENST00000453932	AC005522.8	Ensembl	897	chr7	-	76099478	76100375	NR_003262,ENST00000429043,"	TTCAAGAGTTCTTTCAGATTCAGGATGATTACCTTGACTTCTCTGGGGACCCCAGTGTGA	intronic antisense	NM_001102594	DTX2	protein deltex-2 isoform a	+	76090971	76135312
ASHG19A3A034495	5.21212	up	118.689	34.7804	7.1631	4.78123	noncoding	uc003tvu.2	BC017910	UCSC_knowngene	487	chr7	+	66800962	66805009		CCTGAGAATGGGTCATTTGCAAAGTAAATAAAGGCAATGCCAAACGTCAGTACAACAAGC	intergenic
ASHG19A3A053140	2.95079	up	85.3893	44.5485	6.70892	5.14782	noncoding	AL109713		misc_RNA	561	chr15	+	79705699	79706227		AGTGGCAGGTCTGATTTGGTTATAGAACTGGATACATCAGACAGTTTTAACTTTATGCTA	intergenic
ASHG19A3A011339	4.60447	up	567.423	159.383	9.23941	7.03637	noncoding	uc002nwh.1	DQ593116	UCSC_knowngene	118	chr19	-	35306610	35306728		CTAAGGTGCTGCATGCCCCTCTAGGCCCTGTTCTAAAGCTGAGTGCTTCAGATGTGGAGC	intergenic
ASHG19A3A041412	2.04668	up	825.937	461.299	9.73307	8.69978	noncoding	ENST00000438679	RP5-1065P14.1	Ensembl	415	chr1	+	229177917	229178332		CAGTGAGTTTTTGTTCAATAACCCAAACATCAAAGGAACTTGTGGCTGTCGAGAAACCTT	intergenic
ASHG19A3A038375	3.58095	up	1899.87	553.181	10.8212	8.98089	noncoding	ENST00000435137	RP11-280O24.3	Ensembl	792	chr9	+	14204246	14205038		AGCCTGTGGCTTACATTGCCAAGCTCAAAAGGCAAAAGCTAAAGAACTTGCCACCAAACT	intronic antisense	NM_001190738	NFIB	nuclear factor 1 B-type isoform 2	-	14081841	14398982
ASHG19A3A038375	3.58095	up	1899.87	553.181	10.8212	8.98089	noncoding	ENST00000435137	RP11-280O24.3	Ensembl	792	chr9	+	14204246	14205038		AGCCTGTGGCTTACATTGCCAAGCTCAAAAGGCAAAAGCTAAAGAACTTGCCACCAAACT	intronic antisense	NM_001190737	NFIB	nuclear factor 1 B-type isoform 1	-	14081841	14314045
ASHG19A3A038375	3.58095	up	1899.87	553.181	10.8212	8.98089	noncoding	ENST00000435137	RP11-280O24.3	Ensembl	792	chr9	+	14204246	14205038		AGCCTGTGGCTTACATTGCCAAGCTCAAAAGGCAAAAGCTAAAGAACTTGCCACCAAACT	intronic antisense	NM_005596	NFIB	nuclear factor 1 B-type isoform 3	-	14081841	14314045
ASHG19A3A034215	3.227	up	1974.54	618.338	10.8681	9.1779	noncoding	ENST00000437554	AC018634.9	Ensembl	401	chr7	+	37860811	37861212		AACTAAAGGAAGGAGCCATTCTTGGAACTGGGCAACTTCTGAAAAGTGGAAGACAGCATG	intergenic
ASHG19A3A026434	2.16626	up	40.4746	29.6882	5.6644	4.54919	noncoding	ENST00000506629	RP11-310P5.1	Ensembl	591	chr5	-	602734	612325		TTTATTGGGAAGACTTTAATCCTGCTCAAGACATCTACTGTGTCACCGTACCACTGTGGC	bidirectional	NM_018140	CEP72	centrosomal protein of 72 kDa	+	612404	653666
ASHG19A3A017281	2.50355	up	208.475	119.147	7.92921	6.60524	noncoding	AK093907		misc_RNA	1963	chr20	-	3164367	3166330		TGGCTGGCTAATACATTATCCGATTGTTAATTACAGCAAAATGGATAAGGGAACCTTATA	intergenic
ASHG19A3A036818	2.58296	up	552.878	268.199	9.20543	7.83641	noncoding	ENST00000424976	RP11-393M18.2	Ensembl	1071	chr1	+	187532192	187533263		AGCATGTATCTACCACCTGCTGAAGATCTATTGCATCTACCACCTGCTGAAGATCTATTG	intergenic
ASHG19A3A023794	2.42276	up	1080.36	495.127	10.0818	8.80514	noncoding	AK125235		misc_RNA	1975	chr3	+	197613327	197615303		TTGCCTGTACGCCACTTTACACATTGACATTCAAATAAAAGCCAACACTTCAGTGGCGTG	intergenic
ASHG19A3A034167	2.04466	up	22.1845	17.5155	4.80868	3.77683	noncoding	ENST00000439061	AC018648.5	Ensembl	933	chr7	+	32852368	32878182		ATCATCCACATTATGAAGATGCAGGCTTGAGATCAAACCTTCCATGCAAACAGACAGTGA	intergenic
ASHG19A3A030625	3.79499	up	208.431	79.9608	7.92854	6.00445	noncoding	ENST00000455011	RP3-460G2.2	Ensembl	453	chr6	-	141167094	141174061		CTTGTAATACTTTGTTCAAGTTCTGATCAGAAGGATGAATGATGGAGCCCAAGAAGCCAG	intergenic
ASHG19A3A028328	2.9023	up	154.424	79.1909	7.52633	5.98914	noncoding	uc011crg.1	SMA4	UCSC_knowngene	2024	chr5	+	69140556	69275148	NR_029426,ENST00000508727,ENST00000380734,"	GATTTACTTTTGGGATACACTCATTATTCCAGAGGAGGGTAAAAGGCTGAGAAGCTTAAG	intergenic
ASHG19A3A030793	2.06035	up	77.1945	57.5232	6.56335	5.52046	noncoding	uc010kkf.1	AK311212	UCSC_knowngene	1246	chr6	-	163603634	163613034		CATTCCCATTCACTGGTGTACTTGTTTGTGGAGCCTGCAGAACTGCCTTTTTCAAGAATG	intronic antisense	NM_152410	PACRG	parkin coregulated gene protein isoform 1	+	163148163	163736524
ASHG19A3A030793	2.06035	up	77.1945	57.5232	6.56335	5.52046	noncoding	uc010kkf.1	AK311212	UCSC_knowngene	1246	chr6	-	163603634	163613034		CATTCCCATTCACTGGTGTACTTGTTTGTGGAGCCTGCAGAACTGCCTTTTTCAAGAATG	intronic antisense	NM_001080378	PACRG	parkin coregulated gene protein isoform 2	+	163148163	163736524
ASHG19A3A030793	2.06035	up	77.1945	57.5232	6.56335	5.52046	noncoding	uc010kkf.1	AK311212	UCSC_knowngene	1246	chr6	-	163603634	163613034		CATTCCCATTCACTGGTGTACTTGTTTGTGGAGCCTGCAGAACTGCCTTTTTCAAGAATG	intronic antisense	NM_001080379	PACRG	parkin coregulated gene protein isoform 2	+	163149001	163736524
ASHG19A3A020784	5.30961	up	124.98	35.8418	7.23768	4.82907	noncoding	AK125129		NRED	3890	chr3	-	17237262	17241152		TGGGGTATAACTTAAGGGATGAACTAACAAAAGTATGATAGGCATATGAATAAACCAGGC	intron sense-overlapping	NM_001134381	TBC1D5	TBC1 domain family member 5 isoform a	-	17198653	17741512
ASHG19A3A020784	5.30961	up	124.98	35.8418	7.23768	4.82907	noncoding	AK125129		NRED	3890	chr3	-	17237262	17241152		TGGGGTATAACTTAAGGGATGAACTAACAAAAGTATGATAGGCATATGAATAAACCAGGC	intron sense-overlapping	NM_001134380	TBC1D5	TBC1 domain family member 5 isoform b	-	17198653	17784240
ASHG19A3A020784	5.30961	up	124.98	35.8418	7.23768	4.82907	noncoding	AK125129		NRED	3890	chr3	-	17237262	17241152		TGGGGTATAACTTAAGGGATGAACTAACAAAAGTATGATAGGCATATGAATAAACCAGGC	intron sense-overlapping	NM_014744	TBC1D5	TBC1 domain family member 5 isoform b	-	17198653	17782399
CUST_106_PI426075208	7.36703	up	205.11	41.0876	7.90621	5.02513	noncoding	nc-HOXC10-127+	nc-HOXC10-127	HOX cluster	248	chr12	-	54377713	54377961		GACAGACCAGTCTATTTTTGTGGTTGTTTTTAAATAAAAGGAAGAAATAAGGGGAACCGT	bidirectional	NM_017409	HOXC10	homeobox protein Hox-C10	+	54378945	54384062
ASHG19A3A045399	2.21808	up	40.0091	28.7162	5.64771	4.4984	noncoding	ENST00000456841	RP11-183G22.3	Ensembl	589	chr1	-	50871107	50871696		CATGTACATTTCTAACCATAGATACAACATTGAATGGATGTCCGATGATTATGGAGCCCC	intergenic
ASHG19A3A028507	3.1348	up	146.674	70.0894	7.45528	5.8069	noncoding	ENST00000457635	EIF2S2P5	Ensembl	964	chr1	+	115010936	115011900		ATAATCTGTTGCAAGTACAAAACCAGTTTCCAGACTGTCATGGGCAAGCAAGCACAGCTC	intronic antisense	NM_033020	TRIM33	E3 ubiquitin-protein ligase TRIM33 isoform beta	-	114935398	115053781
ASHG19A3A028507	3.1348	up	146.674	70.0894	7.45528	5.8069	noncoding	ENST00000457635	EIF2S2P5	Ensembl	964	chr1	+	115010936	115011900		ATAATCTGTTGCAAGTACAAAACCAGTTTCCAGACTGTCATGGGCAAGCAAGCACAGCTC	intronic antisense	NM_015906	TRIM33	E3 ubiquitin-protein ligase TRIM33 isoform	-	114935398	115053781
ASHG19A3A018499	2.46031	up	994.789	455.2	9.97419	8.67535	noncoding	uc002xzd.1	AK123388	UCSC_knowngene	3429	chr20	+	57022721	57026150		CAAGGCATAAACTTTTGTACTAGCTGTCTCCATATTATGTTCAATAAATTCTGTGCTCTG	exon sense-overlapping	NM_004738	VAPB	vesicle-associated membrane protein-associated	+	56964174	57026156
ASHG19A3A018499	2.46031	up	994.789	455.2	9.97419	8.67535	noncoding	uc002xzd.1	AK123388	UCSC_knowngene	3429	chr20	+	57022721	57026150		CAAGGCATAAACTTTTGTACTAGCTGTCTCCATATTATGTTCAATAAATTCTGTGCTCTG	exon sense-overlapping	NM_001195677	VAPB	vesicle-associated membrane protein-associated	+	56964174	57026156
ASHG19A3A009264	6.11426	up	8100.54	1127.28	12.7515	10.1393	noncoding	uc002gyd.1	CR620692	UCSC_knowngene	1529	chr17	+	20691383	20692912		TCTCCAAAAAATTGAATGAATCCATTGGAGAAGCAGTGGATTAACTAGCCAGACAAAATT	intergenic
ASHG19A3A050474	2.07237	up	50.8607	38.5836	5.98698	4.93569	noncoding	AK093862		misc_RNA	2027	chr13	+	110775554	110777581		GGGACCTGAAGATGCTCTATTCATCCATTTGTGCTGATTAATAAAGTGAATTCTGAACAT	intergenic
ASHG19A3A014771	3.1453	up	114.893	55.4735	7.11972	5.46653	noncoding	AK124567		misc_RNA	3901	chr2	-	191054461	191058362		TGGGAACAGGTAGAGTGCTTTGATTTAGAATGATGGCAATAAATGAGAAACCAATTTGAA	intronic antisense	NM_001042521	C2orf88	hypothetical protein LOC84281	+	191002485	191068210
ASHG19A3A014771	3.1453	up	114.893	55.4735	7.11972	5.46653	noncoding	AK124567		misc_RNA	3901	chr2	-	191054461	191058362		TGGGAACAGGTAGAGTGCTTTGATTTAGAATGATGGCAATAAATGAGAAACCAATTTGAA	intronic antisense	NM_001042520	C2orf88	hypothetical protein LOC84281	+	191014971	191068210
ASHG19A3A014771	3.1453	up	114.893	55.4735	7.11972	5.46653	noncoding	AK124567		misc_RNA	3901	chr2	-	191054461	191058362		TGGGAACAGGTAGAGTGCTTTGATTTAGAATGATGGCAATAAATGAGAAACCAATTTGAA	intronic antisense	NM_001042519	C2orf88	hypothetical protein LOC84281	+	191045588	191068210
ASHG19A3A014771	3.1453	up	114.893	55.4735	7.11972	5.46653	noncoding	AK124567		misc_RNA	3901	chr2	-	191054461	191058362		TGGGAACAGGTAGAGTGCTTTGATTTAGAATGATGGCAATAAATGAGAAACCAATTTGAA	intronic antisense	NM_032321	C2orf88	hypothetical protein LOC84281	+	191045680	191068210
ASHG19A3L0000154	2.2565	up	249.594	154.755	8.16747	6.99338	noncoding	exon101+	lincRNA-CDCP2	lincRNA	233	chr1	+	54593101	54593333		AGAAGCAGCCAGTGCCATCTTGGTGCCTTAAATAACTTCCCAGCCTGTCTTTCTAACATT
ASHG19A3A024726	5.38697	up	66.8566	19.5418	6.36471	3.93524	noncoding	ENST00000506031	RP11-190E23.1	Ensembl	979	chr4	-	131424520	131425499		TTCCTGATGTTACAGTGAATTTGGCTGTAGTAATAAGGTGGTGGACCTTGTGGCCTACCT	intergenic
ASHG19A3A009258	4.51017	up	529.897	152.671	9.14708	6.97389	noncoding	ENST00000340731	AC087499.3	Ensembl	1643	chr17	+	20492370	20494013	NR_002211,NM_020160,NM_001009813,"	ATCAGTGGGGATGAGTTTGAACTTGGAAGGAGAATGGCATTATCTATAGAGGCTGATGCG	intergenic
ASHG19A3A039773	2.15991	up	177.835	118.942	7.71312	6.60215	noncoding	ENST00000411782	RP1-50A13.1	Ensembl	231	chrX	-	42009766	42009997		TTCCTCAGGGAAAAGGTATCCACTTCACCATTGCTGAAGAGAAAGACGAGAGAATGATGG	intergenic
ASHG19A3A033902	2.26581	up	258.931	159.223	8.21457	7.03454	noncoding	G30786		misc_RNA	219	chr7	+	5051169	5051388		AAAGGAAGGAAGGAAGGTAGAGGGAGCCCCTCTATCTCCATTCTTTGTTTCCATGAAGAA	intergenic
ASHG19A3A022985	6.55891	up	1110.74	203.063	10.1186	7.40514	noncoding	AK125090		misc_RNA	2408	chr3	+	110917881	110920289		TACATAACAGTATAGTTGGATAGGGAGGAAGATTCTAGCTCAAAAGTTGCAAAATACAGA	intergenic
ASHG19A3A023485	3.3378	up	148.859	66.871	7.47577	5.73687	noncoding	ENST00000468627	RP11-12N13.1	Ensembl	598	chr3	+	166011543	166012141		ATTTGCTAGCAATAATGAAAATGGTGCAACTGGACCTATGAAAAGAGCAAGGGAAGAAAC	intergenic
ASHG19A3A013525	2.3577	up	1976.98	822.531	10.8692	9.6318	noncoding	ENST00000413092	RP11-439E19.6	Ensembl	322	chr1	-	246918812	246919134		ATACTGACTCCTGGCAGCAAACCAAACAAAACCAGAGTAAGGTGGAGAAAGGTAACGTGT	intronic antisense	NM_016002	SCCPDH	probable saccharopine dehydrogenase	+	246887377	246931440
ASHG19A3A039380	3.53092	up	136.212	57.9648	7.35161	5.53156	noncoding	S70517		RNAdb	213	chr9	+	135947053	135947247	NM_001807,"	TTAGGTTTTAGCGTCCCATGAGCCTTGGTATCAAGAGGCCACAAGAGTGGGACCCCAGGG	exon sense-overlapping	NM_001807	CEL	bile salt-activated lipase precursor	+	135937364	135947248
ASHG19A3A048383	3.80051	up	354.924	127.816	8.63053	6.70434	noncoding	CR625828		misc_RNA	1597	chr12	+	12626215	12627812		GTTACACATTTGGTGTGTGTGTACATAACATCAAAAACTACTGTGTGAAACTTGAGAATG	natural antisense	NM_030640	DUSP16	dual specificity protein phosphatase 16	-	12626215	12715448
ASHG19A3A009363	2.28097	up	239.868	148.127	8.11659	6.92694	noncoding	uc001guz.2	EF413001	UCSC_knowngene	2280	chr1	-	198867622	198906558		AGGGATTACCCAGAAGAAAAGAAGGTAAGCTATTTCATCAGTTTTGGTGGAAATCAGAAG	intergenic
ASHG19A3A026010	2.93621	up	743.725	305.624	9.59285	8.0389	noncoding	AK090904		RNAdb	2547	chr4	+	128759331	128761879	uc003ifn.2,"	GCATCTTTATGCTAGTGAACAAAGTAGCAATAAATGTTCATTTTTGGATGGCAGTACACA	intergenic
ASHG19A3A035597	2.20852	up	356.591	215.445	8.63709	7.49402	noncoding	NR_027715	FLJ14107	RefSeq_NR	1839	chr8	-	22497883	22499722		GGGTTTGGTTTGGGCCAAGTAGTGCTTAGTTTTAATTTTCTCTTTCTGGAAATAAATACT	intron sense-overlapping	NM_018688	BIN3	bridging integrator 3	-	22477946	22526661
ASHG19A3A053938	2.68312	up	104.736	59.3438	6.99042	5.56651	noncoding	ENST00000474978	RP11-331F4.1	Ensembl	783	chr16	-	75226362	75227145		AAGATAATCAACTTTATCAAATTCCACACAGGCAATGCGTGTATGGTGATTGGCGGAGCC	intergenic
ASHG19A3A043414	2.47995	up	93.7473	57.8473	6.8385	5.52819	noncoding	ENST00000431701	RP11-359B3.1	Ensembl	247	chr10	-	127162254	127162501		AGGATTTCCATCCATCCTTAGACAGTAGTTCTTTGTGTAGGCTGTTCAACAGGGTTGTGC	intergenic
ASHG19A3A027223	3.12069	up	591.634	240.007	9.29983	7.65796	noncoding	ENST00000505795	CTD-2367A17.2	Ensembl	138	chr5	-	110907798	110907936		TAAAACTGAAGAATGTCCAGCCTCTGATGAAGCCAGAGAGAAAGAAGCCAATTCTGATTA	intergenic
ASHG19A3A007708	2.01909	up	96.9338	73.307	6.88487	5.87116	noncoding	NR_030775	SHISA4	RefSeq_NR	1375	chr1	+	201857796	201861715		AGGGGCACCCAGCTCCAGAGGCTAGTGCTGGCCGGCGAGGACTGCCTGTGGTACCTGGAC	exon sense-overlapping	NM_198149	SHISA4	protein shisa-4 precursor	+	201857804	201861715
ASHG19A3A021354	2.53451	up	30.0973	19.0525	5.24067	3.89896	noncoding	G43493		misc_RNA	125	chr3	-	101313119	101313244		GCTTGACCTTAGGTTAATATTTCATTTGGGTCAAGAAAATAATACGTAGGAGAGGTATGT	natural antisense	NM_020357	PCNP	PEST proteolytic signal-containing nuclear	+	101293041	101313281
ASHG19A3A027168	2.21827	up	47.765	34.1794	5.9023	4.75287	noncoding	ENST00000505677	CTC-463N11.3	Ensembl	397	chr5	-	98106653	98109173		TCCGCGATTTACTGTTTCCTCGCGCCCAACAGAAATGGGCGACCGCAAGTCTTACTCTCG	intronic antisense	NM_001012761	RGMB	RGM domain family member B	+	98104998	98132198
ASHG19A3A007937	2.43583	up	86.3717	54.4727	6.72424	5.43982	noncoding	BC034700		misc_RNA	1723	chr1	-	172500900	172502606		AGTTCCACTTATCTGCTGATGCCACTCTTAGTATATGACAATAAAATCCTTTCATCTGTC	natural antisense	NM_014283	C1orf9	protein osteopotentia homolog isoform 1	+	172502259	172580973
ASHG19A3A007937	2.43583	up	86.3717	54.4727	6.72424	5.43982	noncoding	BC034700		misc_RNA	1723	chr1	-	172500900	172502606		AGTTCCACTTATCTGCTGATGCCACTCTTAGTATATGACAATAAAATCCTTTCATCTGTC	natural antisense	NM_016227	C1orf9	protein osteopotentia homolog isoform 2	+	172502316	172580973
ASHG19A3A020813	3.67564	up	393.211	144.398	8.76578	6.88778	noncoding	ENST00000443015	AC133141.1	Ensembl	339	chr3	-	25482654	25482993		TTGAGGGCACTAACCTGTGTGTTATCCATATCAAACGTTTAACAATTATGCCAGAAGACA	intronic antisense	NM_016152	RARB	retinoic acid receptor beta isoform 2	+	25469753	25639422
ASHG19A3A020813	3.67564	up	393.211	144.398	8.76578	6.88778	noncoding	ENST00000443015	AC133141.1	Ensembl	339	chr3	-	25482654	25482993		TTGAGGGCACTAACCTGTGTGTTATCCATATCAAACGTTTAACAATTATGCCAGAAGACA	intronic antisense	NM_000965	RARB	retinoic acid receptor beta isoform 1	+	25469833	25639422
ASHG19A3A036657	3.65161	up	327.021	123.419	8.52329	6.65476	noncoding	ENST00000477967	RP11-822K17.1	Ensembl	372	chr8	+	66067641	66068013		CTGCACTTTGGTTACCTACATAACTGTTACCACTTTCAAAATGTACAGAAAGTCAATGTG	intergenic
ASHG19A3A026144	2.27429	up	28.8283	20.3414	5.18038	3.99497	noncoding	G36728		misc_RNA	346	chr4	+	151185612	151185958		GACCACTTGAAGTCTGTTGCAAGAGAAATAGAGATCAAAGTTCACAACATACAAAGAATT	natural antisense	NM_001199282	LRBA	lipopolysaccharide-responsive and beige-like	-	151185595	151936436
ASHG19A3A026144	2.27429	up	28.8283	20.3414	5.18038	3.99497	noncoding	G36728		misc_RNA	346	chr4	+	151185612	151185958		GACCACTTGAAGTCTGTTGCAAGAGAAATAGAGATCAAAGTTCACAACATACAAAGAATT	natural antisense	NM_006726	LRBA	lipopolysaccharide-responsive and beige-like	-	151185595	151936649
ASHG19A3A026664	3.88305	up	146.837	56.7684	7.45696	5.49977	noncoding	ENST00000512948	RP11-1250I15.2	Ensembl	587	chr5	-	34105854	34106441		GACACAATGCCAAGATCTAGCAACTGAGTATTGAAAAAAGTAAGGGATTTAATGTAATCC	intergenic
ASHG19A3A007529	2.40414	up	92.3221	58.7643	6.81681	5.55129	noncoding	NR_027464	AIFM3	RefSeq_NR	2311	chr22	+	21321446	21335649		ACGTCAAGGACCTCGAGAATGGCCAGCGTTCTGTCCCGTGGTCGGGTGCGCTGCCCCTGG	exon sense-overlapping	NM_001146288	AIFM3	apoptosis-inducing factor 3 isoform 3	+	21321446	21335649
ASHG19A3A007529	2.40414	up	92.3221	58.7643	6.81681	5.55129	noncoding	NR_027464	AIFM3	RefSeq_NR	2311	chr22	+	21321446	21335649		ACGTCAAGGACCTCGAGAATGGCCAGCGTTCTGTCCCGTGGTCGGGTGCGCTGCCCCTGG	exon sense-overlapping	NM_144704	AIFM3	apoptosis-inducing factor 3 isoform 1	+	21319417	21335649
ASHG19A3A007529	2.40414	up	92.3221	58.7643	6.81681	5.55129	noncoding	NR_027464	AIFM3	RefSeq_NR	2311	chr22	+	21321446	21335649		ACGTCAAGGACCTCGAGAATGGCCAGCGTTCTGTCCCGTGGTCGGGTGCGCTGCCCCTGG	exon sense-overlapping	NM_001018060	AIFM3	apoptosis-inducing factor 3 isoform 2	+	21319417	21335649
ASHG19A3H0000207	2.69584	up	157.729	86.6297	7.55549	6.12475	noncoding	nc-HOXC9-133-	nc-HOXC9-133	HOX cluster	108	chr12	+	54387975	54388083		GAAGAAGACGGCGGCAGCGGGGACTGGGGGCTTCGGGTGGGAACGCCAGGGCTCAGGGCT	intergenic
ASHG19A3A055192	4.31823	up	88.5383	31.7937	6.75802	4.64758	noncoding	uc003ene.2	LOC729375	UCSC_knowngene	1886	chr3	-	129816624	129822720		CAGCCAGATGTTGTCATTACAGCAGTAACCTGAAGCTTTCACCGTAGACGTGCTGTATTG	natural antisense	NM_001136152	ALG1L2	putative glycosyltransferase ALG1L2	+	129800673	129817233
ASHG19A3A011290	4.41092	up	113.124	39.1748	7.09901	4.95793	noncoding	AK090762		misc_RNA	1963	chr19	-	23487806	23489745		GTCACTTCTTCAGTCAACCAAACCAATTACAAAATTGTGTTCCAATGTCACATGTTCAAA	intergenic
ASHG19A3A047969	3.65241	up	58.0091	25.0186	6.168	4.29915	noncoding	BC033542		RNAdb	986	chr12	-	106750752	106751719		GTGCAGATATTCATAACATTGAGATGTTGAAGACTTTCAAGACGGCAACAGTCAAATCAT	natural antisense	NM_018082	POLR3B	DNA-directed RNA polymerase III subunit RPC2	+	106751435	106903976
ASHG19A3A047969	3.65241	up	58.0091	25.0186	6.168	4.29915	noncoding	BC033542		RNAdb	986	chr12	-	106750752	106751719		GTGCAGATATTCATAACATTGAGATGTTGAAGACTTTCAAGACGGCAACAGTCAAATCAT	bidirectional	NM_001160708	POLR3B	DNA-directed RNA polymerase III subunit RPC2	+	106751859	106903976
ASHG19A3A000129	2.10306	up	50.6763	37.8604	5.9818	4.90931	noncoding	ENST00000418874	AP006748.1	Ensembl	346	chr21	-	42948061	42953246		ATGAGCTCTGTGTCTCATCTGCACCTGGGCACGTGGTCATGTTGGATAACCCACGTGGCA	intergenic
ASHG19A3A044738	3.48081	up	60.7341	27.4871	6.23387	4.43445	noncoding	HIT000194837		H-invDB	836	chr11	-	1093316	1094883		TGAGGACTCAGGCGGAGGATTGGATGTGGTCAACTCAGCAATGGGTGCTGTGCTTGTGTG	natural antisense	NM_002457	MUC2	mucin-2 precursor	+	1074874	1104417
ASHG19A3A033305	2.44609	up	78.7619	49.6191	6.5922	5.30172	noncoding	ENST00000452220	RP11-577H5.2	Ensembl	1005	chr7	-	102328642	102389144	NR_024116,NM_006989,NM_001079877,ENST00000424092,"	AGGGCGTGGCGCAGCTGAAGGACTTCATCACCAAGCTCGTGGACATCGAGGAGAAGGACG	bidirectional	NM_001145269	FAM185A	hypothetical protein LOC222234 isoform 2	+	102389398	102449672
ASHG19A3A033305	2.44609	up	78.7619	49.6191	6.5922	5.30172	noncoding	ENST00000452220	RP11-577H5.2	Ensembl	1005	chr7	-	102328642	102389144	NR_024116,NM_006989,NM_001079877,ENST00000424092,"	AGGGCGTGGCGCAGCTGAAGGACTTCATCACCAAGCTCGTGGACATCGAGGAGAAGGACG	bidirectional	NM_001145268	FAM185A	hypothetical protein LOC222234 isoform 1	+	102389398	102449672
ASHG19A3A009640	2.70364	up	2647.14	923.38	11.2535	9.8186	noncoding	CR609948		NRED	935	chr17	+	45761909	45762841		GCATTTAAGACCTGTAAAACACTTGAGCCCAACTCGATTAACCAAAACCGATAACCACCA	intergenic
ASHG19A3A014990	2.51174	up	39.0744	24.7584	5.61312	4.28443	noncoding	NR_026597	DIRC3	RefSeq_NR	3906	chr2	-	218148747	218621316		AGAGCCCAGCGTGCGCGGCCTTGCGTGCGTGCACACGCATATGTGTCCAGGTGCCTACGC	intergenic
ASHG19A3A038365	2.64129	up	35.4985	21.46	5.47866	4.07742	noncoding	ENST00000434743	RP11-109M17.1	Ensembl	1349	chr9	+	11011747	11013096		ACCAAGCTGCCCAACAAGACAATGGAATTCATCCGGGAATACATTATAAACAGGAATAAA	intergenic
ASHG19A3A022572	2.32449	up	85.4537	56.5125	6.71011	5.4932	noncoding	NR_024046	NRADDP	RefSeq_NR	1012	chr3	+	47053031	47054957		ATTAAGCCTCAGCTGGTTTTGCTACTTTTGTAACCCATATTAAAGGTGATTCGGACTTTT	intergenic
ASHG19A3A040627	2.09573	up	176.71	121.958	7.70511	6.63766	noncoding	ENST00000431238	NCRNA00108	Ensembl	290	chrX	+	170409	172712		CCGGCCGGCGTGTGCGTGGACGCTGCGGGGAAGCTCTGGGTGGCCTCTGCGTCGATAGAG	intergenic
ASHG19A3A016331	2.02446	up	66.8312	51.1884	6.36433	5.34679	noncoding	ENST00000416089	AC018865.7	Ensembl	2140	chr2	+	130763772	130766696	NM_152432,ENST00000507474,"	TTAAAGGCAACTTATGAAGGCAAAACGGGACTAGTTCCAGAAAATTATGTTGTCTTCCTC	intergenic
ASHG19A3A010452	3.1772	up	204.123	93.1827	7.89986	6.23211	noncoding	U79248		NRED	1615	chr18	+	5243922	5245185	uc010dko.2,NR_015389,"	CTAAAGAAGTGACCAGAATGGAGACTAGGTAGAGACAACTAGTTCTCTACCAAACATGTA	intergenic
ASHG19A3A026585	2.01653	up	34.8522	27.5753	5.45091	4.43904	noncoding	ENST00000511894	RP11-432M8.15	Ensembl	264	chr5	-	17643073	17643337		GAAAAAGGCCTTTCACAGGGGACAACCCAGGTACTGTTTCCCCAACATCCAGTACAAAAA	intergenic
ASHG19A3A048873	2.31948	up	11575.9	3782.57	13.2772	12.0634	noncoding	ENST00000485945	RP11-613M5.2	Ensembl	480	chr12	+	77054184	77054664	NR_026911,NM_000982,ENST00000495531,ENST00000491435,ENST00000486753,ENST00000473808,ENST00000461458,ENST00000454675,ENST00000404609,ENST00000403916,ENST00000401418,ENST00000397467,ENST00000396599,"	AAGAGCTGAGATAGCTTCCTGAAACGCGTGAAGGAAAATGATCAGAAAAAGAAAGAAGCC	intergenic
ASHG19A3A041963	4.32616	up	236.114	78.7547	8.09385	5.98077	noncoding	AK056930		misc_RNA	2242	chr1	+	234740014	234742204		ATGCAGCATTGTAATCTTACAACTGATCACGTGGACAGTGAACAGCGGTCAACTTTGTCT	natural antisense	NM_001077397	IRF2BP2	interferon regulatory factor 2-binding protein 2	-	234740014	234745271
ASHG19A3A041963	4.32616	up	236.114	78.7547	8.09385	5.98077	noncoding	AK056930		misc_RNA	2242	chr1	+	234740014	234742204		ATGCAGCATTGTAATCTTACAACTGATCACGTGGACAGTGAACAGCGGTCAACTTTGTCT	natural antisense	NM_182972	IRF2BP2	interferon regulatory factor 2-binding protein 2	-	234740014	234745271
ASHG19A3A026584	3.14458	up	353.073	152.5	8.62409	6.97123	noncoding	ENST00000510454	RP11-432M8.11	Ensembl	409	chr5	-	17625659	17626068		TAAAGACATCAACCTATGTGTTATCCATGCCAGGCGTGTCACAGTTATGCCCAGAGACAT	intergenic
ASHG19A3A034636	2.70283	up	111.005	62.3956	7.07284	5.63837	noncoding	ENST00000449688	RP4-738P11.3	Ensembl	618	chr1	+	168511974	168512592		AACATCATCACCACCTTGCTGGAAAACAAGAAGTCTCAGCTGGTAGTGATTGCACATGGT	intronic antisense	NM_003175	XCL2	cytokine SCM-1 beta precursor	-	168510002	168513235
ASHG19A3A050952	2.15421	up	31.427	23.3517	5.30547	4.19832	noncoding	HIT000266978		H-invDB	682	chr14	-	74058575	74060541		CAAAAGGAATCTGTACGTCCCGCTTCAGGAAGCGCCAAAAAGGCTTCTCGGGTTCCAGGG	natural antisense	NM_152331	ACOT4	acyl-coenzyme A thioesterase 4	+	74058409	74062470
ASHG19A3A023739	2.1014	up	75.6479	55.3307	6.53451	5.46315	noncoding	uc003fug.2	BC061632	UCSC_knowngene	630	chr3	+	194309798	194310987	ENST00000453671,"	TACACGGTGTTTCCTCTAAACCTGAGGCTCAGCCGACTTGTCATCACTTAAAACCCAATT	intronic antisense	NM_138399	TMEM44	transmembrane protein 44 isoform a	-	194308401	194354150
ASHG19A3A023739	2.1014	up	75.6479	55.3307	6.53451	5.46315	noncoding	uc003fug.2	BC061632	UCSC_knowngene	630	chr3	+	194309798	194310987	ENST00000453671,"	TACACGGTGTTTCCTCTAAACCTGAGGCTCAGCCGACTTGTCATCACTTAAAACCCAATT	intronic antisense	NM_001166306	TMEM44	transmembrane protein 44 isoform d	-	194308401	194354150
ASHG19A3A023739	2.1014	up	75.6479	55.3307	6.53451	5.46315	noncoding	uc003fug.2	BC061632	UCSC_knowngene	630	chr3	+	194309798	194310987	ENST00000453671,"	TACACGGTGTTTCCTCTAAACCTGAGGCTCAGCCGACTTGTCATCACTTAAAACCCAATT	intronic antisense	NM_001011655	TMEM44	transmembrane protein 44 isoform b	-	194308401	194354150
ASHG19A3A023739	2.1014	up	75.6479	55.3307	6.53451	5.46315	noncoding	uc003fug.2	BC061632	UCSC_knowngene	630	chr3	+	194309798	194310987	ENST00000453671,"	TACACGGTGTTTCCTCTAAACCTGAGGCTCAGCCGACTTGTCATCACTTAAAACCCAATT	intronic antisense	NM_001166305	TMEM44	transmembrane protein 44 isoform c	-	194308401	194354150
ASHG19A3A042989	2.41394	up	75.7807	48.3681	6.5373	5.26591	noncoding	ENST00000412453	HMGA1L5	Ensembl	941	chr10	-	77035463	77036404		TGCTTTGGGGTACAGAAAGGAAGGCAGGAGGGGTTTGAGCCACCTACCCTTCTTCACAGG	intergenic
ASHG19A3A029961	2.56203	up	14256.5	4150.51	13.5601	12.2028	noncoding	ENST00000433399	RP4-565E6.3	Ensembl	419	chr1	+	146059925	146060344	uc001esd.2,uc001elf.3,NR_003242,ENST00000457353,ENST00000450970,ENST00000443612,"	CCATGGCAATTTCATCAACAAGTAATGTTATGAAATGGCCTCCCACCTTCAGCGTTCCCA	intronic antisense	NM_183372	NBPF11	hypothetical protein LOC200030	-	146032541	146082633
ASHG19A3A029961	2.56203	up	14256.5	4150.51	13.5601	12.2028	noncoding	ENST00000433399	RP4-565E6.3	Ensembl	419	chr1	+	146059925	146060344	uc001esd.2,uc001elf.3,NR_003242,ENST00000457353,ENST00000450970,ENST00000443612,"	CCATGGCAATTTCATCAACAAGTAATGTTATGAAATGGCCTCCCACCTTCAGCGTTCCCA	intronic antisense	NM_001101663	NBPF24	hypothetical protein LOC728912	-	146034018	146068245
ASHG19A3A033571	2.34212	up	10182.9	3296.51	13.0855	11.8577	noncoding	ENST00000421179	AC083873.4	Ensembl	1099	chr7	-	132854173	132855272	NR_002183,NM_003932,HIT000301503,ENST00000495613,ENST00000456632,ENST00000439405,"	ACTAGAGCAACCCAAAGGTTATGAATCTCATCAGTAAATTGTCAGCCAAATTTGGAGGTC	intergenic
ASHG19A3A026575	2.07446	up	22.0197	17.1674	4.79863	3.7459	noncoding	ENST00000515105	RP11-321E2.11	Ensembl	321	chr5	-	17502151	17502472		CAGGAGCCCAGTGAGGCTTACCTGGTGCACCTCTTTGAAGTCACCTAGCTGTGTACCATC	intergenic
ASHG19A3A041272	7.7858	up	216.347	40.9425	7.98057	5.01972	noncoding	ENST00000442082	RP3-380C13.1	Ensembl	430	chrX	+	94754602	94755032		GAAGCAGATATTGATAGAGGCTAACAAGTCAACTATGAAGAATTCATACAGATGACTGCA	intergenic
ASHG19A3A028650	2.81645	up	10875	2967.59	13.1881	11.6942	noncoding	ENST00000502314	CCT5P1	Ensembl	1618	chr5	+	114847773	114849391	NM_012073,"	CAAATGGTTAGAATGATTTTGAAGATTGACGACATTCATAAGCCTGGAGAATCTGAAGAA	intergenic
ASHG19A3A028456	2.74915	up	78.1319	43.7727	6.5808	5.12182	noncoding	ENST00000512859	CTD-2249K22.1	Ensembl	601	chr5	+	81147419	81148020		TCCACGAGTATTTAATCGAGCCAACAAGCAAACAAACAAACCCAAATAAACCTGCCCGTG	intergenic
ASHG19A3A034444	2.81988	up	1588.7	588.266	10.5855	9.08987	noncoding	ENST00000414815	RP11-561N12.1	Ensembl	475	chr7	+	64043110	64043585	NR_033245,NR_033244,ENST00000515639,"	ATTGTTTACTGTAGTCTGCCTGAAGTTGGGACAAAAGAACAAACAAGATGAGTTTGGTGC	intergenic
ASHG19A3A009263	2.73054	up	169.646	91.3725	7.65439	6.2052	noncoding	ENST00000455244	SCDP1	Ensembl	1083	chr17	+	20687957	20689040	NM_005063,"	AGATATCGTCCTTATGACAAGAACATTAGCCTCCGGGAGAATATCCTGGTTTCACTTGGA	intergenic
ASHG19A3A022509	2.29064	up	4350.2	1611.79	11.9116	10.7159	noncoding	ENST00000437295	RP11-141M3.1	Ensembl	946	chr3	+	42930852	42931798	NR_002944,NM_031157,NM_002136,NM_001011725,NM_001011724,ENST00000512366,ENST00000505767,ENST00000458678,ENST00000444945,ENST00000432375,ENST00000424481,ENST00000424115,ENST00000411857,ENST00000406078,ENST00000404243,ENST00000391992,ENST00000222956,"	TTACAACAATCAGTCTTCACATTTTGGACCCATGAAGGGAGGAAACTTTGGAGGCAGAAG	intergenic
ASHG19A3A010934	2.38675	up	44.6378	29.6801	5.80385	4.54881	noncoding	AF086415		misc_RNA	242	chr19	-	6372867	6374288		CCACGGCCGCGTCCTGCAGGCGGCTCAGCACGGAAGGGCCCGAGCCTCGCACCCAGCTGG	natural antisense	NM_032306	ALKBH7	probable alpha-ketoglutarate-dependent	+	6372443	6375261
ASHG19A3A039438	2.15712	up	99.8876	70.5746	6.92594	5.81684	noncoding	ENST00000423793	RP11-432J22.2	Ensembl	311	chr9	+	138799657	138805359		AGATTGTCTATTTTTTCTTGAGTCAGCCGTCTGAAAAGAACACGAGGTGGACAGGGCAGA	bidirectional	NM_015447	CAMSAP1	calmodulin-regulated spectrin-associated protein	-	138700332	138799005
ASHG19A3A013944	2.35372	up	542.628	287.827	9.17841	7.94347	noncoding	AK054569		NRED	2003	chr2	-	85772073	85774076		ACACCTTGGCCTACCTGGGAATGCTGGAAACATGTTGTTAAAGGAATCATGGTGTTGAGA	natural antisense	NM_005911	MAT2A	S-adenosylmethionine synthase isoform type-2	+	85766287	85772403
ASHG19A3A012944	2.21882	up	84.226	58.2331	6.68817	5.53838	noncoding	uc002pxc.1	AX748312	UCSC_knowngene	1503	chr19	+	52094258	52095761		ATGAAGAATGTCCTACTGTCATGTGATGTGATCAGAAAACATACTGCCCAGAGTCCCCTG	intergenic
ASHG19A3A028813	4.3208	up	249.574	82.8461	8.16731	6.05601	noncoding	ENST00000503470	RP11-215P8.3	Ensembl	520	chr5	+	133735185	133737612		CCACAGACTAAGGAATGTTTCAGAAAGCAGTTTTCTAGGTGTAGTTTGGATTTACAAAAA	intergenic
ASHG19A3A010717	2.63443	up	472.896	232.749	9.0093	7.61181	noncoding	ENST00000441672	RP1-28O10.1	Ensembl	449	chr1	-	209834710	209897470		GATGGAGAGTATGCAGGATAAAGTCCATACCAAATCCAACGCCTAGCAAATGGAGAACAA	intronic antisense	NM_001206741	HSD11B1	corticosteroid 11-beta-dehydrogenase isozyme 1	+	209859524	209908295
ASHG19A3A010717	2.63443	up	472.896	232.749	9.0093	7.61181	noncoding	ENST00000441672	RP1-28O10.1	Ensembl	449	chr1	-	209834710	209897470		GATGGAGAGTATGCAGGATAAAGTCCATACCAAATCCAACGCCTAGCAAATGGAGAACAA	intronic antisense	NM_005525	HSD11B1	corticosteroid 11-beta-dehydrogenase isozyme 1	+	209878135	209908295
ASHG19A3A010717	2.63443	up	472.896	232.749	9.0093	7.61181	noncoding	ENST00000441672	RP1-28O10.1	Ensembl	449	chr1	-	209834710	209897470		GATGGAGAGTATGCAGGATAAAGTCCATACCAAATCCAACGCCTAGCAAATGGAGAACAA	intronic antisense	NM_181755	HSD11B1	corticosteroid 11-beta-dehydrogenase isozyme 1	+	209859524	209908295
ASHG19A3A010717	2.63443	up	472.896	232.749	9.0093	7.61181	noncoding	ENST00000441672	RP1-28O10.1	Ensembl	449	chr1	-	209834710	209897470		GATGGAGAGTATGCAGGATAAAGTCCATACCAAATCCAACGCCTAGCAAATGGAGAACAA	intronic antisense	NM_015714	G0S2	G0/G1 switch regulatory protein 2	+	209848669	209849735
ASHG19A3A033280	2.52954	up	20899	5931.64	14.1022	12.7633	noncoding	ENST00000428316	RP4-747G18.5	Ensembl	882	chr7	-	100846894	100847776	NR_026890,ENST00000484897,ENST00000483913,ENST00000483479,ENST00000454001,ENST00000453374,ENST00000445182,ENST00000418207,ENST00000412542,ENST00000339991,"	AGACATTGAAAAAGAAGAGCAGGCTGCTGCTGAAAAGGCTGTGACAAGGAGGAATTTCAG	intergenic
ASHG19A3H0000135	2.17221	up	61.9888	44.386	6.26217	5.143	noncoding	nc-HOXC6-241-	nc-HOXC6-241	HOX cluster	208	chr12	+	54413201	54413409		CGAAAAAGGGAGCCTTTCTCCTGGAGTAATGTGGGAATCGCCGACCGGTGAGGCCTCTAT	intron sense-overlapping	NM_014620	HOXC4	homeobox protein Hox-C4	+	54410641	54449814
ASHG19A3H0000135	2.17221	up	61.9888	44.386	6.26217	5.143	noncoding	nc-HOXC6-241-	nc-HOXC6-241	HOX cluster	208	chr12	+	54413201	54413409		CGAAAAAGGGAGCCTTTCTCCTGGAGTAATGTGGGAATCGCCGACCGGTGAGGCCTCTAT	intron sense-overlapping	NM_153693	HOXC6	homeobox protein Hox-C6 isoform 2	+	54410641	54424607
ASHG19A3A023489	5.26809	up	2551.24	495.634	11.2045	8.80725	noncoding	ENST00000494739	RP11-12K11.1	Ensembl	167	chr3	+	166579731	166579898	NM_032637,"	CCAGCCATAAGCTATTTTGCCAACATATCAGAGTAATCTGTACTTTTGTATGTGATTTCT	intergenic
ASHG19A3A034979	3.1863	up	85.1234	41.3001	6.70511	5.03323	noncoding	ENST00000445929	RP11-395G17.1	Ensembl	232	chr7	+	122316633	122316865		CATGGAGAAACTTCTCCAGACTGTGAACCAAACCATCATTTCCATGGGACAAGATTCCGA	intronic antisense	NM_001009571	CADPS2	calcium-dependent secretion activator 2 isoform	-	121958477	122526813
ASHG19A3A034979	3.1863	up	85.1234	41.3001	6.70511	5.03323	noncoding	ENST00000445929	RP11-395G17.1	Ensembl	232	chr7	+	122316633	122316865		CATGGAGAAACTTCTCCAGACTGTGAACCAAACCATCATTTCCATGGGACAAGATTCCGA	intronic antisense	NM_001167940	CADPS2	calcium-dependent secretion activator 2 isoform	-	121958477	122526813
ASHG19A3A034979	3.1863	up	85.1234	41.3001	6.70511	5.03323	noncoding	ENST00000445929	RP11-395G17.1	Ensembl	232	chr7	+	122316633	122316865		CATGGAGAAACTTCTCCAGACTGTGAACCAAACCATCATTTCCATGGGACAAGATTCCGA	intronic antisense	NM_017954	CADPS2	calcium-dependent secretion activator 2 isoform	-	121958477	122526813
ASHG19A3L0000254	2.64298	up	62.9307	37.0454	6.28197	4.8798	noncoding	BF745951	lincRNA-PTPN20A	lincRNA	443	chr10	+	48508705	48509098		GACGATCACATTTATCGTTTAGTTAAAGGCTTCATTTAGCCCCTGTTGGTGGAGGTAGCA	intergenic
ASHG19A3A009341	2.02165	up	68.2462	52.2983	6.39421	5.37868	noncoding	ENST00000429469	RP11-553K8.2	Ensembl	363	chr1	-	198566853	198567998		GATCTCTGAGTGACTACAGTGAACAAAGAAAGAAAGACTCCTGCCAAACCTTGTGGACAG	intergenic
ASHG19A3A035890	3.42524	up	38.006	17.7772	5.57231	3.7961	noncoding	ENST00000463217	RP11-508K19.1	Ensembl	1184	chr8	-	80483385	80484569		GAAGAAAGCATTTGTGGGAGCACTCAAGAAAGGCCAAATTGCAAAGGAAGAAGGAACTTA	intergenic
ASHG19A3A036806	4.16838	up	2448.51	590.304	11.1563	9.09678	noncoding	NR_002182	NACAP1	RefSeq_NR	704	chr8	+	102381120	102381823	uc010mbs.1,ENST00000240349,"	ATGGAATTAACAATGTAACCATCTGAAAGCAACTTTTTTGGTGTCTCAGATGAGTAACTG	intergenic
ASHG19A3A049262	3.56555	up	275.118	108.671	8.29823	6.46411	noncoding	NR_003272	PSPC1	RefSeq_NR	1716	chr13	-	20248895	20357083		GCTTGCAGTGTAATTCAGAAGAGTTAAGACCAGAAGTACTGGAATCATACTTCCTTTCAG	exon sense-overlapping	NM_001042414	PSPC1	paraspeckle component 1	-	20277008	20357083
ASHG19A3A018544	2.04919	up	34.5817	26.9338	5.43965	4.4046	noncoding	AY927612		RNAdb	674	chr20	+	61294398	61295070		TATTGTGAAAATTTGCATTACTGTGGGCTGATGTGAGAGGCTATTGTGCCATGACCTGGG	intron sense-overlapping	NM_016354	SLCO4A1	solute carrier organic anion transporter family	+	61273796	61303647
ASHG19A3A051701	2.59806	up	39.0627	23.9493	5.61261	4.23518	noncoding	BC033643		misc_RNA	1569	chr14	+	92506380	92507913		CAGAATGAGATGTGAATTTTATTTTAAGCACATTCAGATATCCAGTGTGACTCCGGGATG	natural antisense	NM_004239	TRIP11	thyroid receptor-interacting protein 11	-	92434242	92506403
ASHG19A3A013479	4.40833	up	1077.08	286.737	10.0774	7.93713	noncoding	ENST00000456007	AL133244.1	Ensembl	258	chr2	-	33281399	33288180	NM_003517,"	AACATCCAGGCCATTCTGTTACCAAAGAAAACCGAAAGCCACAAAGCCAAAAGCAAATAA	intronic antisense	NM_206943	LTBP1	latent-transforming growth factor beta-binding	+	33172368	33624575
ASHG19A3A037756	2.71878	up	1080	444.72	10.0812	8.63828	noncoding	NR_023389	C9orf130	RefSeq_NR	1270	chr9	-	98632565	98638259		CAAGAGAGACTAGAAGAATCATGAGACTTTTCCTAGTTGCCTTTCAAGAATATGAAGAAA	natural antisense	NM_001010895	C9orf102	RAD26L hypothetical protein	+	98637899	98731122
ASHG19A3A044390	2.74336	up	190.729	100.714	7.8072	6.35125	noncoding	NR_024245	FAM178A	RefSeq_NR	1370	chr10	+	102672325	102673642		AGCTATGTAATGAGATGGGGAGTTTCATCTAATGACATCCTCTGACAATAAAACATGTTT	exon sense-overlapping	NM_001136123	FAM178A	hypothetical protein LOC55719 isoform 2	+	102672325	102719347
ASHG19A3A044390	2.74336	up	190.729	100.714	7.8072	6.35125	noncoding	NR_024245	FAM178A	RefSeq_NR	1370	chr10	+	102672325	102673642		AGCTATGTAATGAGATGGGGAGTTTCATCTAATGACATCCTCTGACAATAAAACATGTTT	exon sense-overlapping	NM_018121	FAM178A	hypothetical protein LOC55719 isoform 1	+	102672325	102724891
ASHG19A3A036089	3.74081	up	51.4708	21.7744	6.00239	4.09903	noncoding	AK094510		misc_RNA	1791	chr1	+	181060244	181062035		GATACACTGTGGTCAAAGATTTGTGTGTATTTGTAAGAAAAGAGGAGAATGGAGAATCTA	intergenic
ASHG19A3A018631	2.26447	up	378.926	221.835	8.71615	7.53697	noncoding	NR_027270	C21orf81	RefSeq_NR	1095	chr21	-	15316095	15352765	NR_027995,"	CAGAAAAGACATCTGAGAAACAAAACAAGCAAATTTGTTTTCCTTTTTGCACCTGCCAAA	intergenic
ASHG19A3A041020	2.33484	up	104.162	67.8389	6.98241	5.75909	noncoding	ENST00000366761	AL136378.2	Ensembl	333	chr1	+	227921369	227921710	NR_024486,NR_024485,"	CATCCAGTGCATCCCAGAACTCATTCAGCCAGTCGGACGAGAAGTACACAGGCAGGGTGA	natural antisense	NM_001161465	JMJD4	jmjC domain-containing protein 4 isoform 2	-	227918889	227923112
ASHG19A3A041020	2.33484	up	104.162	67.8389	6.98241	5.75909	noncoding	ENST00000366761	AL136378.2	Ensembl	333	chr1	+	227921369	227921710	NR_024486,NR_024485,"	CATCCAGTGCATCCCAGAACTCATTCAGCCAGTCGGACGAGAAGTACACAGGCAGGGTGA	natural antisense	NM_023007	JMJD4	jmjC domain-containing protein 4 isoform 1	-	227918889	227923112
ASHG19A3A009438	2.06081	up	108.553	79.6697	7.0418	5.99859	noncoding	AK123123		misc_RNA	1929	chr17	+	35837901	35839829		CTGCTGGAGTTTTATGCATATTTTTCTCTCTAAGTGGTGGGAAATAAAGAACAAATCTCT	intergenic
ASHG19A3A040931	119.627	up	2811.22	27.4358	11.333	4.43065	noncoding	ENST00000442971	RP11-38O23.5	Ensembl	1300	chrX	+	48015794	48025778	NM_021014,"	ACTTAATGCATTTTTGGTTTGTGTATCCATGCACCTACTTAGAAAAGAAGTATTGTCAGG	intergenic
ASHG19A3A000327	2.54188	up	248.563	137.537	8.16179	6.81589	noncoding	ENST00000451225	RP11-414K1.3	Ensembl	404	chr10	+	17428992	17450285		TCACCTGATATCTGTGCCAGAGAATGTCTTCCAGGAGTTCTGCTACAGAGAAGAGAGTAA	intronic antisense	NM_001004470	ST8SIA6	alpha-2,8-sialyltransferase 8F"	-	17362675	17496254
ASHG19A3A034287	2.52671	up	53.615	33.4335	6.06089	4.72363	noncoding	ENST00000413839	AC096582.8	Ensembl	349	chr7	+	45856155	45860663	uc002yio.1,NR_024368,ENST00000436899,ENST00000432557,"	AAGATCCGTGAGGTGCCCAGAAGATCATGCAGTCATCAGTCCCACGGAGCAGCCCGCGAG	intergenic
ASHG19A3A000264	2.48161	up	2847.37	1060.32	11.3514	10.0401	noncoding	ENST00000441487	GTF2IP1	Ensembl	2008	chr7	-	74602963	74632983		ACCAAGCCAGTTGGAAGTTCCAGCCGAAATAAAAGAGACTGATGGAAGCTCTCAGATCAA	intergenic
ASHG19A3A048494	3.0808	up	53.2035	27.3438	6.05003	4.42672	noncoding	ENST00000442943	RP11-366L18.1	Ensembl	478	chr1	-	94871954	94872432		AGTGTGTGTACTGAGCACATTACATCATTACATACTCTAAGAGCTGAGATAGCTTCCTGA	intergenic
ASHG19A3A040752	2.07404	up	2043.42	946.43	10.9114	9.859	noncoding	ENST00000312214	FAM3C2	Ensembl	681	chrX	+	23093874	23094884	NM_014888,NM_001040020,"	AAATATGAAGGATGGCCTGAAGTTGTAGAAATGGAAGGATGCATCCCCCAGAAGCAAGAC	intergenic
ASHG19A3A037395	2.06009	up	269.615	180.981	8.2687	7.226	noncoding	uc004aby.2	BC019880	UCSC_knowngene	547	chr9	-	41948515	41954688		ATAGGACACTGTGGGCCATAAATGTGTTCTTTGGCCTGAAGAAATAAAACTTGGTGGTCC	intergenic
ASHG19A3A046711	2.06388	up	3864.53	1608.74	11.7586	10.7132	noncoding	ENST00000430887	AP002495.2	Ensembl	651	chr11	+	71604614	71605265	ENST00000511021,ENST00000508347,ENST00000505858,ENST00000494376,ENST00000448529,ENST00000422682,ENST00000318406,AF359416,"	AATCGTCCCCTCCATTCTTAGGATTTCATCGTCAGATGGGAAGTATAAAGCCTTCTCCAC	intergenic
ASHG19A3A012647	2.43553	up	772.175	373.797	9.64232	8.35808	noncoding	ENST00000451766	RP11-443B7.1	Ensembl	426	chr1	-	235095412	235105809		GACAGCACTTCCTCATTAAATGCAGAGATCTGCAAAAAGGGAAAATAAAAACACAAGAAG	intergenic
ASHG19A3A008193	3.23024	up	867.868	318.073	9.79336	8.10172	noncoding	ENST00000326105	RP1-262D12.1	Ensembl	1023	chr1	-	175013761	175014784		CCGGAGCTGAGACAGTGAATCTGGTTGCTGAAATCCTTAAATCTATAAACAGAATTTCTG	intergenic
ASHG19A3A000185	3.83217	up	151.784	59.2839	7.50247	5.56431	noncoding	ENST00000427066	RP11-391M20.1	Ensembl	425	chr9	+	68726628	68745997	ENST00000424707,"	TACCAAGCTTGTGCTCAAGGGAACCGAGGTGAAGTAGTAAGAAGAAAAAGAGCAAAGATA	intergenic
ASHG19A3A007762	2.1952	up	588.451	328.941	9.29177	8.15741	noncoding	NR_033349	RAI2	RefSeq_NR	2308	chrX	-	17818169	17878947		AGCCCCGCATCCCCCCCGGAGCCGGGCCAAGTGGCATCAGAGCTGAGTGATGGACGACCT	exon sense-overlapping	NM_001172743	RAI2	retinoic acid-induced protein 2 isoform 1	-	17818168	17879457
ASHG19A3A007762	2.1952	up	588.451	328.941	9.29177	8.15741	noncoding	NR_033349	RAI2	RefSeq_NR	2308	chrX	-	17818169	17878947		AGCCCCGCATCCCCCCCGGAGCCGGGCCAAGTGGCATCAGAGCTGAGTGATGGACGACCT	exon sense-overlapping	NM_001172732	RAI2	retinoic acid-induced protein 2 isoform 2	-	17818168	17879457
ASHG19A3A007762	2.1952	up	588.451	328.941	9.29177	8.15741	noncoding	NR_033349	RAI2	RefSeq_NR	2308	chrX	-	17818169	17878947		AGCCCCGCATCCCCCCCGGAGCCGGGCCAAGTGGCATCAGAGCTGAGTGATGGACGACCT	exon sense-overlapping	NM_021785	RAI2	retinoic acid-induced protein 2 isoform 1	-	17818168	17879457
ASHG19A3A007762	2.1952	up	588.451	328.941	9.29177	8.15741	noncoding	NR_033349	RAI2	RefSeq_NR	2308	chrX	-	17818169	17878947		AGCCCCGCATCCCCCCCGGAGCCGGGCCAAGTGGCATCAGAGCTGAGTGATGGACGACCT	exon sense-overlapping	NM_001172739	RAI2	retinoic acid-induced protein 2 isoform 1	-	17818168	17879457
ASHG19A3A040734	2.67625	up	31.306	18.8214	5.29941	3.8792	noncoding	AK124812		misc_RNA	1860	chrX	+	19073388	19075248		TCTGTGTTCATTTATTTCTAATGAATAAATGAACATGCCTGCTGAGCCAAGCCTTAAATG	intronic antisense	NM_001079859	GPR64	G-protein coupled receptor 64 isoform 2	-	19007424	19140755
ASHG19A3A040734	2.67625	up	31.306	18.8214	5.29941	3.8792	noncoding	AK124812		misc_RNA	1860	chrX	+	19073388	19075248		TCTGTGTTCATTTATTTCTAATGAATAAATGAACATGCCTGCTGAGCCAAGCCTTAAATG	intronic antisense	NM_001079858	GPR64	G-protein coupled receptor 64 isoform 1	-	19007424	19140755
ASHG19A3A040734	2.67625	up	31.306	18.8214	5.29941	3.8792	noncoding	AK124812		misc_RNA	1860	chrX	+	19073388	19075248		TCTGTGTTCATTTATTTCTAATGAATAAATGAACATGCCTGCTGAGCCAAGCCTTAAATG	intronic antisense	NM_001184834	GPR64	G-protein coupled receptor 64 isoform 6	-	19007424	19140755
ASHG19A3A040734	2.67625	up	31.306	18.8214	5.29941	3.8792	noncoding	AK124812		misc_RNA	1860	chrX	+	19073388	19075248		TCTGTGTTCATTTATTTCTAATGAATAAATGAACATGCCTGCTGAGCCAAGCCTTAAATG	intronic antisense	NM_005756	GPR64	G-protein coupled receptor 64 isoform 4	-	19007424	19140755
ASHG19A3A040734	2.67625	up	31.306	18.8214	5.29941	3.8792	noncoding	AK124812		misc_RNA	1860	chrX	+	19073388	19075248		TCTGTGTTCATTTATTTCTAATGAATAAATGAACATGCCTGCTGAGCCAAGCCTTAAATG	intronic antisense	NM_001184837	GPR64	G-protein coupled receptor 64 isoform 9	-	19007424	19140755
ASHG19A3A040734	2.67625	up	31.306	18.8214	5.29941	3.8792	noncoding	AK124812		misc_RNA	1860	chrX	+	19073388	19075248		TCTGTGTTCATTTATTTCTAATGAATAAATGAACATGCCTGCTGAGCCAAGCCTTAAATG	intronic antisense	NM_001079860	GPR64	G-protein coupled receptor 64 isoform 3	-	19007424	19140755
ASHG19A3A040734	2.67625	up	31.306	18.8214	5.29941	3.8792	noncoding	AK124812		misc_RNA	1860	chrX	+	19073388	19075248		TCTGTGTTCATTTATTTCTAATGAATAAATGAACATGCCTGCTGAGCCAAGCCTTAAATG	intronic antisense	NM_001184835	GPR64	G-protein coupled receptor 64 isoform 7	-	19007424	19140755
ASHG19A3A040734	2.67625	up	31.306	18.8214	5.29941	3.8792	noncoding	AK124812		misc_RNA	1860	chrX	+	19073388	19075248		TCTGTGTTCATTTATTTCTAATGAATAAATGAACATGCCTGCTGAGCCAAGCCTTAAATG	intronic antisense	NM_001184836	GPR64	G-protein coupled receptor 64 isoform 8	-	19007424	19140755
ASHG19A3A040734	2.67625	up	31.306	18.8214	5.29941	3.8792	noncoding	AK124812		misc_RNA	1860	chrX	+	19073388	19075248		TCTGTGTTCATTTATTTCTAATGAATAAATGAACATGCCTGCTGAGCCAAGCCTTAAATG	intronic antisense	NM_001184833	GPR64	G-protein coupled receptor 64 isoform 5	-	19007424	19140755
CUST_22_PI426075208	2.10955	up	283.932	185.236	8.33926	7.26232	noncoding	nc-HOXA2-60+	nc-HOXA2-60	HOX cluster	148	chr7	+	27142497	27142645		TCCCGGAGTACGTGGGGGCGAGGGTGCCTGCGTGCCTCCTGATCTGCAAGGATCTATCTA	bidirectional	NM_006735	HOXA2	homeobox protein Hox-A2	-	27139972	27142394
ASHG19A3A045586	2.37045	up	12412.4	3939.24	13.3731	12.1279	noncoding	ENST00000471604	RP11-698L23.1	Ensembl	785	chr11	-	92231315	92232100		GAATGAAAGTGGTGCTAAGTTGAATGAGCTGATGGATATGGATCACCAGCCCAAAAATCT	intronic antisense	NM_001008781	FAT3	protocadherin Fat 3	+	92085261	92629635
ASHG19A3A027704	2.25181	up	35.1675	24.8968	5.463	4.29192	noncoding	BC033632		misc_RNA	5142	chr5	-	172653850	172658964		TATAGTATGCCAGGCTCTCTGCGTGAGCTCACTGAAGCTTTGAAATCTGCTGTTCATTGT	intergenic
[truncated: 1,715 more rows]

## Sheet: HCCLM3 VS MHCC97L down 
# Fold-Change cut-off: 2.0 # Condition pairs: C3_vs_C7 # Column A: ProbeName, it represents probe name. # Column B: Absolute Fold change, the absolute ratio (no log scale) of normalized intensities between two samples. # Column C: Regulation, it depicts which sample has greater or lower intensity values wrt other sample. # Column D~E: Raw Intensity of each sample. # Column F~G: Normalized Intensi…
[truncated: 1,896 more rows]
