# Supplementary material for: A novel lncRNA uc.134 represses hepatocellular carcinoma progression by inhibiting CUL4A-mediated ubiquitination of LATS1
Source: J Hematol Oncol. 2017 Apr 19;10:91. doi: 10.1186/s13045-017-0449-4 (PMC5395742; doi:10.1186/s13045-017-0449-4)
Supplement: Supplementary file 2 — Supplementary raw data 2. Differentially mRNA expression profiling by mRNA microarray. (XLSX 5963 kb) [file 13045_2017_449_MOESM2_ESM.xlsx]

## Sheet: uc.134 vs. vector- up
ProbeName	P-value	FDR	Fold Change	Regulation	GenbankAccession	GenomicCoordinates	GeneSymbol	Description	Go	RefSeqAccession	UniGeneID	EntrezGeneID	group-7402FL(raw)	group-NC(raw)	group-7402FL(normalized)	group-NC(normalized)	[7402FL-1, 7402FL](raw)	[7402FL-2, 7402FL](raw)	[7402FL-3, 7402FL](raw)	[NC-1, NC](raw)	[NC-2, NC](raw)	[NC-3, NC](raw)	[7402FL-1, 7402FL](normalized)	[7402FL-2, 7402FL](normalized)	[7402FL-3, 7402FL](normalized)	[NC-1, NC](normalized)	[NC-2, NC](normalized)	[NC-3, NC](normalized)
A_23_P1186	1.77193e-07	7.499e-06	594.922	up	NM_001010908	chr10:16555992-16555933	C1QL3	Homo sapiens complement component 1, q subcomponent-like 3 (C1QL3), mRNA [NM_001010908]	GO:0005581|GO:0050807	NM_001010908	Hs.676792	389941	3487.85	16.9299	12.4693	3.25276	3662.78	2805.85	3994.9	14.6498	17.0035	19.1364	12.5558	12.4549	12.3973	3.47448	3.11929	3.1645
A_24_P932416	1.1215e-07	6.824e-06	501.789	up	NM_001123228	chr3:152058482-152058423	TMEM14E	Homo sapiens transmembrane protein 14E (TMEM14E), mRNA [NM_001123228]	GO:0016021	NM_001123228	Hs.632562	645843	1528	5.65758	11.3543	2.38339	1363.33	1456.96	1763.7	5	5	6.97274	11.2284	11.5468	11.2878	2.37349	2.32279	2.45389
A_33_P3287105	1.73735e-07	7.485e-06	479.286	up		chr1:161209136-161209077							82774.7	306.45	16.5137	7.60898	83004.5	74791.1	90528.4	264.119	327.203	328.03	16.538	16.6292	16.374	7.71861	7.67566	7.43266
A_33_P3392087	5.69154e-07	1.0985e-05	465.292	up	NM_000203	chr4:998257-998316	IDUA	Homo sapiens iduronidase, alpha-L- (IDUA), mRNA [NM_000203]	GO:0048878|GO:0005975|GO:0030135|GO:0005102|GO:0048705|GO:0006027|GO:0044281|GO:0000902|GO:0003940|GO:0030207|GO:0030209|GO:0005984|GO:0030204|GO:0007040|GO:0030203|GO:0035108|GO:0043202	NM_000203	Hs.89560	3425	162734	556.907	17.2502	8.38823	173068	141613	173522	364.653	661.071	644.997	17.2972	17.2267	17.2267	8.14513	8.67306	8.34652
A_23_P36700	2.07782e-05	8.3652e-05	426.167	up	NM_018009	chr12:6566840-6566899	TAPBPL	Homo sapiens TAP binding protein-like (TAPBPL), mRNA [NM_018009]	GO:0005886|GO:0005789|GO:0016021	NM_018009	Hs.504597	55080	43838.8	204.908	15.7209	6.98564	46205.1	23486.4	61824.7	212.149	132.6	269.975	15.8869	15.3402	15.9356	7.43208	6.35029	7.17453
A_23_P416894	1.93525e-05	7.9821e-05	385.31	up	NM_017439	chr7:76940446-76940387	GSAP	Homo sapiens gamma-secretase activating protein (GSAP), mRNA [NM_017439]	GO:0030162|GO:0005802|GO:0005794|GO:0001540|GO:0034205	NM_017439	Hs.186649	54103	6474.59	44.5478	13.2826	4.6927	5969.73	4891.95	8562.08	44.1806	31.3115	58.1514	13.223	13.2182	13.4065	5.22378	4.00659	4.84774
A_33_P3296313	3.61317e-06	2.6994e-05	381.53	up		chrX:050213438-050213497							46235.8	254.148	15.841	7.26534	42923.5	38783.7	57000.2	131.98	302.818	327.645	15.7741	15.8869	15.862	6.79849	7.56715	7.43037
A_33_P3283480	1.0879e-07	6.78e-06	351.756	up	NM_148170	chr11:88054087-88054028	CTSC	Homo sapiens cathepsin C (CTSC), transcript variant 2, mRNA [NM_148170]	GO:0005515|GO:0031404|GO:0005794|GO:0010033|GO:0004252|GO:0005783|GO:0007568|GO:0043621|GO:0005764|GO:0042802|GO:0006955|GO:0001913|GO:0006508|GO:0008234	NM_148170	Hs.128065	1075	19937.1	124.21	14.7736	6.31512	21069.6	16750.8	21990.9	94.9304	122.724	154.976	14.8304	14.8893	14.601	6.34981	6.22838	6.36718
A_23_P106117	5.04995e-07	1.0522e-05	315.872	up	NM_007374	chr14:60978278-60978337	SIX6	Homo sapiens SIX homeobox 6 (SIX6), mRNA [NM_007374]	GO:0043565|GO:0003700|GO:0009887|GO:0005634|GO:0007601	NM_007374	Hs.194756	4990	23671	162.183	14.9739	6.67072	22850.3	17463.1	30699.5	97.9302	180.359	208.26	14.9698	14.9177	15.0342	6.39607	6.81722	6.79888
A_33_P3424861	7.27687e-07	1.2008e-05	239.902	up	NM_001104595	chr22:45736795-45736854	FAM118A	Homo sapiens family with sequence similarity 118, member A (FAM118A), transcript variant 1, mRNA [NM_001104595]	GO:0016021	NM_001104595	Hs.265018	55007	79117.8	606.24	16.4495	8.54319	78715.2	71394.5	87243.7	574.806	621.711	622.202	16.4786	16.5559	16.3139	8.73617	8.59561	8.29779
A_33_P3247095	2.01144e-07	7.714e-06	235.578	up		chr11:107643195-107643254		Uncharacterized protein [Source:UniProtKB/TrEMBL;Acc:H0Y4W8] [ENST00000447610]					33647.4	309.495	15.4759	7.59589	33188.5	28915.9	38837.9	214.289	341.55	372.647	15.488	15.5827	15.357	7.44525	7.73651	7.60589
A_33_P3286571	6.16672e-06	3.7004e-05	229.749	up	DB080651	chr6:39747159-39747100		DB080651 TESTI4 Homo sapiens cDNA clone TESTI4026318 5', mRNA sequence [DB080651]			Hs.571102		7735.73	83.5628	13.4864	5.64245	6997.06	5040.27	11169.9	44.5889	91.8381	114.261	13.4313	13.2746	13.7532	5.23846	5.76826	5.92063
A_23_P151975	2.52762e-06	2.1992e-05	227.83	up	NM_016321	chr15:90014814-90014755	RHCG	Homo sapiens Rh family, C glycoprotein (RHCG), mRNA [NM_016321]	GO:0005886|GO:0015696|GO:0030506|GO:0006873|GO:0008519|GO:0042592|GO:0031410|GO:0055085|GO:0006885|GO:0016323|GO:0016324|GO:0005887|GO:0015837|GO:0030855|GO:0072488|GO:0051739|GO:0070634	NM_016321	Hs.459284	51458	22266.6	209.981	14.9221	7.0903	22514.7	17075.4	27209.7	201.746	233.552	194.645	14.9433	14.9053	14.9177	7.36806	7.19932	6.70352
A_33_P3327818	3.43985e-07	9.299e-06	221.518	up	AL157466	chr9:3452364-3452305		Uncharacterized protein [Source:UniProtKB/TrEMBL;Acc:H7BYV5] [ENST00000366116]			Hs.664105		44060.3	407.828	15.7917	8.00039	43674	39680.4	48826.5	352.356	437.351	433.775	15.7857	15.9195	15.6698	8.10228	8.09174	7.80715
A_33_P3290955	9.69414e-07	1.3646e-05	215.49	up	NR_024207	chr8:145172632-145172680	KIAA1875	Homo sapiens KIAA1875 (KIAA1875), long non-coding RNA [NR_024207]		NR_024207	Hs.98723	340390	80350.5	694.992	16.4759	8.72445	78161.6	73954.8	88935	638.12	753.676	693.18	16.4609	16.602	16.3649	8.87386	8.85366	8.44583
A_33_P3392000	6.71753e-07	1.1693e-05	214.982	up	NR_038955	chr9:132264707-132264766	LINC00963	Homo sapiens long intergenic non-protein coding RNA 963 (LINC00963), long non-coding RNA [NR_038955]		NR_038955	Hs.529860	100506190	71760.2	627.642	16.3352	8.58708	70321.9	65494.6	79464.3	562.094	679.715	641.118	16.3065	16.4609	16.2381	8.70957	8.71569	8.33597
A_33_P3226565	2.42217e-06	2.1469e-05	210.758	up		chr10:093669067-093669126							15856.9	167.426	14.4441	6.72469	14560.5	12078.6	20931.6	103.974	217.585	180.719	14.3872	14.4046	14.5406	6.4806	7.09592	6.59757
A_33_P3310512	2.49675e-07	8.329e-06	210.434	up		chr14:045570777-045570836							9939.57	110.715	13.8786	6.16139	10147.9	8676.15	10994.7	89.833	120.41	121.902	13.9241	13.9904	13.7213	6.26606	6.20177	6.01634
A_33_P3247403	3.98336e-07	9.795e-06	203.088	up	NM_022371	chr1:179051429-179051488	TOR3A	Homo sapiens torsin family 3, member A (TOR3A), mRNA [NM_022371]	GO:0051085|GO:0005788|GO:0005524	NM_022371	Hs.584957	64222	37231	386.286	15.5622	7.89627	38475.6	24851.8	48365.7	265.233	431.04	462.584	15.6157	15.4225	15.6486	7.7242	8.07363	7.89098
A_23_P11390	9.53486e-07	1.3544e-05	201.688	up	NM_004679	chrY:16168718-16168777	VCY	Homo sapiens variable charge, Y-linked (VCY), mRNA [NM_004679]		NM_004679	Hs.632284	9084	65765.2	636.973	16.2485	8.59253	65077.4	50806.5	81411.9	486.979	769.94	654.001	16.2274	16.2449	16.2733	8.5257	8.88345	8.36846
A_23_P161968	1.98058e-05	8.1082e-05	198.888	up	NM_001039752	chr11:63072211-63072270	SLC22A10	Homo sapiens solute carrier family 22, member 10 (SLC22A10), mRNA [NM_001039752]	GO:0022857|GO:0016021	NM_001039752	Hs.188982	387775	15398.4	185.285	14.4165	6.78073	14355.7	12465.2	19374.2	82.7191	234.888	238.248	14.3666	14.4385	14.4445	6.14151	7.20716	6.9935
A_33_P3398074	5.38942e-08	6.154e-06	198.815	up	AF132201	chr17:67229991-67229932	PRO1804	Homo sapiens PRO1804 mRNA, complete cds. [AF132201]				100133319	27680.9	294.608	15.1854	7.5501	26547	20502.8	35993	257.11	287.332	339.381	15.1759	15.1344	15.2459	7.68366	7.48871	7.47792
A_33_P3296119	2.63829e-08	5.566e-06	194.886	up	NM_001198908	chr13:36822803-36822744	CCDC169	Homo sapiens coiled-coil domain containing 169 (CCDC169), transcript variant 7, mRNA [NM_001198908]		NM_001198908	Hs.730899	728591	3409.85	47.3596	12.4342	4.82772	3558.42	2722.14	3949	36.2063	48.761	57.1116	12.5079	12.4095	12.3852	4.91607	4.74568	4.82139
A_33_P3398437	4.34464e-07	1.0043e-05	194.369	up	AF176922	chr15:42063094-42063153		Homo sapiens MSTP132 (MST132) mRNA, complete cds. [AF176922]			Hs.187569		15621	180.366	14.4728	6.87019	14592.7	14525.6	17744.6	146.901	193.257	200.939	14.3978	14.6864	14.3343	6.94318	6.92029	6.7471
A_33_P3311646	7.23754e-08	6.374e-06	192.837	up		chr7:101286790-101286849							107647	989.385	16.7849	9.19367	107974	96136.2	118830	828.179	1029.3	1110.68	16.8134	16.8567	16.6847	9.21652	9.28519	9.07931
A_23_P15285	8.91465e-08	6.441e-06	188.028	up	NM_024109	chr16:8736360-8736419	METTL22	Homo sapiens methyltransferase like 22 (METTL22), mRNA [NM_024109]	GO:0008168|GO:0005634	NM_024109	Hs.306380	79091	81844.2	824.081	16.4954	8.94057	79950.2	69097	96485.4	628.537	901.948	941.757	16.499	16.5262	16.4609	8.85776	9.10305	8.8609
A_23_P208373	2.80792e-07	8.568e-06	187.014	up	NM_000767	chr19:41523525-41523584	CYP2B6	Homo sapiens cytochrome P450, family 2, subfamily B, polypeptide 6 (CYP2B6), mRNA [NM_000767]	GO:0006805|GO:0005506|GO:0017144|GO:0005783|GO:0044281|GO:0043231|GO:0004497|GO:0042738|GO:0005789|GO:0016712|GO:0042180|GO:0008202|GO:0055114|GO:0020037	NM_000767	Hs.1360	1555	15622	185.185	14.4401	6.89313	14430.7	13512.7	18922.7	131.748	215.885	207.923	14.3702	14.5456	14.4046	6.79535	7.08758	6.79646
A_33_P3365178	3.41342e-06	2.6151e-05	186.192	up		chr2:090520675-090520616							1113.56	18.8184	10.897	3.35637	1014.66	963.986	1362.03	15.0667	13.9158	27.4726	10.7895	10.972	10.9296	3.51425	2.95934	3.59551
A_33_P3870056	1.79282e-06	1.8282e-05	183.922	up	NR_033854	chr12:53437241-53437182	LOC283335	Homo sapiens uncharacterized LOC283335 (LOC283335), long non-coding RNA [NR_033854]		NR_033854	Hs.657060	283335	15405.5	187.163	14.4536	6.93063	15142.2	14332.9	16741.5	168.975	200.613	191.901	14.4406	14.6581	14.262	7.13268	6.98123	6.67796
A_33_P3336223	8.22054e-07	1.2744e-05	180.732	up		chr11:107650404-107650463		Uncharacterized protein [Source:UniProtKB/TrEMBL;Acc:H7BYS4] [ENST00000398067]					21711.1	259.637	14.8876	7.3899	21717.2	18732.1	24684	236.873	274.656	267.381	14.872	15.0267	14.7641	7.57897	7.43055	7.16017
A_33_P3378284	5.56049e-07	1.088e-05	176.667	up	NM_144613	chr19:55861416-55861357	COX6B2	Homo sapiens cytochrome c oxidase subunit VIb polypeptide 2 (testis) (COX6B2), mRNA [NM_144613]	GO:0005758|GO:0004129|GO:0030061	NM_144613	Hs.550544	125965	124427	1239.83	16.9766	9.51166	127090	111858	134333	1074.75	1354.39	1290.36	16.9757	17.0729	16.8811	9.57497	9.67684	9.28319
A_33_P3247534	1.08717e-06	1.4358e-05	170.366	up	NR_027420	chr21:9917195-9917136	LOC389834	Homo sapiens ankyrin repeat domain 57 pseudogene (LOC389834), non-coding RNA [NR_027420]		NR_027420	Hs.720653	389834	208176	1899.63	17.4999	10.0874	220234	178659	225634	1359.23	2227.29	2112.39	17.5335	17.4616	17.5046	9.90141	10.3878	9.97304
A_23_P154986	4.8884e-06	3.2076e-05	168.986	up	NM_005265	chr22:25023862-25023921	GGT1	Homo sapiens gamma-glutamyltransferase 1 (GGT1), transcript variant 1, mRNA [NM_005265]	GO:0019369|GO:0005515|GO:0019370|GO:0019344|GO:0006520|GO:0006805|GO:0005886|GO:0006536|GO:0050727|GO:0002682|GO:0006749|GO:0044281|GO:0007283|GO:0031362|GO:0006691|GO:0003840|GO:0006750|GO:0006751|GO:0016021	NM_005265	Hs.645535	2678	46265.5	592.213	15.8348	8.43403	45122.9	35163.4	58510.4	326.856	682.542	767.242	15.825	15.8016	15.8778	7.9987	8.72317	8.5802
A_33_P3407445	1.10609e-07	6.78e-06	168.592	up	AK090949	chr5:127302431-127302372	FLJ33630	Homo sapiens cDNA FLJ33630 fis, clone BRAMY2022525. [AK090949]			Hs.340623	644873	12371	166.668	14.1502	6.75286	12933	10149.5	14030.6	129.238	185.345	185.421	14.2236	14.1872	14.0399	6.77209	6.85529	6.63119
A_33_P3366733	7.14434e-05	0.000210399	165.365	up	DB511925	chr15:28651177-28651236		DB511925 RIKEN full-length enriched human cDNA library, testis Homo sapiens cDNA clone H013027K15 3', mRNA sequence [DB511925]			Hs.642387		9268.04	147.182	13.7516	6.38214	8089.04	6698.43	13016.7	54.8015	187.762	198.982	13.6388	13.6783	13.9378	5.53581	6.87718	6.73342
A_23_P215669	2.17773e-06	2.0308e-05	164.808	up	NM_032959	chr7:102277685-102277626	POLR2J2	Homo sapiens polymerase (RNA) II (DNA directed) polypeptide J2 (POLR2J2), mRNA [NM_032959]	GO:0003899|GO:0046983|GO:0005634|GO:0003677|GO:0006351	NM_032959	Hs.732239	246721	12508.2	170.89	14.1665	6.80187	12646	11788.6	13089.9	156.935	178.723	177.014	14.1872	14.364	13.9484	7.03577	6.80191	6.56792
A_33_P3421984	5.07708e-07	1.0555e-05	164.367	up	NM_012269	chr7:123485310-123485369	HYAL4	Homo sapiens hyaluronoglucosaminidase 4 (HYAL4), mRNA [NM_012269]	GO:0005975|GO:0006027|GO:0004415|GO:0016021	NM_012269	Hs.28673	23553	45793.9	568.233	15.8164	8.45563	44651.3	39655.5	53075	499.103	615.833	589.762	15.8016	15.9141	15.7335	8.55792	8.58102	8.22795
A_33_P3245620	7.18408e-07	1.1973e-05	164.366	up		chr4:102076085-102076144							24640.2	329.585	15.0697	7.70896	24019.7	21757.8	28143	298.735	345.905	344.114	15.0342	15.2225	14.9524	7.87472	7.7546	7.49755
A_33_P3461633	4.46055e-07	1.0068e-05	163.209	up	NR_036515	chr19:13945856-13945797	LOC284454	Homo sapiens uncharacterized LOC284454 (LOC284454), long non-coding RNA [NR_036515]		NR_036515	Hs.436426	284454	22757.9	305.072	14.9511	7.60054	21965.2	20609.1	25699.3	264.84	306.173	344.202	14.8893	15.1509	14.8132	7.72233	7.58111	7.49818
A_33_P3236065	1.3856e-06	1.6126e-05	162.305	up	NM_016509	chr12:10145801-10145742	CLEC1B	Homo sapiens C-type lectin domain family 1, member B (CLEC1B), transcript variant 1, mRNA [NM_016509]	GO:0005515|GO:0005887|GO:0030246|GO:0006952|GO:0007166|GO:0004888	NM_016509	Hs.409794	51266	905.311	16.6015	10.5889	3.24637	886.984	747.971	1080.98	15.6338	16.4591	17.7116	10.5972	10.5888	10.5808	3.5684	3.08762	3.08309
A_33_P3719214	3.40965e-06	2.6139e-05	162.013	up		chr13:64577541-64577482		long intergenic non-protein coding RNA 355 [Source:HGNC Symbol;Acc:27061] [ENST00000456627]			Hs.719557		20367.3	282.676	14.8127	7.47274	20258.4	18063.8	22779.7	194.609	363.049	290.371	14.7925	14.9831	14.6625	7.32488	7.82907	7.26429
A_24_P178175	8.21966e-07	1.2744e-05	160.807	up	NM_005265	chr22:25023871-25023930	GGT1	Homo sapiens gamma-glutamyltransferase 1 (GGT1), transcript variant 1, mRNA [NM_005265]	GO:0019369|GO:0005515|GO:0019370|GO:0019344|GO:0006520|GO:0006805|GO:0005886|GO:0006536|GO:0050727|GO:0002682|GO:0006749|GO:0044281|GO:0007283|GO:0031362|GO:0006691|GO:0003840|GO:0006750|GO:0006751|GO:0016021	NM_005265	Hs.645535	2678	75019.1	895.668	16.3889	9.05968	74194.9	59041.5	91820.7	709.826	1050.7	926.477	16.396	16.3649	16.4058	9.02029	9.32041	8.83833
A_32_P339640	4.70824e-05	0.000152765	157.527	up	NM_173644	chr20:58647278-58647337	C20orf197	Homo sapiens chromosome 20 open reading frame 197 (C20orf197), mRNA [NM_173644]		NM_173644	Hs.335319	284756	3551.29	56.6666	12.3166	5.01711	2451.44	2024	6178.44	28.4136	63.1801	78.4062	12.0207	11.9951	12.9338	4.55444	5.17417	5.32271
A_23_P344281	8.1874e-05	0.000232934	156.829	up	NM_001010879	chr19:58102876-58102935	ZIK1	Homo sapiens zinc finger protein interacting with K protein 1 (ZIK1), mRNA [NM_001010879]	GO:0006355|GO:0005634|GO:0003677|GO:0046872|GO:0006351	NM_001010879	Hs.454830	284307	870.831	14.1088	10.4125	3.11946	1012.38	425.922	1174.19	16.7308	9.4749	16.1206	10.7863	9.74851	10.7027	3.67995	2.66967	3.00875
A_33_P3235432	1.2787e-06	1.5516e-05	154.616	up	XM_005263489	chr3:138200228-138200287	ESYT3	extended synaptotagmin-like protein 3 [Source:HGNC Symbol;Acc:24295] [ENST00000460133]	GO:0005515|GO:0005886|GO:0016021	XM_005263489	Hs.666730	83850	10329.2	156.271	13.9415	6.66894	10265.2	9388.02	11334.3	136.361	171.556	160.896	13.9484	14.1016	13.7745	6.84299	6.73639	6.42743
A_33_P3251932	2.21736e-06	2.0466e-05	152.81	up	NM_207002	chr2:111886352-111886411	BCL2L11	Homo sapiens BCL2-like 11 (apoptosis facilitator) (BCL2L11), transcript variant 9, mRNA [NM_207002]	GO:0005515|GO:0008017|GO:0001783|GO:0034976|GO:0001782|GO:0048538|GO:0005741|GO:0030879|GO:0007283|GO:0097141|GO:0048536|GO:2000271|GO:0097140|GO:0043583|GO:0005829|GO:1900740|GO:0043525|GO:0090200|GO:0042475|GO:0002262|GO:0043029|GO:0048066|GO:0032464|GO:0046620|GO:0048011|GO:0043065|GO:0046982|GO:0008630|GO:0006919|GO:0001822|GO:0035148|GO:0005874|GO:0048563|GO:0006915|GO:2001244|GO:0097190|GO:…	NM_207002	Hs.469658	10018	51065.4	704.368	15.9551	8.6995	49141	39878.8	64176.5	439.832	843.559	829.714	15.9619	15.9356	15.9677	8.39017	9.00956	8.69878
A_23_P72584	1.2181e-06	1.5147e-05	151.156	up	NM_001039844	chr10:15118665-15118724	ACBD7	Homo sapiens acyl-CoA binding domain containing 7 (ACBD7), mRNA [NM_001039844]	GO:0000062|GO:0008289	NM_001039844	Hs.644598	414149	26621.6	385.486	15.1692	7.92933	25767.3	23886.1	30211.3	346.206	411.431	398.821	15.1344	15.357	15.0162	8.08056	8.00816	7.69927
A_33_P3405022	7.85995e-06	4.3224e-05	149.812	up	NM_012318	chr14:045600828-045600769	LETM1	Homo sapiens leucine zipper-EF-hand containing transmembrane protein 1 (LETM1), mRNA [NM_012318]	GO:0005739|GO:0005515|GO:0005509|GO:0005743|GO:0016021|GO:0042407	NM_012318	Hs.120165	3954	8189.18	130.996	13.6413	6.41425	7852.05	7632.83	9082.65	133.204	134.292	125.491	13.598	13.8553	13.4705	6.81063	6.37024	6.06188
A_23_P359457	2.47024e-06	2.1682e-05	149.316	up	BC034225	chr17:7646539-7646598	DNAH2	dynein, axonemal, heavy chain 2 [Source:HGNC Symbol;Acc:2948] [ENST00000082259]	GO:0001539|GO:0005874|GO:0005858|GO:0035085|GO:0003777|GO:0016887|GO:0005524|GO:0007018		Hs.367649	146754	2788.38	49.636	12.1348	4.91262	2397.51	2132.03	3835.59	39.9174	58.7429	50.2477	11.9909	12.0697	12.344	5.06902	5.05333	4.6155
A_33_P3412560	2.17219e-06	2.0297e-05	148.876	up	AA504818	chr19:11143339-11143280		aa64c04.s1 NCI_CGAP_GCB1 Homo sapiens cDNA clone IMAGE:825702 3' similar to contains Alu repetitive element;contains element TAR1 repetitive element ;, mRNA sequence [AA504818]			Hs.741659		32556.5	476.118	15.434	8.21605	31926.3	29841.7	35901.7	448.357	499.87	480.128	15.434	15.6259	15.2421	8.41412	8.28425	7.94977
A_23_P158775	1.7698e-08	5.452e-06	147.507	up	NM_003361	chr16:20344432-20344373	UMOD	Homo sapiens uromodulin (UMOD), transcript variant 1, mRNA [NM_003361]	GO:0048878|GO:0007588|GO:0060170|GO:0005794|GO:0008285|GO:0010033|GO:0072218|GO:0005509|GO:0072233|GO:0072372|GO:0031225|GO:0031410|GO:0005615|GO:0072221|GO:0016323|GO:0000922|GO:0006968|GO:0016324|GO:0045121|GO:2000021|GO:0019898	NM_003361	Hs.654425	7369	40863.1	580.602	15.6725	8.46786	41459.7	29000.6	52129	455.201	594.897	691.707	15.7088	15.5868	15.7219	8.4324	8.52995	8.44122
A_33_P3229390	1.26074e-06	1.5385e-05	144.382	up		chr15:089061422-089061481							26694.7	407.647	15.1749	8.00111	26578.8	23620.1	29885.2	369.395	428.689	424.856	15.1796	15.3475	14.9974	8.16184	8.0651	7.77637
A_33_P3250730	2.06752e-06	1.9695e-05	140.138	up	NM_182847	chr2:220403427-220403486	ASIC4	Homo sapiens acid-sensing (proton-gated) ion channel family member 4 (ASIC4), mRNA [NM_182847]	GO:0005887|GO:0005272|GO:0006810|GO:0035725|GO:0015081|GO:0005216	NM_182847	Hs.87469	55515	89336.6	1218.76	16.5805	9.4498	90011.9	72525.8	105472	800.967	1434.89	1420.42	16.602	16.5697	16.5697	9.16791	9.7633	9.41817
A_33_P3613358	5.94171e-07	1.1194e-05	136.781	up	AK097143	chr6:141903110-141903051		Homo sapiens cDNA FLJ39824 fis, clone SPLEN2011981. [AK097143]					13386.5	220.569	14.2568	7.16113	13366.5	12125.8	14667.1	182.202	241.311	238.193	14.2722	14.4111	14.0873	7.24062	7.24966	6.9931
A_23_P39223	9.95206e-07	1.3735e-05	135.966	up	NM_021088	chr2:95849536-95849595	ZNF2	Homo sapiens zinc finger protein 2 (ZNF2), transcript variant 1, mRNA [NM_021088]	GO:0006355|GO:0008270|GO:0005634|GO:0003677|GO:0006351	NM_021088	Hs.590916	7549	14406.4	236.817	14.3451	7.25802	13851.8	12989.1	16378.4	207.325	259.183	243.944	14.3211	14.5002	14.214	7.39966	7.3469	7.0275
A_33_P3392213	1.22075e-06	1.5147e-05	132.455	up		chr14:053414072-053414013							32248	533.834	15.4158	8.3664	30740.6	29074.1	36929.4	464.548	585.942	551.013	15.3685	15.5965	15.2823	8.45937	8.50565	8.13418
A_23_P155939	3.25247e-07	9.114e-06	130.464	up	NM_182524	chr4:86842-86901	ZNF595	Homo sapiens zinc finger protein 595 (ZNF595), transcript variant 1, mRNA [NM_182524]	GO:0006355|GO:0005634|GO:0003677|GO:0046872|GO:0006351	NM_182524	Hs.709469	152687	4043.83	81.299	12.6774	5.64993	4020.18	3547.04	4564.28	52.3348	88.6513	102.911	12.6941	12.7786	12.5596	5.47921	5.71373	5.75686
A_33_P3309429	1.11458e-06	1.4519e-05	130.259	up		chr7:23234444-23234503	NUPL2	nucleoporin like 2 [Source:HGNC Symbol;Acc:17010] [ENST00000477844]	GO:0007077|GO:0031965|GO:0005975|GO:0019221|GO:0005634|GO:0044281|GO:0055085|GO:0046872|GO:0010827|GO:0005829|GO:0008645|GO:0015758|GO:0005643|GO:0006611|GO:0005049|GO:0016032|GO:0051028|GO:0000278		Hs.408241	11097	32745.4	546.884	15.4295	8.40431	31233.4	28238	38764.9	495.146	591.862	553.646	15.3877	15.5534	15.3475	8.54838	8.52316	8.14139
A_33_P3258846	1.58307e-06	1.7212e-05	129.554	up		chr19:019002848-019002907							35354.9	607.269	15.5449	8.52751	33951.7	31651.6	40461.3	459.269	714.958	647.581	15.5146	15.7173	15.4029	8.44601	8.78187	8.35466
A_33_P3351052	1.70632e-06	1.7896e-05	129.52	up	NM_002699	chr1:38509710-38509651	POU3F1	Homo sapiens POU class 3 homeobox 1 (POU3F1), mRNA [NM_002699]	GO:0043565|GO:0010628|GO:0005667|GO:0001105|GO:0003700|GO:0030216|GO:0022011|GO:0005634|GO:0030900|GO:0045893|GO:0008366	NM_002699	Hs.1837	5453	93143.5	1333.79	16.6023	9.58531	97386.6	61330.8	120713	936.734	1503.28	1561.36	16.6847	16.4058	16.7166	9.38092	9.82296	9.55204
A_33_P3362933	3.87091e-06	2.8035e-05	129.019	up	NM_002099	chr4:145035902-145035843	GYPA	Homo sapiens glycophorin A (MNS blood group) (GYPA), mRNA [NM_002099]	GO:0047484|GO:0016020|GO:0005886|GO:0005887|GO:0001618|GO:0019048|GO:0007016|GO:0042803|GO:0009897|GO:0042802	NM_002099	Hs.434973	2993	85134.5	1292.53	16.5302	9.51872	84128.4	66233.1	105042	804.457	1541.81	1531.33	16.5559	16.4786	16.5559	9.17526	9.85871	9.52219
A_33_P3264524	1.14486e-06	1.4767e-05	128.338	up		chrY:025012909-025012850							2059.08	46.7211	11.7563	4.75247	2082.23	1643.63	2451.39	27.6223	48.8726	63.6683	11.8154	11.7086	11.7449	4.50598	4.74979	5.00164
A_24_P218688	5.76408e-07	1.1038e-05	128.22	up	NM_000694	chr11:67795665-67795724	ALDH3B1	Homo sapiens aldehyde dehydrogenase 3 family, member B1 (ALDH3B1), transcript variant 1, mRNA [NM_000694]	GO:0006629|GO:0005737|GO:0005886|GO:0006066|GO:0046185|GO:0006068|GO:0004028|GO:0034599|GO:0055114|GO:0005829|GO:0004030	NM_000694	Hs.523841	221	48110.6	785.275	15.8698	8.86737	48501.2	31191.8	64638.9	575.946	851.224	928.654	15.9448	15.6872	15.9775	8.73945	9.0213	8.84137
A_33_P3244361	6.78054e-07	1.1728e-05	127.568	up		chrX:073436828-073436887							25789.3	453.005	15.1329	8.13782	25655.6	22747	28965.4	360.224	500.512	498.281	15.1217	15.3073	14.9698	8.12864	8.28653	7.9983
A_23_P202034	1.99713e-05	8.1437e-05	127.567	up		chr10:114074088-114074029	GUCY2GP	Homo sapiens guanylate cyclase 2G, pseudogene (GUCY2GP), non-coding RNA [NR_028134]		NR_028134	Hs.534691	390003	10572.8	191.831	13.8753	6.88016	8169.59	7138.82	16410.1	99.5447	241.185	234.762	13.6518	13.7548	14.2192	6.41964	7.24839	6.97244
A_23_P129413	1.05538e-07	6.715e-06	127.07	up	NM_022357	chr16:68009640-68009581	DPEP3	Homo sapiens dipeptidase 3 (DPEP3), transcript variant 1, mRNA [NM_022357]	GO:0008235|GO:0006508|GO:0031225|GO:0008239|GO:0016805|GO:0046872|GO:0007140	NM_022357	Hs.302028	64180	245830	2891.53	17.6849	10.6954	254117	228213	255161	2276.33	3057.8	3340.45	17.6775	17.6775	17.6995	10.601	10.8548	10.6303
A_33_P3272352	1.63069e-06	1.7449e-05	124.882	up		chr2:37440789-37440848		HCG1988162; Uncharacterized protein [Source:UniProtKB/TrEMBL;Acc:A8MTT3] [ENST00000397064]					48018.8	809.529	15.8977	8.93331	47187	43693.1	53176.5	731.237	888.35	809.002	15.9141	16.0356	15.7435	9.05535	9.08036	8.66422
A_33_P3345350	2.19881e-05	8.7172e-05	123.615	up	NM_001276451	chr10:50574222-50574163	DRGX	Homo sapiens dorsal root ganglia homeobox (DRGX), mRNA [NM_001276451]	GO:0043565|GO:0003700|GO:0007275|GO:0005634|GO:0006351	NM_001276451	Hs.534530	644168	17427.6	333.276	14.557	7.60725	16542.3	11747.3	23993.2	157.798	365.518	476.512	14.5753	14.3538	14.7418	7.0431	7.83862	7.94002
A_33_P3307886	1.61983e-06	1.7435e-05	123.294	up	NM_001060	chr19:3595228-3595169	TBXA2R	Homo sapiens thromboxane A2 receptor (TBXA2R), transcript variant a, mRNA [NM_001060]	GO:0005515|GO:0001669|GO:0005886|GO:0007584|GO:0042493|GO:0030168|GO:0045777|GO:0007204|GO:0045766|GO:0005085|GO:0006954|GO:0045907|GO:0007186|GO:0045987|GO:0005887|GO:0007596|GO:0019932|GO:0004961|GO:0032496	NM_001060	Hs.442530	6915	23963.8	435.86	15.0366	8.09061	23479.7	21762.5	26649.2	395.161	461.107	451.311	15.0162	15.2282	14.8653	8.24824	8.16501	7.85857
A_23_P74114	1.40141e-06	1.6235e-05	122.653	up	NM_182633	chr7:56007983-56008042	ZNF713	Homo sapiens zinc finger protein 713 (ZNF713), mRNA [NM_182633]	GO:0006355|GO:0005634|GO:0003677|GO:0046872|GO:0006351	NM_182633	Hs.660834	349075	49142.1	846.064	15.9307	8.99223	47870.6	44697.2	54858.4	829.828	842.611	865.753	15.9195	16.0556	15.817	9.21966	9.00812	8.74891
A_33_P3544887	8.53286e-06	4.5517e-05	121.512	up	NM_001145418	chr22:28375312-28375253	TTC28	Homo sapiens tetratricopeptide repeat domain 28 (TTC28), mRNA [NM_001145418]	GO:0007067|GO:0005737|GO:0000922|GO:0005815|GO:0030496|GO:0051301	NM_001145418	Hs.387856	23331	7572.46	150.366	13.5396	6.61466	7487.01	7585.98	7644.39	138.736	164.746	147.616	13.5239	13.8423	13.2526	6.86897	6.67883	6.29617
A_23_P109774	2.69403e-08	5.566e-06	119.867	up	NM_014415	chr3:101368633-101368574	ZBTB11	Homo sapiens zinc finger and BTB domain containing 11 (ZBTB11), mRNA [NM_014415]	GO:0008150|GO:0003674|GO:0006355|GO:0005730|GO:0005634|GO:0003677|GO:0046872|GO:0006351	NM_014415	Hs.655286	27107	115978	1730.18	16.8705	9.96525	116392	103179	128363	1355.43	1744.29	2090.82	16.8936	16.9241	16.7939	9.89645	10.037	9.96228
A_23_P165239	2.63657e-06	2.2608e-05	118.416	up	NM_007153	chr19:22154324-22154265	ZNF208	Homo sapiens zinc finger protein 208 (ZNF208), mRNA [NM_007153]	GO:0006355|GO:0008270|GO:0005634|GO:0003677|GO:0006351	NM_007153	Hs.732975	7757	8788.14	186.142	13.7416	6.85387	8584.94	7606.83	10172.7	108.025	194.767	255.634	13.7379	13.848	13.6388	6.5337	6.932	7.09592
A_33_P3224803	8.64624e-07	1.312e-05	117.831	up	NM_000265	chr7:74193443-74193502	NCF1	Homo sapiens neutrophil cytosolic factor 1 (NCF1), mRNA [NM_000265]	GO:0045730|GO:0005515|GO:0002474|GO:0017124|GO:0008283|GO:0006801|GO:0003924|GO:0050665|GO:0006691|GO:0001878|GO:0005829|GO:0002679|GO:0006954|GO:0007154|GO:0045986|GO:0016175|GO:0006612|GO:0032010|GO:0090382|GO:0070947|GO:0070946|GO:0042554|GO:0051701|GO:0042590|GO:0009055|GO:0005525|GO:0006184|GO:0006968|GO:0045087|GO:0002479|GO:0043020|GO:0035091	NM_000265	Hs.647047	653361	6522.11	129.565	13.2817	6.40113	6896.27	4520.09	8149.98	110.947	137.626	140.122	13.3992	13.1016	13.3442	6.56695	6.40927	6.22718
A_24_P33444	2.26604e-06	2.0683e-05	117.731	up	NM_006761	chr17:1257587-1257528	YWHAE	Homo sapiens tyrosine 3-monooxygenase/tryptophan 5-monooxygenase activation protein, epsilon polypeptide (YWHAE), transcript variant 1, mRNA [NM_006761]	GO:0051219|GO:0005515|GO:0021987|GO:0042826|GO:0060306|GO:0015459|GO:0006605|GO:0086091|GO:0032403|GO:0050815|GO:0005829|GO:0005739|GO:0035556|GO:0003064|GO:1900740|GO:0000086|GO:0030659|GO:0070062|GO:0042470|GO:0048011|GO:0005871|GO:0046982|GO:0019904|GO:0006915|GO:0035329|GO:0097190|GO:0097193|GO:0044325|GO:0021766|GO:0043281|GO:0019048|GO:0086013|GO:0019899|GO:0001764|GO:0000278	NM_006761	Hs.513851	7531	35017.7	658.615	15.5106	8.63128	34891.9	27920.1	42241.3	669.406	522.117	784.322	15.5372	15.5372	15.4575	8.93126	8.34781	8.61478
A_33_P3419481	4.75895e-08	5.979e-06	112.534	up		chr3:186491145-186491204							14309.7	287.18	14.3271	7.51285	15103.7	10647.2	17178.2	225.135	301.969	334.437	14.4356	14.244	14.3016	7.51524	7.564	7.45931
A_33_P3412294	2.42895e-05	9.3501e-05	111.952	up	NM_181877	chr15:85166329-85166387	ZSCAN2	Homo sapiens zinc finger and SCAN domain containing 2 (ZSCAN2), transcript variant 1, mRNA [NM_181877]	GO:0003700|GO:0007275|GO:0005634|GO:0007283|GO:0003677|GO:0046872|GO:0030154|GO:0006351	NM_181877	Hs.594023	54993	3722.17	85.4765	12.571	5.76422	3649.13	3488.71	4028.65	91.8789	86.7707	77.7799	12.5488	12.7545	12.4095	6.3016	5.6822	5.30886
A_23_P32223	7.09139e-07	1.1942e-05	110.334	up	NM_012127	chr9:130929089-130928678	CIZ1	Homo sapiens CDKN1A interacting zinc finger protein 1 (CIZ1), transcript variant 1, mRNA [NM_012127]	GO:0005515|GO:0032298|GO:0030332|GO:0008270|GO:0005634|GO:0003676|GO:0051658	NM_012127	Hs.212395	25792	59873.4	1144.99	16.1529	9.36715	59376.5	46781.1	73462.5	772.298	1235.64	1427.03	16.1552	16.1482	16.1552	9.12663	9.55175	9.42308
A_33_P3209254	3.62293e-07	9.525e-06	108.754	up	NR_046241	chr6:53199317-53199258	RPS16P5	Homo sapiens ribosomal protein S16 pseudogene 5 (RPS16P5), non-coding RNA [NR_046241]		NR_046241	Hs.520189	647190	533.581	14.1415	9.80653	3.0416	463.201	483.806	653.738	8.29503	15.6621	18.4673	9.62845	9.94169	9.84944	2.95099	3.04575	3.12808
A_23_P338401	7.58701e-07	1.2214e-05	108.642	up	NM_153042	chr6:18222571-18222630	KDM1B	Homo sapiens lysine (K)-specific demethylase 1B (KDM1B), mRNA [NM_153042]	GO:0006355|GO:0050660|GO:0005634|GO:0007275|GO:0003677|GO:0006351|GO:0034720|GO:0034648|GO:0044030|GO:0006349|GO:0016491|GO:0034649|GO:0008270|GO:0043046	NM_153042	Hs.709336	221656	5224.26	116.802	12.9958	6.23238	4963.52	4495.88	6213.38	100.123	106.769	143.513	12.9468	13.0847	12.9559	6.42755	6.01502	6.25455
A_33_P3312807	1.14722e-05	5.5529e-05	108.023	up	NR_023915	chr15:25367496-25367555	IPW	Homo sapiens imprinted in Prader-Willi syndrome (non-protein coding) (IPW), long non-coding RNA [NR_023915]		NR_023915	Hs.555970	3653	12705.5	279.162	14.1435	7.38826	11997.7	8955.56	17163.4	142.999	316.397	378.09	14.1115	14.0241	14.2948	6.91062	7.6266	7.62754
A_33_P3212665	1.66709e-07	7.416e-06	106.811	up	NR_033884	chr6:3022699-3022640	HTATSF1P2	Homo sapiens HIV-1 Tat specific factor 1 pseudogene 2 (HTATSF1P2), non-coding RNA [NR_033884]		NR_033884	Hs.745279	401233	2642.66	67.1369	12.0971	5.35815	2579.03	2352.19	2996.76	45.2366	71.3306	84.8436	12.0788	12.2214	11.9909	5.26028	5.36233	5.45182
A_24_P717262	4.48358e-06	3.0465e-05	106.416	up		chr19:023779543-023779602							3160.09	81.1003	12.3366	5.60303	3116.67	2596.24	3767.37	43.785	94.1208	105.395	12.3389	12.3514	12.3195	5.20707	5.80984	5.79219
A_33_P3228295	0.000345728	0.000750892	106.205	up		chr9:4827278-4827337	RCL1	RNA terminal phosphate cyclase-like 1 [Source:HGNC Symbol;Acc:17687] [ENST00000381732]	GO:0008150|GO:0006396|GO:0003963|GO:0042254|GO:0005730			10171	5967.74	166.06	13.1755	6.44483	5671.84	4514.97	7716.41	45.2957	210.567	242.318	13.1546	13.0974	13.2746	5.26167	7.05415	7.01866
A_33_P3373433	2.50231e-06	2.1839e-05	105.819	up		chr22:030988628-030988569		ALU4_HUMAN (P39191) Alu subfamily SB2 sequence contamination warning entry, partial (18%) [THC2784818]					2476.38	63.2109	12.0246	5.29911	2455.63	2329.02	2644.51	52.8858	71.4352	65.3119	12.023	12.2057	11.845	5.49416	5.36517	5.03802
A_33_P3319640	8.11574e-07	1.2659e-05	102.021	up	AB208892	chr19:4497037-4497096	HDGFRP2	Hepatoma-derived growth factor-related protein 2 [Source:UniProtKB/Swiss-Prot;Acc:Q7Z4V5] [ENST00000590872]	GO:0005634|GO:0003677|GO:0006351		Hs.43071	84717	6451.84	153.826	13.3143	6.64156	6232.93	6097.21	7025.38	122.012	167.508	171.956	13.2758	13.5266	13.1404	6.69853	6.70453	6.52161
A_33_P3218797	4.00547e-06	2.858e-05	100.839	up		chr20:62152934-62152993	PPDPF	pancreatic progenitor cell differentiation and proliferation factor homolog (zebrafish) [Source:HGNC Symbol;Acc:16142] [ENST00000370177]	GO:0007275|GO:0030154			79144	270752	3901.88	17.7662	11.1103	274974	264958	272325	2687.34	4665.06	4353.24	17.7662	17.7662	17.7662	10.8457	11.48	11.0052
A_33_P3214027	4.40581e-06	3.0142e-05	99.842	up	NM_001254732	chr22:24730402-24730461	SPECC1L	Homo sapiens sperm antigen with calponin homology and coiled-coil domains 1-like (SPECC1L), transcript variant 3, mRNA [NM_001254732]	GO:0030835|GO:0007049|GO:0005737|GO:0031941|GO:0030036|GO:0016477|GO:0005815|GO:0007026|GO:0005819|GO:0005921|GO:0051301	NM_001254732	Hs.474384	23384	1756.41	48.9652	11.5231	4.88148	1872.76	1279.06	2117.4	42.7567	44.0536	60.0854	11.6635	11.355	11.5506	5.17012	4.57323	4.9011
A_33_P3263512	2.48312e-06	2.1754e-05	99.4625	up		chr12:122206835-122206776							95368.1	1773.39	16.6582	10.0221	94249.6	84791.7	107063	1765.17	1806.18	1748.83	16.6407	16.7474	16.5865	10.2648	10.086	9.71554
A_23_P130642	2.31257e-06	2.0916e-05	98.6496	up	NM_198460	chr1:89851275-89851334	GBP6	Homo sapiens guanylate binding protein family, member 6 (GBP6), mRNA [NM_198460]	GO:0003924|GO:0005525	NM_198460	Hs.254338	163351	39983.6	881.227	15.6698	9.04554	39581.2	36662	43707.7	812.153	950.028	881.498	15.6579	15.8368	15.5146	9.18511	9.17877	8.77274
A_23_P3312	7.15845e-07	1.1963e-05	97.1043	up	NM_005545	chr15:74469121-74469180	ISLR	Homo sapiens immunoglobulin superfamily containing leucine-rich repeat (ISLR), transcript variant 1, mRNA [NM_005545]	GO:0005576|GO:0007155	NM_005545	Hs.745166	3671	17419.3	398.527	14.5716	7.97014	16070.1	13034	23153.8	356.958	418.764	419.859	14.5262	14.5022	14.6864	8.12003	8.03061	7.75979
A_33_P3415617	2.68437e-06	2.2829e-05	96.3472	up		chr10:101941285-101941344							5307.4	134.368	13.038	6.44781	5231.77	5169.3	5521.13	108.678	149.204	145.224	13.028	13.2959	12.79	6.54199	6.52968	6.27176
A_33_P3713035	2.76894e-06	2.3244e-05	96.1959	up	AL122087	chr7:15874795-15874736	LOC221814	Homo sapiens mRNA; cDNA DKFZp564C0371 (from clone DKFZp564C0371) [AL122087]			Hs.592173	221814	29973.5	695.699	15.2808	8.69286	29462.9	21130.3	39327.3	459.887	833.566	793.644	15.3004	15.164	15.3779	8.44809	8.99411	8.63638
A_33_P3341540	1.54172e-06	1.6989e-05	94.4277	up		chr6:058245303-058245362							8819.21	223.583	13.7427	7.18156	8707.33	8282.02	9468.29	195.431	231.607	243.711	13.7572	13.9407	13.5302	7.33082	7.18808	7.02577
A_23_P23850	2.96525e-05	0.000107687	93.6796	up	NM_021080	chr1:57480698-57480639	DAB1	Homo sapiens Dab, reelin signal transducer, homolog 1 (Drosophila) (DAB1), mRNA [NM_021080]	GO:0043005|GO:0048471|GO:0007264|GO:0021942|GO:0021517|GO:0005829|GO:0045860|GO:0007628|GO:0043025|GO:0051645|GO:0042493|GO:0014069|GO:0045177|GO:0021813|GO:0016358|GO:0046426|GO:0021589|GO:0005903|GO:0048712|GO:0007162|GO:0016020|GO:0045666|GO:0007494|GO:0050771|GO:0001764|GO:0043548	NM_021080	Hs.477370	1600	13040.6	315.013	14.1624	7.61272	11561.7	8744.29	18815.7	244.733	441.625	258.679	14.0873	14.0066	14.3933	7.61859	8.10637	7.11321
A_33_P3288649	7.51578e-06	4.1943e-05	93.1966	up	NM_018951	chr7:27213023-27211789	HOXA10	Homo sapiens homeobox A10 (HOXA10), transcript variant 1, mRNA [NM_018951]	GO:0043565|GO:0005515|GO:0005667|GO:0001501|GO:0003700|GO:0009954|GO:0007275|GO:0005634|GO:0030326|GO:0007283|GO:0009952|GO:0006351	NM_018951	Hs.110637	3206	64505.1	1462.74	16.2355	9.69329	63716.2	56642.8	73156.1	896.261	1761.94	1730.02	16.2134	16.3449	16.1482	9.32198	10.0545	9.70342
A_23_P149613	4.78237e-05	0.000154602	92.2771	up	NM_002021	chr1:171254601-171254660	FMO1	Homo sapiens flavin containing monooxygenase 1 (FMO1), transcript variant 2, mRNA [NM_002021]	GO:0050661|GO:0006805|GO:0050660|GO:0006970|GO:0006082|GO:0044281|GO:0070995|GO:0004497|GO:0004499|GO:0005789|GO:0032496|GO:0005788|GO:0009404|GO:0016021	NM_002021	Hs.1424	2326	30689.9	752.508	15.3146	8.78674	29397.4	21784.3	40888.1	620.212	1075.51	561.798	15.2899	15.2315	15.4225	8.84206	9.35278	8.16538
A_33_P3247077	8.31641e-07	1.2828e-05	88.3442	up		chr13:044404272-044404331							53744.1	1290.11	16.035	9.56991	53454.1	47415.9	60362.3	1159.5	1340.95	1369.88	16.0356	16.1552	15.9141	9.68216	9.66463	9.36294
A_24_P358868	4.28754e-07	1.0009e-05	88.2368	up	NM_001267716	chr19:23158862-23158803	ZNF728	Homo sapiens zinc finger protein 728 (ZNF728), mRNA [NM_001267716]	GO:0005622|GO:0006355|GO:0003676|GO:0046872	NM_001267716	Hs.616766	388523	11735.5	317.118	14.0844	7.62106	11623.8	9588.24	13994.6	209.981	345.689	395.684	14.091	14.1263	14.0358	7.41949	7.75315	7.69055
A_33_P3362249	5.16778e-06	3.3126e-05	86.725	up	XM_005250738	chr7:63226669-63226728	LOC100996380	PREDICTED: Homo sapiens putative uncharacterized protein FLJ46348-like (LOC100996380), mRNA [XM_005250738]		XM_005250738	Hs.457696	100996380	35407.2	877.67	15.4519	9.0135	42728.7	19911.2	43581.7	644.682	906.503	1081.83	15.7524	15.1152	15.488	8.88609	9.1107	9.0437
A_23_P132536	6.32441e-08	6.229e-06	85.89	up	NM_001042646	chr3:42266914-42266973	TRAK1	Homo sapiens trafficking protein, kinesin binding 1 (TRAK1), transcript variant 1, mRNA [NM_001042646]	GO:0005739|GO:0005515|GO:0005737|GO:0006493|GO:0006357|GO:0008333|GO:0005634|GO:0050811|GO:0006605|GO:0005769	NM_001042646	Hs.535711	22906	71035.2	1652.37	16.3288	9.90439	70897.3	54511.1	87697.1	1304.38	1741.81	1910.92	16.3139	16.3276	16.3449	9.84743	10.0331	9.83266
A_33_P3360867	2.28319e-07	8.1e-06	85.3546	up		chr7:066367818-066367877		Q52M62_HUMAN (Q52M62) LOC285908 protein, partial (24%) [THC2764236]					19791.8	521.204	14.7527	8.33728	19780	15453.9	24141.6	476.548	515.396	571.668	14.7593	14.7508	14.748	8.49683	8.32804	8.18697
A_24_P88079	3.58788e-06	2.6885e-05	83.642	up	NM_005961	chr11:1015874-1015815	MUC6	Homo sapiens mucin 6, oligomeric mucus/gel-forming (MUC6), mRNA [NM_005961]	GO:0030277|GO:0005796|GO:0016266|GO:0005576|GO:0044267|GO:0043687|GO:0005201	NM_005961	Hs.528432	4588	38112.9	1020.51	15.594	9.20784	39557.7	28051.3	46729.6	674.305	1224.44	1162.79	15.6486	15.5466	15.5868	8.94162	9.5386	9.1433
A_33_P3250308	2.39817e-07	8.223e-06	83.5063	up	AL832829	chrX:40499565-40499506	CXorf38	chromosome X open reading frame 38 [Source:HGNC Symbol;Acc:28589] [ENST00000378418]				159013	268.47	5.67426	8.78239	2.39857	267.759	246.192	291.46	5	6.33477	5.68802	8.8087	8.91377	8.62468	2.37349	2.46185	2.36038
A_24_P126491	3.03689e-06	2.456e-05	83.2268	up	NM_001242680	chr19:22499262-22499321	ZNF729	Homo sapiens zinc finger protein 729 (ZNF729), mRNA [NM_001242680]	GO:0006355|GO:0005634|GO:0003677|GO:0046872|GO:0006351	NM_001242680	Hs.531629	100287226	323.682	10.0216	9.05786	2.67888	318.015	267.202	385.83	5	9.90153	15.1634	9.07709	9.03233	9.06415	2.37349	2.70283	2.96033
A_23_P200838	2.81419e-07	8.578e-06	82.3114	up	NM_003679	chr1:241758694-241758753	KMO	Homo sapiens kynurenine 3-monooxygenase (kynurenine 3-hydroxylase) (KMO), mRNA [NM_003679]	GO:0070189|GO:0006569|GO:0009651|GO:0050660|GO:0005743|GO:0005741|GO:0044281|GO:0004502|GO:0005829|GO:0034641|GO:0019805|GO:0019441|GO:0016174|GO:0009435|GO:0016021	NM_003679	Hs.744065	8564	46680.3	1220.97	15.8552	9.49215	47874.2	38369.5	53797.1	1087.21	1236.91	1338.78	15.9254	15.8778	15.7624	9.59043	9.5528	9.33321
A_23_P351844	0.000633095	0.00125388	82.0616	up	NM_001764	chr1:158297780-158297740	CD1B	Homo sapiens CD1b molecule (CD1B), mRNA [NM_001764]	GO:0071723|GO:0005515|GO:0030881|GO:0006955|GO:0005886|GO:0030884|GO:0030883|GO:0048007|GO:0016021|GO:0005765|GO:0010008	NM_001764	Hs.1310	910	2105.25	57.7531	11.4697	5.11107	669.719	1880.82	3765.2	36.8773	64.8506	71.5314	10.1915	11.9003	12.3173	4.94424	5.21275	5.17622
A_24_P169574	3.51033e-06	2.6576e-05	81.8931	up	NR_029404	chr7:63894868-63894928	LOC649395	Homo sapiens tyrosine 3-monooxygenase/tryptophan 5-monooxygenase activation protein, epsilon polypeptide pseudogene (LOC649395), non-coding RNA [NR_029404]		NR_029404	Hs.728871	649395	13794.2	388.624	14.2797	7.92399	14071.5	11137.6	16173.5	398.471	332.386	435.016	14.3436	14.2948	14.2006	8.25981	7.70073	7.81142
A_33_P3337259	3.18758e-07	9.054e-06	80.8869	up		chr19:61457-61398	WASH5P	Homo sapiens WAS protein family homolog 5 pseudogene (WASH5P), non-coding RNA [NR_033266]		NR_033266	Hs.572592	375690	42541.4	1155.66	15.7417	9.40382	39276.9	33434.9	54912.4	923.658	1240.62	1302.71	15.6341	15.7658	15.825	9.36126	9.55508	9.29514
A_33_P3298267	1.58056e-06	1.7196e-05	80.3731	up		chr2:218934714-218934773							15715.9	446.4	14.4206	8.09196	15822.1	10339	20986.6	304.965	484.676	549.558	14.5022	14.214	14.5456	7.90457	8.24013	8.13119
A_24_P102895	1.12189e-05	5.4895e-05	79.9355	up	NM_015023	chr1:27634323-27634382	WDTC1	Homo sapiens WD and tetratricopeptide repeats 1 (WDTC1), transcript variant 2, mRNA [NM_015023]	GO:0004857|GO:0005515|GO:0008361|GO:0032869|GO:0042826|GO:0045717|GO:0005634|GO:0000122|GO:0001701|GO:0055082|GO:0005829|GO:0043231|GO:0042393|GO:0035264|GO:0006006	NM_015023	Hs.469154	23038	23356	645.198	14.9148	8.59406	24183.1	14011.9	31873.2	446.654	813.149	675.791	15.0457	14.6232	15.0756	8.41003	8.96034	8.41181
A_33_P3499102	3.08864e-06	2.4755e-05	79.6798	up	AK098115	chrX:47037204-47037263	RBM10	Homo sapiens cDNA FLJ40796 fis, clone TRACH2007754, highly similar to DXS8237E PROTEIN. [AK098115]	GO:0005515|GO:0006397|GO:0008380|GO:0008285|GO:0003723|GO:0005730|GO:0005634|GO:0000122|GO:0032403|GO:0042802|GO:0008150|GO:0000166|GO:0034393|GO:0008270|GO:0070935		Hs.675255	8241	10093.2	301.341	13.9037	7.58753	9886.85	9294.97	11097.8	290.767	300.671	312.586	13.8931	14.08	13.7379	7.84	7.55582	7.36678
A_33_P3227716	1.1245e-05	5.4963e-05	78.1056	up	NM_001037666	chr22:30681194-30681135	GATSL3	Homo sapiens GATS protein-like 3 (GATSL3), mRNA [NM_001037666]		NM_001037666	Hs.444950	652968	16115.8	491.996	14.4678	8.1804	15012.1	12039.8	21295.5	268.653	584.278	623.057	14.4313	14.402	14.57	7.7408	8.50072	8.29969
A_33_P3234521	1.54629e-08	5.452e-06	78.0303	up	AK123202	chr15:66618821-66618880	DIS3L	DIS3 mitotic control homolog (S. cerevisiae)-like [Source:HGNC Symbol;Acc:28698] [ENST00000564909]	GO:0005515|GO:0016075|GO:0005813|GO:0005737|GO:0005886|GO:0000175|GO:0003723|GO:0000177|GO:0019899		Hs.446251	115752	7924.88	241.386	13.5596	7.27361	7317.1	6149.29	10308.2	187.318	246.144	290.696	13.4984	13.5339	13.6464	7.27679	7.27868	7.26536
A_33_P3362239	5.32668e-07	1.0722e-05	77.8637	up		chr7:073464225-073464284							21836.1	646.186	14.8829	8.6	21954	17899.6	25654.8	456.809	715.715	766.033	14.8868	14.9524	14.8094	8.43856	8.7839	8.57756
A_32_P41553	6.54627e-06	3.8389e-05	77.0769	up	NM_144627	chr1:156316711-156316770	TSACC	Homo sapiens TSSK6 activating co-chaperone (TSACC), mRNA [NM_144627]	GO:0005737|GO:0051087	NM_144627	Hs.534539	128229	16034.3	488.735	14.4609	8.19267	14995.2	11983.9	21123.8	291.239	591.127	583.839	14.4271	14.3933	14.5623	7.84234	8.52115	8.21453
A_32_P207124	1.77523e-07	7.499e-06	76.8421	up	NM_173571	chrX:120070943-120070884	CT47A11	Homo sapiens cancer/testis antigen family 47, member A11 (CT47A11), mRNA [NM_173571]		NM_173571	Hs.522775	255313	55982.3	1541.47	16.0654	9.80161	56198.7	44778.4	66969.6	1175.11	1663.23	1786.07	16.0743	16.0864	16.0356	9.70169	9.96141	9.74172
A_23_P130653	5.97759e-06	3.625e-05	76.2842	up	NM_031429	chr19:12936357-12936298	RTBDN	Homo sapiens retbindin (RTBDN), transcript variant 2, mRNA [NM_031429]	GO:0005576	NM_031429	Hs.21162	83546	111303	2722.81	16.8363	10.583	113842	84144.2	135923	1844.44	3299.9	3024.08	16.8811	16.7341	16.8936	10.3168	10.9537	10.4784
A_33_P3311907	2.87646e-07	8.645e-06	72.9233	up	NM_001258457	chr6:13325400-13325341	TBC1D7	Homo sapiens TBC1 domain family, member 7 (TBC1D7), transcript variant 5, mRNA [NM_001258457]	GO:0005515|GO:0032007|GO:0031398|GO:0016023|GO:0032862|GO:0031410|GO:0070848|GO:0005097	NM_001258457	Hs.484678	51256	29131	892.459	15.2411	9.05276	27838.5	19876.4	39678	729.075	922.355	1025.95	15.2282	15.1114	15.3836	9.05229	9.1338	8.97218
A_23_P308021	2.92016e-07	8.687e-06	72.6617	up	NM_145200	chr11:67225969-67226140	CABP4	Homo sapiens calcium binding protein 4 (CABP4), mRNA [NM_145200]	GO:0007165|GO:0046549|GO:0060040|GO:0043195|GO:0005509|GO:0045202|GO:0005576|GO:0007602|GO:0008594|GO:0007601|GO:0005829	NM_145200	Hs.143036	57010	57398.1	1652.22	16.0889	9.90573	55111.2	44698.9	72384.3	1565.1	1479.9	1911.65	16.0674	16.0674	16.1317	10.0834	9.80066	9.83311
A_24_P933794	1.49299e-06	1.6734e-05	71.8593	up	XR_159371	chr22:30831574-30831633	LOC646513	PREDICTED: Homo sapiens VLGN1945 (LOC646513), misc_RNA [XR_159371]		XR_159371	Hs.565803	646513	73635.5	2074.74	16.3689	10.2018	72791	54026.9	94088.6	1415.87	2253.96	2554.4	16.3649	16.3139	16.4278	9.95207	10.4103	10.243
A_33_P3760937	1.78705e-06	1.8265e-05	71.0033	up	XR_250496	chr9:90459517-90459458	LOC497256	PREDICTED: Homo sapiens uncharacterized LOC497256 (LOC497256), misc_RNA [XR_250496]		XR_250496	Hs.584108	497256	14822.6	496.032	14.3662	8.21641	14664.6	11350.3	18453	312.44	522.355	653.299	14.402	14.3149	14.3818	7.93388	8.34834	8.36703
A_23_P2431	2.91215e-06	2.3977e-05	70.8789	up	NM_004054	chr12:8211407-8211348	C3AR1	Homo sapiens complement component 3a receptor 1 (C3AR1), mRNA [NM_004054]	GO:0005886|GO:0004930|GO:0004943|GO:0008015|GO:0007204|GO:0010575|GO:0045766|GO:0004982|GO:0006954|GO:0006935|GO:0007186|GO:0004435|GO:0005887|GO:0090023|GO:0010759|GO:0004876	NM_004054	Hs.591148	719	7223.25	239.957	13.4241	7.27682	7161.91	5034.86	9473	213.08	268.461	238.328	13.4681	13.2704	13.5339	7.43604	7.40053	6.99389
A_33_P3334923	0.000416146	0.000876891	70.5994	up	NR_028138	chr12:90105487-90105546	LINC00936	Homo sapiens long intergenic non-protein coding RNA 936 (LINC00936), long non-coding RNA [NR_028138]		NR_028138	Hs.601766	338758	1384.2	43.7218	10.8229	4.68134	607.134	701.052	2844.41	30.0319	46.5588	54.5748	10.0468	10.4941	11.9279	4.63161	4.66557	4.74683
A_33_P3366412	1.16295e-06	1.4874e-05	69.7106	up		chr9:043608342-043608283							661.124	29.558	10.1398	4.01653	668.171	580.582	734.62	17.9388	34.818	35.9173	10.1854	10.2069	10.0273	3.80032	4.19475	4.05453
A_33_P3346936	2.06067e-06	1.967e-05	69.4881	up	BC111488	chr12:62902218-62902277	MON2	MON2 homolog (S. cerevisiae) [Source:HGNC Symbol;Acc:29177] [ENST00000549378]	GO:0005802|GO:0005515|GO:0005086|GO:0030036|GO:0016192|GO:0015031|GO:0006895			23041	504.067	22.356	9.71835	3.59966	479.367	415.467	617.368	18.5461	20.887	27.6349	9.68337	9.71115	9.76053	3.85008	3.34258	3.60632
A_33_P3326020	9.53151e-07	1.3544e-05	69.2931	up	XM_005272466	chr19:8388341-8388282	KANK3	KN motif and ankyrin repeat domains 3 [Source:HGNC Symbol;Acc:24796] [ENST00000593649]		XM_005272466	Hs.745036	256949	3933.65	141.033	12.6373	6.52265	3872.38	3406.14	4522.42	123.142	149.875	150.082	12.6436	12.7171	12.5512	6.71039	6.53562	6.32193
A_33_P3215252	2.37391e-05	9.1889e-05	69.2204	up		chr2:192684917-192684976							2533.49	91.2464	11.9817	5.86856	2394.37	1702.74	3503.37	94.9656	84.7401	94.0334	11.9847	11.7567	12.2036	6.35062	5.64333	5.61172
A_33_P3356341	3.21589e-05	0.00011441	69.022	up	NM_001012241	chr17:38290092-38290151	MSL1	Homo sapiens male-specific lethal 1 homolog (Drosophila) (MSL1), mRNA [NM_001012241]	GO:0043984|GO:0005730|GO:0072487|GO:0005634	NM_001012241	Hs.532786	339287	9512.14	339.778	13.7675	7.65848	10346.3	5981.73	12208.4	171.25	412.014	436.07	13.954	13.4931	13.8553	7.1513	8.00902	7.81511
A_33_P3358686	6.01772e-06	3.6438e-05	68.6765	up		chr17:041999971-041999912		Q8IWC7_HUMAN (Q8IWC7) LRRC37A protein, partial (5%) [THC2657523]					4220.64	147.987	12.6477	6.54595	3920.96	2608.55	6132.42	99.8991	142.735	201.327	12.6652	12.3553	12.9226	6.42505	6.46298	6.74982
A_33_P3366667	8.03117e-08	6.379e-06	68.5824	up	NM_000503	chr8:72110532-72110473	EYA1	Homo sapiens eyes absent homolog 1 (Drosophila) (EYA1), transcript variant 3, mRNA [NM_000503]	GO:0005515|GO:0001656|GO:0007389|GO:0001658|GO:0007605|GO:0000132|GO:0035088|GO:0048704|GO:0005634|GO:0048752|GO:0045739|GO:0009653|GO:0046872|GO:0006302|GO:0005737|GO:0045944|GO:0010212|GO:0090103|GO:0072513|GO:0014706|GO:0042474|GO:0042473|GO:0004725|GO:0050679|GO:0045747|GO:0043066|GO:0016576|GO:0016925|GO:0035909|GO:0048665|GO:0071600|GO:0006351|GO:0003151|GO:0060037|GO:0045664|GO:0060487|GO:…	NM_000503	Hs.491997	2138	6615.67	229.281	13.3108	7.21098	6255.06	4921.52	8670.42	187.135	230.714	269.994	13.2814	13.2297	13.4211	7.27524	7.183	7.17471
A_33_P3345549	1.877e-05	7.8183e-05	68.1098	up	NM_024884	chr14:50709230-50709171	L2HGDH	Homo sapiens L-2-hydroxyglutarate dehydrogenase (L2HGDH), mRNA [NM_024884]	GO:0005739|GO:0006103|GO:0005743|GO:0031305|GO:0047545|GO:0044281|GO:0016021|GO:0044267|GO:0044237	NM_024884	Hs.256034	79944	1429.41	59.5253	11.199	5.10925	1209.71	997.938	2080.58	31.6972	66.7744	80.1042	11.0572	11.0155	11.5244	4.71609	5.25884	5.35281
A_33_P3415032	3.16032e-05	0.000112877	67.9398	up	NM_002232	chr1:111215146-111215087	KCNA3	Homo sapiens potassium voltage-gated channel, shaker-related subfamily, member 3 (KCNA3), mRNA [NM_002232]	GO:0005251|GO:0015271|GO:0005244|GO:0005886|GO:0008076|GO:0007268|GO:0051260|GO:0045121|GO:0006813	NM_002232	Hs.169948	3738	957.884	40.2852	10.6448	4.55858	974.225	674.124	1225.3	38.0106	32.1296	50.7156	10.7356	10.4388	10.7599	4.9934	4.05267	4.62968
A_23_P406330	3.53198e-06	2.668e-05	67.6895	up	NM_022733	chr1:40888681-40888740	SMAP2	Homo sapiens small ArfGAP2 (SMAP2), transcript variant 1, mRNA [NM_022733]	GO:0008060|GO:0005737|GO:0032312|GO:0005730|GO:0008270|GO:0005634	NM_022733	Hs.15200	64744	1364.83	56.4881	11.1905	5.10963	1250.49	1199.38	1644.62	48.4327	50.8459	70.1856	11.1014	11.274	11.196	5.36862	4.81413	5.14614
A_23_P75790	1.01256e-05	5.0941e-05	66.9488	up	NM_013279	chr11:61555786-61555845	MYRF	Homo sapiens myelin regulatory factor (MYRF), transcript variant 1, mRNA [NM_013279]	GO:0003700|GO:0048709|GO:0022010|GO:0005634|GO:0003677|GO:0006351|GO:0032286|GO:0014003|GO:0005789|GO:0006508|GO:0008233|GO:0016021|GO:0045893|GO:0031643	NM_013279	Hs.473109	745	23069.4	787.533	14.9133	8.84834	23985.5	14374.7	30848.1	489.42	934.816	938.363	15.0318	14.6625	15.0457	8.53312	9.15505	8.85686
A_24_P42066	7.09417e-08	6.374e-06	66.9482	up	NR_003267	chr22:18761240-18761202	GGT3P	Homo sapiens gamma-glutamyltransferase 3 pseudogene (GGT3P), non-coding RNA [NR_003267]	GO:0019370|GO:0003840|GO:0006750|GO:0006749|GO:0016021|GO:0031362	NR_003267	Hs.595809	2679	19158.7	656.713	14.7057	8.64076	17920.1	14379.2	25176.7	566.819	647.103	756.218	14.6581	14.6666	14.7925	8.71871	8.64402	8.55955
A_33_P3369213	6.15883e-07	1.1234e-05	66.5913	up	NR_024497	chr10:38734371-38734430	LINC00999	Homo sapiens long intergenic non-protein coding RNA 999 (LINC00999), long non-coding RNA [NR_024497]		NR_024497	Hs.497951	399744	1156.08	49.2826	10.9439	4.88663	1209.84	888.41	1370	37.8969	47.8162	62.1347	11.0578	10.8344	10.9394	4.98863	4.71314	4.95812
A_33_P3748714	1.35476e-05	6.2284e-05	66.5138	up	NM_032664	chr8:33228739-33228680	FUT10	Homo sapiens fucosyltransferase 10 (alpha (1,3) fucosyltransferase) (FUT10), mRNA [NM_032664]	GO:0030097|GO:0042355|GO:0046920|GO:0005794|GO:0006605|GO:0009790|GO:0007399|GO:0009566|GO:0006457|GO:0032580|GO:0042060|GO:0006486|GO:0016021	NM_032664	Hs.458713	84750	5474.64	191.872	13.0186	6.96306	4955.19	3677.67	7791.07	197.206	182.667	195.742	12.9452	12.8292	13.2814	7.34116	6.83526	6.71275
A_33_P3507542	3.42695e-07	9.298e-06	66.2375	up	NM_014262	chr12:6948951-6949010	LEPREL2	Homo sapiens leprecan-like 2 (LEPREL2), mRNA [NM_014262]	GO:0031418|GO:0008285|GO:0005506|GO:0030198|GO:0019797|GO:0005788	NM_014262	Hs.631655	10536	98023.9	2769.44	16.6772	10.6276	99915.9	80939.2	113217	2149.69	2973.24	3185.38	16.7012	16.7012	16.6292	10.5183	10.8071	10.5576
A_33_P3262124	1.75422e-05	7.4491e-05	65.4417	up	NM_022468	chr16:3100486-3100545	MMP25	Homo sapiens matrix metallopeptidase 25 (MMP25), mRNA [NM_022468]	GO:0006954|GO:0016020|GO:0009986|GO:0005886|GO:0005509|GO:0006508|GO:0005578|GO:0008270|GO:0031225|GO:0004222|GO:0060022	NM_022468	Hs.654979	64386	3503.03	131.617	12.4423	6.41015	3695.93	2370.72	4442.44	114.746	163.224	116.882	12.5659	12.2343	12.5267	6.60913	6.66451	5.95682
A_33_P3380597	1.52632e-05	6.7375e-05	65.0167	up	NM_173566	chr22:32081374-32081315	PRR14L	Homo sapiens proline rich 14-like (PRR14L), mRNA [NM_173566]		NM_173566	Hs.438906	253143	389.233	17.1914	9.33588	3.31314	377.31	314.694	475.696	17.8259	16.452	17.2964	9.33354	9.28782	9.38627	3.79187	3.0869	3.06064
A_33_P3396635	2.19252e-06	2.0357e-05	64.9838	up	NM_021014	chrX:48206180-48206121	SSX3	Homo sapiens synovial sarcoma, X breakpoint 3 (SSX3), mRNA [NM_021014]	GO:0006355|GO:0005634|GO:0003676|GO:0006351	NM_021014	Hs.558445	10214	33645.4	1176.6	15.4425	9.42045	34457.9	22577	43901.1	877.188	1346.79	1305.81	15.5251	15.2823	15.52	9.29423	9.66983	9.29729
A_23_P98282	2.80552e-06	2.3438e-05	64.8022	up	NM_006946	chr11:66453169-66453110	SPTBN2	Homo sapiens spectrin, beta, non-erythrocytic 2 (SPTBN2), mRNA [NM_006946]	GO:0008091|GO:0008219|GO:0003779|GO:0007416|GO:0051693|GO:0005829|GO:0019886|GO:0005543|GO:0035264|GO:0007411|GO:0043025|GO:0005200|GO:0021692|GO:0030534|GO:0016192	NM_006946	Hs.26915	6712	57520	1871.44	16.0816	10.0636	59106.2	41439.9	72013.9	1312.37	2174.31	2127.64	16.1482	15.9775	16.119	9.85713	10.3517	9.98205
A_32_P411592	5.23466e-06	3.3383e-05	64.7715	up	NM_052897	chr12:57923572-57923631	MBD6	Homo sapiens methyl-CpG binding domain protein 6 (MBD6), mRNA [NM_052897]	GO:0005694|GO:0003682|GO:0005730|GO:0005634|GO:0003677	NM_052897	Hs.524523	114785	67295.2	2112.81	16.2767	10.2594	72319.8	51108.5	78457.2	1720.22	2530.81	2087.39	16.3449	16.2578	16.2274	10.2336	10.5846	9.95995
A_33_P3325110	1.74909e-06	1.8075e-05	64.2099	up	NM_005686	chr1:204086258-204086317	SOX13	Homo sapiens SRY (sex determining region Y)-box 13 (SOX13), mRNA [NM_005686]	GO:0043565|GO:0005515|GO:0003700|GO:0005634|GO:0009653|GO:0006351	NM_005686	Hs.201671	9580	6857.67	264.808	13.3874	7.38272	7202.45	5721.47	7649.09	180.693	315.755	297.975	13.474	13.4329	13.2555	7.22546	7.62409	7.29863
A_24_P310224	0.00012071	0.000315859	64.1583	up	NM_032584	chr19:53643774-53643715	ZNF347	Homo sapiens zinc finger protein 347 (ZNF347), transcript variant 3, mRNA [NM_032584]	GO:0006355|GO:0005634|GO:0003677|GO:0046872|GO:0006351	NM_032584	Hs.467239	84671	488.705	25.3348	9.6847	3.68113	498.248	414.642	553.225	11.6025	41.6933	22.7085	9.74702	9.70731	9.59977	3.22191	4.48379	3.3377
A_33_P3273267	2.04873e-05	8.2899e-05	64.0222	up		chr21:014469021-014468962		GB					3950.72	163.743	12.6386	6.63809	3905.13	3276.25	4670.79	82.3678	201.157	207.704	12.6557	12.6727	12.5874	6.13503	6.98446	6.79478
A_33_P3526458	2.33105e-06	2.1028e-05	63.012	up	BC043208	chr10:45666706-45666765		Homo sapiens hypothetical protein LOC338579, mRNA (cDNA clone IMAGE:5295086). [BC043208]			Hs.666134		8990	353.799	13.7408	7.76321	8419.66	6765.09	11785.2	221.801	402.492	437.104	13.6934	13.6934	13.8356	7.49449	7.97538	7.81975
A_23_P315991	2.5061e-06	2.1855e-05	62.7637	up	NM_178168	chr11:6866954-6867013	OR10A5	Homo sapiens olfactory receptor, family 10, subfamily A, member 5 (OR10A5), mRNA [NM_178168]	GO:0050911|GO:0007608|GO:0004984|GO:0005886|GO:0004930|GO:0016021	NM_178168	Hs.447478	144124	7712.28	299.31	13.5197	7.54786	7558.44	5633.08	9945.33	198.55	360.903	338.477	13.5386	13.4115	13.6091	7.34907	7.81938	7.47513
A_23_P158851	7.43435e-07	1.2124e-05	62.6792	up	NM_032961	chr4:134112390-134112449	PCDH10	Homo sapiens protocadherin 10 (PCDH10), transcript variant 1, mRNA [NM_032961]	GO:0005886|GO:0005509|GO:0016021|GO:0007156	NM_032961	Hs.192859	57575	338.594	15.8536	9.14506	3.17515	323.43	316.91	375.441	12.8727	17.2346	17.4535	9.10579	9.30261	9.02678	3.32328	3.13344	3.06873
A_32_P88719	5.89217e-06	3.5927e-05	61.8171	up	NM_001031834	chrX:102192709-102192768	RAB40AL	Homo sapiens RAB40A, member RAS oncogene family-like (RAB40AL), mRNA [NM_001031834]	GO:0005739|GO:0005737|GO:0016567|GO:0005886|GO:0007264|GO:0015031|GO:0005525	NM_001031834	Hs.449517	282808	2920.35	116.754	12.1915	6.24161	2810.14	2023.44	3927.48	107.451	106.624	136.186	12.2025	11.9941	12.378	6.52742	6.01268	6.18472
A_23_P164341	5.89018e-07	1.1149e-05	61.6177	up	NM_014232	chr17:8062851-8062792	VAMP2	Homo sapiens vesicle-associated membrane protein 2 (synaptobrevin 2) (VAMP2), mRNA [NM_014232]	GO:0005802|GO:0005515|GO:0070083|GO:0043005|GO:0005516|GO:0048471|GO:0030054|GO:0005886|GO:0043001|GO:0030136|GO:0031201|GO:0007268|GO:0044281|GO:0032403|GO:0060203|GO:0007269|GO:0005543|GO:0017156|GO:0017157|GO:0030672|GO:0017075|GO:0070044|GO:0032869|GO:0006892|GO:0090316|GO:0008022|GO:0014047|GO:0016079|GO:0009749|GO:0030666|GO:0042589|GO:0006461|GO:0006112|GO:0050796|GO:0016020|GO:0005887|GO:…	NM_014232	Hs.25348	6844	7318.49	290.579	13.4473	7.50203	7785.43	5251.83	8918.22	205.34	285.489	380.907	13.5795	13.3172	13.4452	7.38873	7.47851	7.63885
A_33_P3216133	0.000492533	0.00101233	61.6062	up	NM_024645	chr8:40438744-40438685	ZMAT4	Homo sapiens zinc finger, matrin-type 4 (ZMAT4), transcript variant 1, mRNA [NM_024645]	GO:0008270|GO:0005634|GO:0003677	NM_024645	Hs.591850	79698	2260.42	84.0579	11.5628	5.61784	1179.49	1069.32	4532.46	39.0852	101.62	111.469	11.0125	11.1225	12.5536	5.03979	5.93396	5.87977
A_33_P3348924	7.56759e-06	4.2121e-05	61.3258	up	AK128128	chr16:33346963-33346904		Homo sapiens cDNA FLJ46249 fis, clone TESTI4021377. [AK128128]			Hs.637572		1321.2	59.7419	11.1394	5.20099	1202.46	1127.77	1633.37	55.4039	53.0388	70.783	11.0431	11.1919	11.1833	5.55516	4.88898	5.15883
A_33_P3271599	4.50394e-07	1.0114e-05	61.3239	up	NM_176816	chr5:68576655-68576596	CCDC125	Homo sapiens coiled-coil domain containing 125 (CCDC125), mRNA [NM_176816]	GO:0005737|GO:0045111	NM_176816	Hs.654850	202243	23718.4	876.63	14.9563	9.01789	23115.3	15575.7	32464.3	688.337	852.59	1088.96	14.9974	14.7739	15.0975	8.97611	9.02267	9.0549
A_24_P144881	4.78075e-07	1.0318e-05	60.2131	up	NM_005977	chr13:26793657-26793598	RNF6	Homo sapiens ring finger protein (C3H2C3 type) 6 (RNF6), transcript variant 1, mRNA [NM_005977]	GO:0005515|GO:0085020|GO:0006511|GO:0030424|GO:0004842|GO:0006355|GO:0060765|GO:0005634|GO:0050681|GO:0003677|GO:0044314|GO:0005737|GO:0030517|GO:0016605|GO:0008270|GO:0070936|GO:0045893	NM_005977	Hs.136885	6049	374.176	18.7871	9.26939	3.35738	391.084	287.558	443.887	14.8792	19.4279	22.0542	9.38579	9.13984	9.28254	3.49334	3.2668	3.31201
A_33_P3338152	1.35473e-05	6.2284e-05	60.1723	up	XR_243952	chr19:46815680-46815739	HIF3A	hypoxia inducible factor 3, alpha subunit [Source:HGNC Symbol;Acc:15825] [ENST00000475432]	GO:0005737|GO:0003700|GO:0006366|GO:0005886|GO:0046983|GO:0071456|GO:0061418|GO:0005654|GO:0005634|GO:0004871|GO:0003677|GO:0005829	XR_243952	Hs.420830	64344	65523.8	2285.57	16.2329	10.3219	66396.8	48288	81886.6	1435.77	2861.35	2559.61	16.2449	16.1696	16.2843	9.97077	10.7473	10.2476
A_33_P3864411	6.30997e-06	3.7543e-05	60.128	up	NR_045000	chr10:38991167-38991226	ACTR3BP5	Homo sapiens ACTR3B pseudogene 5 (ACTR3BP5), non-coding RNA [NR_045000]		NR_045000	Hs.742607	399746	26224.8	1027.34	15.1109	9.20097	25664.3	18679.6	34330.5	621.083	1153.64	1307.3	15.1275	15.023	15.1823	8.84505	9.45804	9.29983
A_33_P3221253	7.86377e-06	4.3224e-05	59.9135	up	NM_005578	chr3:188597359-188597418	LPP	Homo sapiens LIM domain containing preferred translocation partner in lipoma (LPP), transcript variant 1, mRNA [NM_005578]	GO:0005515|GO:0008150|GO:0005737|GO:0005886|GO:0008270|GO:0005634|GO:0007155|GO:0005925	NM_005578	Hs.720220	4026	405.336	20.7158	9.40325	3.49844	380.22	346.628	489.161	17.7743	17.0019	27.3711	9.34599	9.44029	9.42348	3.78634	3.11888	3.59011
A_33_P3229552	1.77678e-07	7.499e-06	59.8005	up	NM_020862	chr19:39797577-39797518	LRFN1	Homo sapiens leucine rich repeat and fibronectin type III domain containing 1 (LRFN1), mRNA [NM_020862]	GO:0030054|GO:0045211|GO:0014069|GO:0016021	NM_020862	Hs.97860	57622	7072.06	285.987	13.3922	7.49011	6824.1	5097.19	9294.9	212.55	280.379	365.033	13.3885	13.2844	13.5037	7.43406	7.45809	7.57817
A_23_P105436	2.0607e-06	1.967e-05	59.6969	up	NM_002834	chr12:112915513-112915698	PTPN11	Homo sapiens protein tyrosine phosphatase, non-receptor type 11 (PTPN11), transcript variant 1, mRNA [NM_002834]	GO:0005515|GO:0005158|GO:0019221|GO:0043560|GO:0050900|GO:0035335|GO:0060334|GO:0007507|GO:0048609|GO:0060337|GO:0060338|GO:0007173|GO:0007411|GO:0043274|GO:0046887|GO:0048806|GO:0046676|GO:0060333|GO:0038127|GO:0048839|GO:0019904|GO:0043234|GO:0008543|GO:0007420|GO:0005070|GO:0045087|GO:0006641|GO:0042445|GO:0000077|GO:0038095|GO:0008286|GO:0033628|GO:0031295|GO:0005634|GO:0051428|GO:0060125|GO:…	NM_002834	Hs.506852	5781	1524.58	69.8488	11.3449	5.44532	1419.03	1295.92	1858.81	59.6768	63.6481	86.2216	11.2974	11.3739	11.3634	5.67219	5.187	5.47676
A_24_P336551	2.30709e-06	2.0887e-05	59.2935	up	NM_199173	chr1:156213055-156213114	BGLAP	Homo sapiens bone gamma-carboxyglutamate (gla) protein (BGLAP), mRNA [NM_199173]	GO:0043627|GO:0045471|GO:0045124|GO:0033280|GO:0030282|GO:0005615|GO:0010043|GO:0071305|GO:0030425|GO:0033594|GO:0046848|GO:0042476|GO:0043204|GO:0008147|GO:0007155|GO:0005791|GO:0014823|GO:0030500|GO:0005794|GO:0042493|GO:0007569|GO:0005509|GO:0031988|GO:0051384|GO:0005576|GO:0045670|GO:0033574|GO:0001649|GO:0009612|GO:0060348|GO:0001501|GO:0071363|GO:0002076|GO:0009629|GO:0005198|GO:0032571	NM_199173	Hs.654541	632	15525.3	600.116	14.3991	8.50933	15825.6	9802.01	20948.2	445.492	652.296	702.56	14.5065	14.148	14.5428	8.40649	8.65626	8.46524
A_33_P3317168	2.10512e-06	1.9924e-05	59.1359	up	NM_139053	chr1:110292762-110292703	EPS8L3	Homo sapiens EPS8-like 3 (EPS8L3), transcript variant 1, mRNA [NM_139053]	GO:0005737	NM_139053	Hs.485352	79574	14880.8	572.72	14.3502	8.46427	14679.3	9676.83	20286.4	503.454	602.045	612.661	14.4046	14.1396	14.5065	8.56633	8.54737	8.27912
A_33_P3230037	1.97149e-06	1.9139e-05	58.6936	up	AF336885	chr11:64469434-64469375		Homo sapiens FKSG58 (FKSG58) mRNA, complete cds. [AF336885]					48256.9	1793.94	15.8861	10.011	48176.9	35117.9	61476	1352.74	2072.44	1956.65	15.9356	15.7973	15.9254	9.89339	10.2775	9.86204
A_33_P3877739	4.38902e-07	1.0043e-05	58.1785	up	AI821758	chr17:17579625-17579684	SMCR2	ag52h12.x5 Gessler Wilms tumor Homo sapiens cDNA clone IMAGE:1126631 3', mRNA sequence [AI821758]			Hs.369680	140768	16020	642.881	14.4578	8.5954	14991.1	12011.5	21057.5	462.94	695.476	770.227	14.4224	14.3978	14.5532	8.45569	8.74464	8.58587
A_33_P3289860	7.04944e-06	4.0217e-05	57.0201	up	BX648603	chr18:48087024-48087083		Homo sapiens mRNA; cDNA DKFZp686G10213 (from clone DKFZp686G10213). [BX648603]			Hs.433728		163150	4839.36	17.2603	11.4269	163393	144647	181411	3423.8	5746.37	5347.91	17.265	17.2508	17.265	11.1833	11.8065	11.2908
A_33_P3364389	2.38516e-06	2.1336e-05	56.912	up	AK293395	chr11:1857162-1857221	SYT8	synaptotagmin VIII [Source:HGNC Symbol;Acc:19264] [ENST00000475245]	GO:0005215|GO:0005886|GO:0001669|GO:0016021|GO:0007340|GO:0048306|GO:0008021		Hs.161031	90019	8144.15	347.596	13.5722	7.74156	7315.48	5755.23	11361.8	265.62	303.973	473.195	13.4968	13.4409	13.779	7.72674	7.57172	7.92622
A_32_P186226	1.83245e-06	1.843e-05	56.2634	up	NM_006391	chr11:9459671-9459730	IPO7	Homo sapiens importin 7 (IPO7), mRNA [NM_006391]	GO:0005515|GO:0042393|GO:0007165|GO:0005215|GO:0005737|GO:0005083|GO:0005794|GO:0005643|GO:0019048|GO:0008536|GO:0006606	NM_006391	Hs.744911	10527	3121.47	140.757	12.3187	6.50462	3011.6	2541.23	3811.58	125.038	124.829	172.403	12.2947	12.3212	12.3403	6.72881	6.25863	6.52642
A_33_P3308740	4.06256e-07	9.846e-06	56.1644	up	NM_006267	chr2:109379969-109380028	RANBP2	Homo sapiens RAN binding protein 2 (RANBP2), mRNA [NM_006267]	GO:0005515|GO:0007077|GO:0031965|GO:0005975|GO:0016925|GO:0016874|GO:0003723|GO:0019221|GO:0003755|GO:0044281|GO:0006606|GO:0055085|GO:0010827|GO:0005829|GO:0008645|GO:0015758|GO:0005643|GO:0006457|GO:0008536|GO:0016032|GO:0008270|GO:0051028|GO:0000278|GO:0042405	NM_006267	Hs.199561	5903	9698.23	427.81	13.8566	8.04501	9446.47	8103.43	11544.8	363.056	374.07	546.305	13.8423	13.9241	13.8033	8.1397	7.87172	8.12362
A_33_P3258324	1.14115e-07	6.825e-06	55.8365	up		chr19:15962862-15962803							21729.3	906.234	14.878	9.07487	22381	16325.4	26481.4	728.396	960.219	1030.09	14.9264	14.8489	14.8587	9.05127	9.19503	8.97831
A_33_P3325131	1.04676e-06	1.4064e-05	55.8223	up	NM_001746	chr5:179137006-179137065	CANX	Homo sapiens calnexin (CANX), transcript variant 1, mRNA [NM_001746]	GO:0005515|GO:0072583|GO:0030424|GO:0002474|GO:0009306|GO:0005783|GO:0032839|GO:0019886|GO:0043197|GO:0006457|GO:0043025|GO:0071556|GO:0018279|GO:0042470|GO:0007568|GO:0005509|GO:0048488|GO:0035255|GO:0005789|GO:0005840|GO:0005788|GO:0034185|GO:0051082|GO:0044267|GO:0043687	NM_001746	Hs.567968	821	11628.5	498.195	14.0637	8.26097	11644.2	9132.6	14108.8	467.261	427.316	600.007	14.0936	14.055	14.0426	8.46824	8.06077	8.2539
A_23_P150255	2.53618e-08	5.566e-06	55.1457	up	NM_006328	chr11:66394693-66394752	RBM14	Homo sapiens RNA binding motif protein 14 (RBM14), transcript variant 1, mRNA [NM_006328]	GO:0005515|GO:0005667|GO:0016575|GO:0001104|GO:0003723|GO:0005730|GO:0005634|GO:0006310|GO:0006260|GO:0030374|GO:0006281|GO:0000166|GO:0045944|GO:0042921|GO:0030529|GO:0016592|GO:0009725|GO:0030674|GO:0030520	NM_006328	Hs.533712	10432	130667	4277.49	17.0442	11.2591	132109	107888	152002	3583.24	4275.5	4973.73	17.0355	17.0243	17.0729	11.2514	11.3393	11.1865
A_33_P3342481	9.66454e-08	6.494e-06	55.0107	up		chr15:020346394-020346335							1388.98	69.9479	11.2154	5.43376	1262.37	1203.98	1700.6	49.0052	72.9374	87.9012	11.114	11.2834	11.2488	5.38853	5.3999	5.51285
A_33_P3291510	1.26439e-07	6.905e-06	54.6799	up	NM_004679	chrY:16168702-16168761	VCY	Homo sapiens variable charge, Y-linked (VCY), mRNA [NM_004679]		NM_004679	Hs.632284	9084	13093.2	561.442	14.2044	8.43143	13192.2	9564.12	16523.4	483.713	564.863	635.751	14.2579	14.1233	14.2319	8.51488	8.45447	8.32493
A_33_P3367396	1.98221e-05	8.1101e-05	54.5642	up	NM_207468	chr1:222923479-222923538	FAM177B	Homo sapiens family with sequence similarity 177, member B (FAM177B), mRNA [NM_207468]		NM_207468	Hs.697608	400823	129556	4398.38	17.023	11.2531	129874	106837	151957	2608.65	5233.24	5353.26	17.0051	17.0051	17.0586	10.808	11.6575	11.2937
A_33_P3369419	1.20531e-05	5.7427e-05	54.516	up	NM_001282861	chr1:155747507-155747448	GON4L	Homo sapiens gon-4-like (C. elegans) (GON4L), transcript variant 6, mRNA [NM_001282861]	GO:0006355|GO:0003682|GO:0030183|GO:0005730|GO:0005634|GO:0003677	NM_001282861	Hs.656361	54856	1728.43	84.3162	11.5059	5.7373	1853.14	1303.5	2028.65	81.5607	74.0437	97.3443	11.6459	11.3865	11.4853	6.12124	5.42502	5.66564
A_24_P659122	9.51819e-06	4.8788e-05	54.3939	up	XM_005272717	chr7:63215032-63215091	LOC101930190	PREDICTED: Homo sapiens putative uncharacterized protein FLJ46348-like (LOC101930190), mRNA [XM_005272717]		XM_005272717	Hs.457696	101930190	45097.9	1882.46	15.8064	10.041	44761.5	31784.9	58747.3	1140.39	2126.71	2380.27	15.8104	15.7219	15.8869	9.65596	10.3236	10.1436
A_33_P3280950	1.31129e-07	6.908e-06	54.2436	up	NR_026971	chr12:9220592-9220651	A2M-AS1	Homo sapiens A2M antisense RNA 1 (A2M-AS1), long non-coding RNA [NR_026971]		NR_026971	Hs.592432	144571	11330.3	494.042	14.0217	8.26028	10885.6	8433.07	14672.4	434.05	480.057	568.018	14.0066	13.9674	14.091	8.37637	8.22727	8.17719
A_24_P239176	1.68567e-05	7.2273e-05	54.0271	up	NM_018406	chr3:195514819-195514760	MUC4	Homo sapiens mucin 4, cell surface associated (MUC4), transcript variant 1, mRNA [NM_018406]	GO:0008150|GO:0005176|GO:0030197|GO:0016020|GO:0007160|GO:0005887|GO:0005796|GO:0005578|GO:0016266|GO:0044267|GO:0043687|GO:0005201	NM_018406	Hs.369646	4585	26076.3	1096.21	15.0594	9.30377	26481.3	15337.5	36410.2	713.499	1307.51	1267.62	15.1674	14.748	15.2628	9.02605	9.62883	9.25643
A_33_P3391596	2.48736e-05	9.4938e-05	53.6681	up	NM_001105206	chr6:112429200-112429141	LAMA4	Homo sapiens laminin, alpha 4 (LAMA4), transcript variant 1, mRNA [NM_001105206]	GO:0030334|GO:0001568|GO:0005102|GO:0005605|GO:0005606|GO:0030155|GO:0005604|GO:0031012|GO:0045995|GO:0030198|GO:0050873|GO:0007155|GO:0070062|GO:0005201	NM_001105206	Hs.654572	3910	7558.13	333.568	13.4168	7.6708	7383.53	4241.36	11049.5	201.296	365.453	433.954	13.5096	13.0144	13.7264	7.36609	7.83829	7.80801
A_33_P3382489	1.71187e-05	7.3149e-05	53.3868	up		chr2:12006351-12006410	LOC100506457					100506457	4285.66	198.751	12.6832	6.94483	3941.83	2825.73	6089.42	110.381	235.858	250.015	12.6727	12.4645	12.9126	6.55883	7.2139	7.06177
A_23_P2543	5.60452e-07	1.0904e-05	53.1371	up	NM_015267	chr12:111788124-111788183	CUX2	Homo sapiens cut-like homeobox 2 (CUX2), mRNA [NM_015267]	GO:0043565|GO:0006355|GO:0003700|GO:0071310|GO:0005634|GO:0045892|GO:0006351	NM_015267	Hs.124953	23316	169.04	5	8.07105	2.3394	162.216	162.266	182.638	5	5	5	8.04025	8.25547	7.91742	2.37349	2.32279	2.32192
A_33_P3359223	8.11071e-08	6.379e-06	52.8681	up	NM_001256699	chr9:140147875-140147934	C9orf173	Homo sapiens chromosome 9 open reading frame 173 (C9orf173), transcript variant 1, mRNA [NM_001256699]		NM_001256699	Hs.372640	441476	225014	6310.45	17.5662	11.8419	227338	212901	234803	5107.36	6372.63	7451.36	17.5535	17.5917	17.5535	11.7639	11.9608	11.8011
A_33_P3403048	1.20151e-07	6.874e-06	52.53	up	AK294208	chr2:85770672-85770731		Homo sapiens cDNA FLJ52225 complete cds, moderately similar to S-adenosylmethionine synthetase isoform type-2 (EC 2.5.1.6). [AK294208]			Hs.516157		798.291	43.6802	10.4068	4.6917	758.893	660.893	975.086	32.9224	43.7663	54.3518	10.3714	10.4068	10.4422	4.77368	4.56365	4.73776
A_33_P3246613	7.16611e-07	1.1963e-05	52.4469	up	NM_001031737	chr16:772645-772586	CCDC78	Homo sapiens coiled-coil domain containing 78 (CCDC78), mRNA [NM_001031737]	GO:0042383|GO:0048471|GO:0005737|GO:0016529|GO:0003009	NM_001031737	Hs.381943	124093	40862.3	1722.46	15.6859	9.97312	41733.3	30498.4	50355.2	1546.44	1803.66	1817.28	15.7219	15.6486	15.6872	10.0702	10.0841	9.76501
A_33_P3270369	1.15621e-05	5.5763e-05	52.4064	up	AK130406	chr3:15504225-15504166		Homo sapiens cDNA FLJ26896 fis, clone RCT00464. [AK130406]					3091.53	148.811	12.2683	6.55665	2931.56	2179.42	4163.62	125.135	118.856	202.441	12.2594	12.0978	12.4478	6.7305	6.1814	6.75805
A_33_P3337277	5.83318e-06	3.5743e-05	52.3314	up	AK124859	chr8:30428118-30428177	LOC100129846	Homo sapiens cDNA FLJ42869 fis, clone BRHIP2022221. [AK124859]			Hs.334587	100129846	10652.1	501.462	13.9348	8.22515	10175	7450.07	14331.1	303.582	556.43	644.373	13.9348	13.8145	14.055	7.89785	8.43295	8.34464
A_23_P81760	6.55413e-07	1.1572e-05	52.3142	up	NM_006775	chr6:163956097-163956156	QKI	Homo sapiens QKI, KH domain containing, RNA binding (QKI), transcript variant 1, mRNA [NM_006775]	GO:0005515|GO:0006397|GO:0008380|GO:0017124|GO:0003723|GO:0042552|GO:0007286|GO:0005634|GO:0006417|GO:0010628|GO:0042692|GO:0005737|GO:0042759|GO:0051028|GO:0001570	NM_006775	Hs.510324	9444	2471.98	121.456	11.9965	6.28733	2487.87	2031.6	2896.47	100.111	111.984	152.273	12.0383	11.9997	11.9514	6.42743	6.09184	6.34273
A_23_P215534	7.89864e-06	4.3352e-05	52.0767	up	NM_053043	chr7:155537677-155537736	RBM33	Homo sapiens RNA binding motif protein 33 (RBM33), mRNA [NM_053043]	GO:0000166|GO:0003723	NM_053043	Hs.591815	155435	537.003	31.2562	9.81042	4.10785	559.258	408.978	642.772	22.1886	27.5107	44.0694	9.91975	9.68596	9.82555	4.14643	3.77646	4.40068
A_23_P50146	3.75489e-06	2.7592e-05	51.5355	up	NM_213602	chr18:43422461-43422519	SIGLEC15	Homo sapiens sialic acid binding Ig-like lectin 15 (SIGLEC15), mRNA [NM_213602]	GO:0043234|GO:0005886|GO:0045087|GO:0032956|GO:2001204|GO:0071402|GO:0045124|GO:0016021	NM_213602	Hs.287692	284266	22150.6	1036.18	14.915	9.2275	22853.8	16579.7	27018.2	677.777	1185.12	1245.65	14.9743	14.8653	14.9053	8.95283	9.49655	9.2331
A_23_P109229	0.000150827	0.000378696	51.2119	up	NM_080675	chr20:31590680-31590422	SUN5	Homo sapiens Sad1 and UNC84 domain containing 5 (SUN5), mRNA [NM_080675]	GO:0003674|GO:0005637|GO:0016021|GO:0007283|GO:0005575	NM_080675	Hs.375186	140732	2384.99	114.955	11.8063	6.12792	1468.74	1541.6	4144.62	59.7762	143.441	141.646	11.3445	11.6305	12.4439	5.67396	6.47033	6.23946
A_24_P212443	3.78852e-06	2.7717e-05	50.8311	up	NM_014671	chr7:156971521-156974250	UBE3C	Homo sapiens ubiquitin protein ligase E3C (UBE3C), mRNA [NM_014671]	GO:0005622|GO:0005515|GO:0000209|GO:0005737|GO:0004842|GO:0000502|GO:0042787|GO:0005634	NM_014671	Hs.118351	9690	1143.07	62.2369	10.9254	5.25774	1124.33	917.926	1386.96	52.9031	55.372	78.4356	10.9328	10.8914	10.9518	5.49442	4.95552	5.32326
A_23_P357985	2.06255e-07	7.794e-06	50.7427	up	NM_001037866	chr2:110583522-110583581	RGPD6	Homo sapiens RANBP2-like and GRIP domain containing 6 (RGPD6), transcript variant 2, mRNA [NM_001037866]	GO:0005737|GO:0000042	NM_001037866	Hs.645445	729540	5154.59	249.199	12.9792	7.31412	5083.05	4177.42	6203.29	211.66	228.697	307.24	12.9907	12.9941	12.9529	7.4295	7.17067	7.34218
A_23_P323685	2.15522e-08	5.497e-06	50.5711	up	NM_003543	chr6:26285556-26285497	HIST1H4H	Homo sapiens histone cluster 1, H4h (HIST1H4H), mRNA [NM_003543]		NM_003543	Hs.591790	8365	36791.8	1653.4	15.5592	9.89898	38816	27159.1	44400.4	1385.02	1532.14	2043.05	15.6259	15.5051	15.5466	9.92353	9.84743	9.92598
A_24_P205036	1.28437e-06	1.5536e-05	50.5165	up	NM_001001411	chr19:22362430-22362371	ZNF676	Homo sapiens zinc finger protein 676 (ZNF676), mRNA [NM_001001411]	GO:0006355|GO:0005634|GO:0003677|GO:0046872|GO:0006351	NM_001001411	Hs.55452	163223	5803.73	288.02	13.1516	7.49287	5893.71	4888.32	6629.15	190.368	325.288	348.405	13.2024	13.2131	13.0392	7.29619	7.66868	7.51375
A_23_P36825	5.80342e-08	6.229e-06	50.4026	up	NM_003979	chr12:13065707-13065766	GPRC5A	Homo sapiens G protein-coupled receptor, family C, group 5, member A (GPRC5A), mRNA [NM_003979]	GO:0007165|GO:0005794|GO:0005886|GO:0005887|GO:0004930|GO:0030659|GO:0043231	NM_003979	Hs.631733	9052	14763.6	694.484	14.3742	8.71882	14855.8	11944.6	17490.3	607.159	650.867	825.427	14.4159	14.3872	14.3196	8.81285	8.65283	8.69077
A_33_P3415166	2.46768e-06	2.168e-05	50.1491	up									600.746	35.4167	9.99988	4.35173	618.67	534.987	648.582	25.5174	43.1517	37.5809	10.0789	10.0827	9.8381	4.37707	4.54251	4.13561
A_33_P3254666	4.69096e-06	3.125e-05	49.9865	up	AK097997	chr10:102764939-102764998	LZTS2	Homo sapiens cDNA FLJ40678 fis, clone THYMU2022660. [AK097997]	GO:0005515|GO:0007067|GO:0005737|GO:0005815|GO:0005874|GO:0016055|GO:0051301		Hs.523221	84445	5083.56	248.913	12.9752	7.33173	4872.84	4890.44	5487.41	222.187	263.353	261.199	12.93	13.217	12.7786	7.49684	7.37047	7.12788
A_33_P3388067	1.25777e-06	1.5381e-05	49.9653	up	NM_001159524	chr7:63680485-63680544	ZNF735	Homo sapiens zinc finger protein 735 (ZNF735), mRNA [NM_001159524]	GO:0006355|GO:0005634|GO:0003677|GO:0046872|GO:0006351	NM_001159524	Hs.723116	730291	2009.62	107.731	11.7237	6.08088	2019.16	1661.22	2348.46	68.115	125.989	129.09	11.7691	11.7205	11.6816	5.86479	6.27176	6.1061
A_33_P3278187	2.7299e-07	8.508e-06	49.8969	up	NM_001286990	chr9:99122496-99122437	SLC35D2	Homo sapiens solute carrier family 35 (UDP-GlcNAc/UDP-glucose transporter), member D2 (SLC35D2), transcript variant 2, mRNA [NM_001286990]	GO:0005338|GO:0005975|GO:0008643|GO:0005575|GO:0044281|GO:0055085|GO:0006024|GO:0042339|GO:0008150|GO:0000139|GO:0018146|GO:0016021|GO:0030203	NM_001286990	Hs.494556	11046	5189.79	252.447	12.9682	7.32731	5014.69	3797.02	6757.66	182.097	275.55	299.693	12.9624	12.8691	13.073	7.23992	7.43604	7.30596
A_33_P3409302	1.51637e-06	1.6843e-05	49.8129	up	NM_078470	chr10:101473235-101473176	COX15	Homo sapiens cytochrome c oxidase assembly homolog 15 (yeast) (COX15), transcript variant 1, mRNA [NM_078470]	GO:0007585|GO:0004129|GO:0005743|GO:0044281|GO:0016627|GO:0006784|GO:0006783|GO:0005739|GO:0045333|GO:0005746|GO:0006778|GO:0008535|GO:0006123|GO:0016021|GO:0055114	NM_078470	Hs.28326	1355	2823.98	145.831	12.1791	6.54068	2778.19	2329.3	3364.43	118.74	127.585	191.168	12.1823	12.2072	12.1479	6.6583	6.29012	6.67361
A_33_P3285271	8.31002e-06	4.4782e-05	49.3233	up	NR_002601	chr1:171130637-171130696	FMO6P	Homo sapiens flavin containing monooxygenase 6 pseudogene (FMO6P), non-coding RNA [NR_002601]		NR_002601	Hs.448988	388714	1654.93	89.2713	11.407	5.78283	1392.8	1166.7	2405.29	55.6163	96.1312	116.066	11.2693	11.2337	11.7181	5.56129	5.84465	5.94256
A_24_P323967	2.05178e-05	8.2999e-05	49.3071	up	NM_001145434	chr19:52888043-52888102	ZNF880	Homo sapiens zinc finger protein 880 (ZNF880), mRNA [NM_001145434]	GO:0005622|GO:0006355|GO:0003676|GO:0046872	NM_001145434	Hs.502314	400713	8825.92	474.254	13.7366	8.11285	8673.44	7231.01	10573.3	247.769	513.8	661.194	13.7519	13.7745	13.6833	7.63198	8.32396	8.38261
A_33_P3272773	1.04693e-05	5.2095e-05	49.1935	up	NM_006526	chr20:52185714-52185655	ZNF217	Homo sapiens zinc finger protein 217 (ZNF217), mRNA [NM_006526]	GO:0005515|GO:0006355|GO:0003700|GO:0000118|GO:0044212|GO:0005654|GO:0045892|GO:0046872|GO:0006351	NM_006526	Hs.155040	7764	305.357	19.3672	8.96693	3.34653	292.113	254.182	369.776	10.9331	17.0455	30.1229	8.94066	8.95568	9.00445	3.16293	3.12315	3.75352
A_23_P144639	2.44506e-06	2.1561e-05	49.1267	up	NM_018502	chr5:140024696-140024754	TMCO6	Homo sapiens transmembrane and coiled-coil domains 6 (TMCO6), mRNA [NM_018502]	GO:0005737|GO:0008565|GO:0005634|GO:0016021|GO:0006606	NM_018502	Hs.534333	55374	8491.96	414.183	13.6397	8.0213	8580.38	5820.7	11074.8	383.388	416.542	442.618	13.7323	13.4547	13.7323	8.20719	8.02311	7.8336
A_33_P3334743	1.19365e-05	5.7068e-05	49.0444	up	NM_014247	chr4:160263014-160263073	RAPGEF2	Homo sapiens Rap guanine nucleotide exchange factor (GEF) 2 (RAPGEF2), mRNA [NM_014247]	GO:0005515|GO:2001214|GO:0048022|GO:0045202|GO:0031697|GO:0032854|GO:0031175|GO:0046582|GO:0007218|GO:0000165|GO:0048167|GO:0045860|GO:0043025|GO:0070374|GO:0005088|GO:2000481|GO:0019901|GO:0005509|GO:0030165|GO:0019992|GO:0043234|GO:0007186|GO:0032320|GO:0005887|GO:0021591|GO:0010976|GO:0050774|GO:2000670|GO:0021884|GO:0043005|GO:0048471|GO:0008285|GO:0005886|GO:0007264|GO:0031547|GO:0032092|GO:…	NM_014247	Hs.744884	9693	1153.97	64.602	10.9381	5.32205	1200.66	882.898	1378.36	59.9112	56.0786	77.8161	11.0417	10.8251	10.9473	5.67749	4.97837	5.31028
A_24_P416370	3.26071e-05	0.000115605	48.833	up	NM_024015	chr17:46653191-46653132	HOXB4	Homo sapiens homeobox B4 (HOXB4), mRNA [NM_024015]	GO:0048103|GO:0006355|GO:0003700|GO:0002011|GO:0008283|GO:2000738|GO:0060216|GO:0048704|GO:0005634|GO:0007275|GO:0048539|GO:0000122|GO:0060218|GO:0009952|GO:0048536|GO:0006351|GO:0043565|GO:0045944	NM_024015	Hs.664706	3214	1891.36	101.376	11.6414	6.03161	1693.29	1765.5	2215.3	99.255	115.47	89.4018	11.5128	11.8022	11.6092	6.41552	6.1389	5.5404
A_24_P926684	7.16332e-07	1.1963e-05	48.7901	up	AF116686	chr4:103730286-103730227	UBE2D3	ubiquitin-conjugating enzyme E2D 3 [Source:HGNC Symbol;Acc:12476] [ENST00000503418]	GO:0005515|GO:0006511|GO:0010467|GO:0004842|GO:0006367|GO:0006513|GO:0016567|GO:0034142|GO:0005886|GO:0061418|GO:0005829|GO:0002756|GO:0007179|GO:0032480|GO:0034138|GO:0000209|GO:0071456|GO:0006915|GO:0000122|GO:0030509|GO:0002224|GO:0005524|GO:0006351|GO:0006281|GO:0070979|GO:0045087|GO:0043161|GO:0035666|GO:0005654|GO:0070936|GO:0006464|GO:0010008		Hs.621366	7323	309.263	19.2339	8.97095	3.36243	321.927	226.126	379.737	13.3461	22.0835	22.272	9.09969	8.77112	9.04205	3.36061	3.40649	3.3202
A_33_P3276297	3.10118e-06	2.4817e-05	48.7129	up	AY326463	chr6:144167345-144167286		Homo sapiens putative protein STRF7 (STRF7) mRNA, complete cds. [AY326463]					4221.5	220.252	12.7253	7.11911	4109.66	3585.22	4969.63	139.594	265.13	256.031	12.719	12.7918	12.6652	6.87683	7.38129	7.09919
A_33_P3315239	0.000440966	0.000920987	48.682	up	NM_001282796	chr8:146071504-146071563	ZNF7	Homo sapiens zinc finger protein 7 (ZNF7), transcript variant 3, mRNA [NM_001282796]	GO:0006355|GO:0007275|GO:0005634|GO:0003677|GO:0046872|GO:0006351	NM_001282796	Hs.493218	7553	403.038	25.0811	9.4011	3.79578	377.099	366.905	465.111	34.475	19.4756	21.2928	9.33213	9.52307	9.3481	4.84176	3.27035	3.27523
A_33_P3318946	1.11263e-06	1.4516e-05	48.5623	up	NM_021817	chr1:156595457-156595516	HAPLN2	Homo sapiens hyaluronan and proteoglycan link protein 2 (HAPLN2), mRNA [NM_021817]	GO:0005540|GO:0005578|GO:0007155	NM_021817	Hs.410719	60484	2810.24	145.619	12.1489	6.54712	3006.22	2008.13	3416.38	102.206	166.089	168.563	12.2907	11.9832	12.1728	6.45667	6.69432	6.49038
A_24_P402836	5.21295e-06	3.3305e-05	47.9756	up	NM_003441	chr4:367324-367383	ZNF141	Homo sapiens zinc finger protein 141 (ZNF141), mRNA [NM_003441]	GO:0006355|GO:0006366|GO:0005634|GO:0035108|GO:0009653|GO:0003677|GO:0046872	NM_003441	Hs.654355	7700	9579.82	514.996	13.8453	8.26105	9658.15	7798.89	11282.4	312.322	573.33	659.337	13.8731	13.8931	13.7696	7.93256	8.47167	8.37891
A_33_P3296067	2.7943e-06	2.3393e-05	47.9549	up	NR_003595	chr7:48886139-48886081	CDC14C	Homo sapiens cell division cycle 14C (CDC14C), non-coding RNA [NR_003595]	GO:0005730|GO:0016021|GO:0008138|GO:0004725	NR_003595	Hs.567757	168448	43677.8	1995.14	15.7518	10.1682	41008.5	31148.6	58876.4	1577.62	2264.64	2143.15	15.6872	15.6772	15.8909	10.0927	10.4184	9.9934
A_24_P184445	1.79634e-06	1.8304e-05	47.7611	up	NM_002429	chr12:56229481-56229422	MMP19	Homo sapiens matrix metallopeptidase 19 (MMP19), transcript variant 1, mRNA [NM_002429]	GO:0005509|GO:0005578|GO:0001554|GO:0001542|GO:0005576|GO:0001525|GO:0051591|GO:0030154|GO:0001541|GO:0022617|GO:0030198|GO:0030574|GO:0006508|GO:0008270|GO:0009725|GO:0004222	NM_002429	Hs.591033	4327	6936.96	353.121	13.3529	7.77516	6929.82	4690.27	9190.78	244.693	383.535	431.135	13.4097	13.1602	13.4888	7.61843	7.91122	7.79582
A_33_P3365747	1.20771e-06	1.508e-05	47.4696	up		chr7:39833597-39833656	LINC00265	Homo sapiens long intergenic non-protein coding RNA 265 (LINC00265), long non-coding RNA [NR_026999]		NR_026999	Hs.414183	349114	11793.6	595.653	14.0824	8.51345	11527.3	9364.19	14489.3	510.032	662.071	614.855	14.0768	14.0936	14.0768	8.58177	8.67475	8.28381
A_33_P3236748	6.19219e-07	1.1234e-05	47.3014	up	XR_111551	chr15:93749898-93749957		PREDICTED: Homo sapiens IFMQ9370 (UNQ9370), misc_RNA [XR_111551]		XR_111551	Hs.531264		1163.08	68.292	10.9667	5.4029	1055.21	1102.19	1331.85	50.304	71.2491	83.323	10.8485	11.1602	10.8914	5.42283	5.36074	5.42513
A_23_P35131	3.53038e-05	0.000122643	47.1165	up	NM_005850	chr1:149898568-149898509	SF3B4	Homo sapiens splicing factor 3b, subunit 4, 49kDa (SF3B4), mRNA [NM_005850]	GO:0008380|GO:0006397|GO:0005515|GO:0010467|GO:0000166|GO:0000398|GO:0003723|GO:0000375|GO:0005681|GO:0005654|GO:0005689	NM_005850	Hs.516160	10262	880.708	52.3463	10.531	4.97287	929.035	639.629	1073.46	47.877	41.5195	67.6423	10.6651	10.3555	10.5725	5.34795	4.4757	5.09497
A_33_P3383891	0.000279443	0.000627881	47.1151	up		chr18:24916402-24916343		Homo sapiens cDNA FLJ45994 fis, clone SKMUS2009557. [AK127888]					606.706	37.663	10.0077	4.44957	515.531	670.619	633.969	45.6946	31.9389	35.3556	9.79195	10.4312	9.79997	5.27633	4.04106	4.03133
A_33_P3393088	1.82475e-05	7.661e-05	46.9578	up	BC044241	chr2:130736544-130736485	RAB6C-AS1	Homo sapiens RAB6A, member RAS oncogene family, mRNA (cDNA clone IMAGE:5752233), partial cds. [BC044241]			Hs.535586	100131320	1484.28	90.4053	11.3174	5.76408	1508.88	1264.42	1679.54	46.5705	106.1	118.545	11.3784	11.3401	11.2337	5.30728	6.00531	5.97965
A_24_P145009	8.2596e-07	1.2783e-05	46.8753	up	NR_003502	chr7:32769148-32769207	ZNRF2P1	Homo sapiens zinc and ring finger 2 pseudogene 1 (ZNRF2P1), non-coding RNA [NR_003502]		NR_003502	Hs.510645	441208	1259.5	73.4286	11.0799	5.52914	1193.47	1078.95	1506.09	62.2253	72.6977	85.3628	11.0299	11.1347	11.0751	5.73054	5.39452	5.46235
A_33_P3414494	1.80244e-05	7.5892e-05	46.779	up		chr17:068855011-068855070							201.726	11.6963	8.32319	2.7754	173.163	186.785	245.229	5	12.351	17.7378	8.14199	8.47293	8.35466	2.37349	2.86824	3.08448
A_33_P3358957	5.83378e-06	3.5743e-05	46.6222	up	NM_001004318	chr19:39601419-39601478	PAPL	Homo sapiens iron/zinc purple acid phosphatase-like protein (PAPL), mRNA [NM_001004318]	GO:0003993|GO:0005576|GO:0046872	NM_001004318	Hs.448934	390928	13301.6	694.393	14.2291	8.6862	12100	11732.4	16072.3	446.216	819.969	816.993	14.1396	14.3499	14.198	8.40915	8.97249	8.67696
A_23_P321860	1.7031e-06	1.7883e-05	46.5433	up	NM_004019	chrX:31196342-31196312	DMD	Homo sapiens dystrophin (DMD), transcript variant Dp40, mRNA [NM_004019]	GO:0005515|GO:0030018|GO:0030055|GO:0002162|GO:2000651|GO:0060857|GO:0060048|GO:0043623|GO:0048747|GO:0021629|GO:0044458|GO:0016010|GO:0030198|GO:0045211|GO:0016013|GO:0086001|GO:0008307|GO:0005856|GO:0051647|GO:0009986|GO:0005509|GO:0043043|GO:0045213|GO:0014904|GO:0014809|GO:0043234|GO:0007517|GO:0002027|GO:0007519|GO:0010976|GO:0017166|GO:0043034|GO:0008270|GO:0017022|GO:0045121|GO:0001954|GO:…	NM_004019	Hs.495912	1756	150.643	5	7.8799	2.3394	126.131	146.945	178.852	5	5	5	7.65746	8.09681	7.88542	2.37349	2.32279	2.32192
A_33_P3246010	7.62698e-06	4.2402e-05	46.4658	up	AK092494	chr16:88775474-88775415		Homo sapiens cDNA FLJ35175 fis, clone PLACE6013400. [AK092494]			Hs.592074		34949.5	1769.44	15.5315	9.99336	32151.3	31843.5	40853.8	1308.13	2102.73	1897.45	15.4535	15.7335	15.4073	9.85148	10.3049	9.82373
A_32_P142881	1.29255e-08	5.298e-06	46.3855	up	NM_015092	chr16:18870910-18870477	SMG1	Homo sapiens SMG1 phosphatidylinositol 3-kinase-related kinase (SMG1), mRNA [NM_015092]	GO:0005515|GO:0010467|GO:0016070|GO:0016071|GO:0006950|GO:0005634|GO:0005524|GO:0046872|GO:0005829|GO:0046854|GO:0005737|GO:0046777|GO:0004672|GO:0006281|GO:0006406|GO:0018105|GO:0000184|GO:0004674	NM_015092	Hs.460179	23049	11700.9	615.474	14.0769	8.54126	11243.7	9403.77	14455.2	500.773	574.558	771.09	14.0564	14.1084	14.0658	8.56223	8.47447	8.58708
A_33_P3318377	4.89943e-06	3.2118e-05	46.3209	up		chr10:127445429-127445488							1560.15	89.9878	11.3835	5.84995	1492.35	1367.06	1821.05	80.0168	100.577	89.3693	11.3634	11.4502	11.337	6.09266	5.91721	5.53998
A_33_P3342260	8.98844e-06	4.6996e-05	46.2669	up	NM_000162	chr7:44183938-44183879	GCK	Homo sapiens glucokinase (hexokinase 4) (GCK), transcript variant 1, mRNA [NM_000162]	GO:0005515|GO:0032811|GO:0001678|GO:0044281|GO:0043266|GO:0007204|GO:0005536|GO:0006096|GO:0005829|GO:0008645|GO:0005739|GO:0008865|GO:0015758|GO:0044320|GO:0032024|GO:0042149|GO:0045821|GO:0006003|GO:0019158|GO:0030141|GO:0005938|GO:0045721|GO:0032869|GO:0000287|GO:0045725|GO:0005975|GO:0005978|GO:0019903|GO:0006739|GO:0042593|GO:0055085|GO:0005524|GO:0010827|GO:0004340|GO:0006110|GO:0070509|GO:…	NM_000162	Hs.1270	2645	3721.76	200.784	12.5296	6.99768	4190.41	2532.85	4442.03	170.656	166.89	264.807	12.7472	12.3173	12.5243	7.1454	6.69967	7.14796
A_24_P126262	3.85604e-07	9.737e-06	46.1054	up	NM_181704	chr21:11039244-11039185	BAGE4	Homo sapiens B melanoma antigen family, member 4 (BAGE4), mRNA [NM_181704]	GO:0005576	NM_181704	Hs.545789	85317	776.086	47.2331	10.3623	4.83545	768.671	629.571	930.017	38.212	50.0971	53.3901	10.3908	10.3259	10.3702	5.00097	4.79276	4.71263
A_33_P3234764	1.08038e-05	5.3372e-05	46.064	up	AK130920	chr1:210799982-210800041		Homo sapiens cDNA FLJ27410 fis, clone WMC04875. [AK130920]					5668.52	300.593	13.1011	7.57557	5599.88	4098.92	7306.75	317.373	260.274	324.13	13.1366	12.9688	13.1981	7.95567	7.35358	7.41747
A_33_P3236316	6.63116e-06	3.8725e-05	45.8411	up	NR_103825	chr4:119554066-119554125	LOC729218	Homo sapiens uncharacterized LOC729218 (LOC729218), non-coding RNA [NR_103825]		NR_103825	Hs.531400	729218	3301.15	177.083	12.3707	6.85215	3597.32	2301.33	4004.8	165.969	184.818	180.462	12.5283	12.1825	12.4013	7.10886	6.85177	6.59582
A_33_P3398822	3.24494e-07	9.114e-06	45.7837	up	NM_014838	chr22:50280746-50280805	ZBED4	Homo sapiens zinc finger, BED-type containing 4 (ZBED4), mRNA [NM_014838]	GO:0005737|GO:0046983|GO:0005730|GO:0005634|GO:0003677|GO:0046872	NM_014838	Hs.475208	9889	287.674	18.6949	8.87187	3.3551	281.554	237.536	343.932	15.0866	18.9513	22.0467	8.88084	8.85014	8.88462	3.51638	3.23725	3.31169
A_23_P31376	5.2798e-06	3.3533e-05	45.7507	up	NM_018334	chr7:110764771-110764830	LRRN3	Homo sapiens leucine rich repeat neuronal 3 (LRRN3), transcript variant 3, mRNA [NM_018334]	GO:0030131|GO:0005886|GO:0001934|GO:0016021|GO:0032403	NM_018334	Hs.3781	54674	1536.34	87.6426	11.3071	5.79139	1498.84	977.565	2132.62	65.6029	92.108	105.217	11.3715	10.9878	11.5621	5.8102	5.77478	5.78918
A_24_P897062	1.01605e-05	5.1059e-05	45.6313	up	NM_001170905	chr7:63809153-63809212	ZNF736	Homo sapiens zinc finger protein 736 (ZNF736), mRNA [NM_001170905]	GO:0006355|GO:0005634|GO:0003677|GO:0046872|GO:0006351	NM_001170905	Hs.734771	728927	9346.78	531.656	13.8083	8.29638	9446.24	7684.54	10909.6	306.584	596.351	692.035	13.8384	13.87	13.7166	7.91264	8.5343	8.44219
A_33_P3233764	1.60403e-05	6.978e-05	45.5474	up	NM_001270519	chr6:150022975-150022916	LATS1	Homo sapiens large tumor suppressor kinase 1 (LATS1), transcript variant 2, mRNA [NM_001270519]	GO:0005515|GO:0000287|GO:0005815|GO:0019901|GO:0000819|GO:0045736|GO:0051220|GO:0035329|GO:0005524|GO:0005829|GO:0033138|GO:0000922|GO:0007067|GO:0030833|GO:0009755|GO:0030216|GO:0004674|GO:0000086|GO:0043254|GO:0006468|GO:0090090|GO:0051301	NM_001270519	Hs.549084	9113	344.517	22.7408	9.14221	3.63292	361.181	256.485	415.884	19.5897	19.0699	29.5628	9.27348	8.96998	9.18317	3.93696	3.24408	3.7177
A_33_P3285893	8.85527e-05	0.000247337	45.5299	up	NM_001145513	chr7:29963349-29963290	SCRN1	Homo sapiens secernin 1 (SCRN1), transcript variant 1, mRNA [NM_001145513]	GO:0003674|GO:0031965|GO:0005737|GO:0006508|GO:0005634|GO:0006887|GO:0016805	NM_001145513	Hs.520740	9805	468.443	31.3288	9.59416	4.08541	487.921	338.759	578.65	24.5621	22.5562	46.868	9.71283	9.40388	9.66576	4.31738	3.43444	4.50442
A_24_P38081	2.82959e-08	5.63e-06	45.4669	up	NM_004117	chr6:35541987-35541928	FKBP5	Homo sapiens FK506 binding protein 5 (FKBP5), transcript variant 1, mRNA [NM_004117]	GO:0000413|GO:0005737|GO:0061077|GO:0016020|GO:0006457|GO:0031072|GO:0018208|GO:0005730|GO:0003755|GO:0005528|GO:0005634	NM_004117	Hs.407190	2289	3663.61	202.082	12.5278	7.02107	3525.67	3027.85	4437.33	159.293	195.825	251.126	12.4983	12.5637	12.5215	7.05684	6.93846	7.06793
A_24_P405054	1.37337e-06	1.6068e-05	45.428	up	NM_001114600	chr1:16721536-16721595	SZRD1	Homo sapiens SUZ RNA binding domain containing 1 (SZRD1), transcript variant 1, mRNA [NM_001114600]		NM_001114600	Hs.252967	26099	16206.1	840.563	14.4662	8.96068	17085.5	10487.6	21045.1	663.269	821.4	1037.02	14.6167	14.2319	14.55	8.91981	8.97507	8.98716
A_24_P935782	2.90362e-08	5.63e-06	45.2258	up	NM_001008727	chr19:9677344-9677285	ZNF121	Homo sapiens zinc finger protein 121 (ZNF121), mRNA [NM_001008727]	GO:0006355|GO:0005634|GO:0003677|GO:0046872|GO:0006351	NM_001008727	Hs.501537	7675	2994.39	169.177	12.2632	6.76408	2831.58	2593.83	3557.75	127.987	171.053	208.492	12.2136	12.3457	12.2302	6.75947	6.73287	6.79991
A_24_P277673	2.56436e-07	8.413e-06	44.8726	up	NM_003547	chr6:26247146-26247087	HIST1H4G	Homo sapiens histone cluster 1, H4g (HIST1H4G), mRNA [NM_003547]	GO:0046982|GO:0006334|GO:0005730|GO:0005634|GO:0015629|GO:0000786|GO:0003677	NM_003547	Hs.553507	8369	1354.7	83.2885	11.1789	5.69111	1381.14	1067.06	1615.88	55.3749	91.6253	102.865	11.2508	11.1173	11.1685	5.55381	5.76325	5.75625
A_33_P3343101	3.08461e-06	2.4755e-05	44.4658	up	XR_243043	chr13:107211644-107211585	ARGLU1	PREDICTED: Homo sapiens arginine and glutamate rich 1 (ARGLU1), transcript variant X1, misc_RNA [XR_243043]	GO:0005515|GO:0006355|GO:0005634|GO:0006351	XR_243043	Hs.508644	55082	523.046	34.4047	9.78178	4.30715	473.061	473.474	622.602	26.8795	32.1085	44.2261	9.66463	9.90487	9.77584	4.46259	4.05042	4.40845
A_33_P3642648	1.23371e-07	6.905e-06	44.3978	up	NM_006635	chr19:57805041-57805100	ZNF460	Homo sapiens zinc finger protein 460 (ZNF460), mRNA [NM_006635]	GO:0006355|GO:0005634|GO:0003677|GO:0046872|GO:0006351	NM_006635	Hs.99971	10794	2810.05	161.854	12.1669	6.69451	2671.66	2303.49	3455.01	120.928	155.381	209.254	12.127	12.185	12.1887	6.6859	6.59094	6.80669
A_23_P361495	2.42725e-06	2.1497e-05	44.211	up	NM_006856	chr12:53909992-53909933	ATF7	Homo sapiens activating transcription factor 7 (ATF7), transcript variant 2, mRNA [NM_006856]	GO:0005515|GO:0006355|GO:0003700|GO:0005634|GO:0006351|GO:0046872|GO:0043565|GO:0005737|GO:0034399|GO:0019048|GO:0005654|GO:0008134|GO:0051019	NM_006856	Hs.12286	11016	1253.47	78.6376	11.0573	5.59098	1204.52	975.643	1580.24	55.4854	72.2038	108.223	11.0485	10.9848	11.1386	5.55796	5.38311	5.83186
A_33_P3229122	8.41788e-07	1.2942e-05	43.9754	up	NM_003522	chr6:26200153-26200212	HIST1H2BF	Homo sapiens histone cluster 1, H2bf (HIST1H2BF), mRNA [NM_003522]		NM_003522	Hs.182137	8343	67983.3	3179.78	16.2782	10.8196	69594.2	53491.9	80863.8	2842.55	2577.1	4119.69	16.2843	16.2925	16.2578	10.9264	10.6092	10.9232
A_33_P3261433	1.04896e-05	5.2177e-05	43.9271	up		chr2:074212866-074212807							26363.5	1421.93	15.1162	9.65912	26379.7	18486.4	34224.4	904.388	1699.15	1662.25	15.164	15.0086	15.1759	9.3339	9.99667	9.64678
A_33_P3233843	2.29814e-06	2.083e-05	43.8336	up	NM_001190981	chr5:55265550-55265491	IL6ST	Homo sapiens interleukin 6 signal transducer (gp130, oncostatin M receptor) (IL6ST), transcript variant 3, mRNA [NM_001190981]	GO:0005515|GO:0005138|GO:0004921|GO:0008284|GO:0005886|GO:0004924|GO:0004923|GO:0019221|GO:0019981|GO:0005615|GO:0042803|GO:0030425|GO:0070110|GO:0002675|GO:0019838|GO:0042102|GO:0043025|GO:0070104|GO:0070102|GO:0004897|GO:0034097|GO:0002821|GO:0008593|GO:0010613|GO:0070106|GO:0043066|GO:0042517|GO:0004915|GO:0005977|GO:0042511|GO:0005576|GO:0005896|GO:0019970|GO:0070120|GO:0010575|GO:0038165|GO:…	NM_001190981	Hs.532082	3572	1703.38	102.37	11.4873	6.03334	1717.41	1332.78	2059.95	88.7522	93.2192	125.138	11.533	11.4188	11.5101	6.24728	5.79458	6.05817
A_23_P384857	4.01479e-06	2.8624e-05	43.7132	up		chr6:027932965-027933024		GB					5651.48	314.116	13.0951	7.64507	6226.2	4076.6	6651.65	291.161	328.204	322.983	13.2746	12.9624	13.0482	7.84214	7.68053	7.41255
A_33_P3422113	1.86161e-05	7.7774e-05	43.6916	up	NR_024063	chr6:28063341-28063400	ZSCAN12P1	Homo sapiens zinc finger and SCAN domain containing 12 pseudogene 1 (ZSCAN12P1), non-coding RNA [NR_024063]		NR_024063	Hs.634723	221584	110439	4730.64	16.8214	11.3722	109364	93226.9	128726	3011.69	5714.23	5466	16.8375	16.8134	16.8134	11.0057	11.794	11.3167
A_33_P3350196	8.40105e-06	4.5012e-05	43.4075	up		chr14:074521876-074521935							1706.82	103.725	11.5109	6.07099	1684	1593.51	1842.93	97.9414	101.746	111.489	11.5065	11.6711	11.355	6.39699	5.93577	5.88021
A_32_P122240	9.64642e-06	4.9246e-05	43.4021	up	NM_001270601	chr1:201083930-201083871	ASCL5	Homo sapiens achaete-scute family bHLH transcription factor 5 (ASCL5), mRNA [NM_001270601]	GO:0008150|GO:0003674|GO:0006355|GO:0046983|GO:0005634|GO:0005575|GO:0003677|GO:0006351	NM_001270601	Hs.721460	647219	30778.1	1704.17	15.3519	9.91223	29540.8	25312.6	37481	1090.39	2027.94	1994.18	15.3073	15.4412	15.3073	9.59536	10.2489	9.89245
A_23_P36724	3.50356e-06	2.6552e-05	43.1591	up	NM_152441	chr12:1675231-1675172	FBXL14	Homo sapiens F-box and leucine-rich repeat protein 14 (FBXL14), mRNA [NM_152441]	GO:0005515|GO:0005737|GO:0004842|GO:0042787	NM_152441	Hs.367956	144699	2952.56	170.907	12.2084	6.77683	3257.68	2054.84	3545.17	140.575	153.79	218.356	12.3943	12.0089	12.2221	6.88707	6.57537	6.86806
A_24_P691775	2.75801e-05	0.000102317	42.9712	up		chr4:120327420-120327362	LINC01061	Homo sapiens long intergenic non-protein coding RNA 1061 (LINC01061), long non-coding RNA [NR_037596]		NR_037596	Hs.531400	401149	2167.57	124.646	11.7468	6.32153	2625.8	1197.93	2678.99	90.4007	137.634	145.904	12.1111	11.2725	11.8569	6.27652	6.40949	6.27858
A_33_P3518572	5.24425e-08	6.097e-06	42.9591	up		chr12:30955519-30955578	LINC00941	Homo sapiens long intergenic non-protein coding RNA 941 (LINC00941), long non-coding RNA [NR_040245]		NR_040245	Hs.355210	100287314	14125.7	796.539	14.3154	8.89055	13390.5	11953.8	17032.7	610.054	803.516	976.047	14.2827	14.3891	14.2746	8.81838	8.94296	8.91032
A_33_P3219240	8.17589e-06	4.4281e-05	42.8443	up	AK131413	chrX:149095487-149095428	LOC642980	Homo sapiens cDNA FLJ16523 fis, clone NT2RP8000521. [AK131413]			Hs.458216	642980	17521.5	999.921	14.5973	9.17626	15930.1	14041.4	22593	639.467	1192.25	1168.04	14.5125	14.6273	14.6521	8.87828	9.50181	9.14869
A_24_P357465	2.20264e-06	2.0404e-05	42.4198	up	NM_021202	chr20:33300157-33300216	TP53INP2	Homo sapiens tumor protein p53 inducible nuclear protein 2 (TP53INP2), mRNA [NM_021202]	GO:0005515|GO:0005776|GO:0016605|GO:0005634|GO:0031410|GO:0045893|GO:0000045|GO:0006351|GO:0001649|GO:0010508|GO:0005829	NM_021202	Hs.516994	58476	260.044	18.1786	8.715	3.30833	241.743	227.809	310.581	14.6259	15.9266	23.9831	8.6457	8.78254	8.71675	3.47161	3.05768	3.39569
A_33_P3241696	0.000223335	0.000520799	42.3963	up	XM_005248311	chr5:33951653-33951594	SLC45A2	solute carrier family 45, member 2 [Source:HGNC Symbol;Acc:16472] [ENST00000345083]	GO:0033162|GO:0042438|GO:0016021|GO:0007601|GO:0050896|GO:0048066	XM_005248311	Hs.278962	51151	773.827	52.9285	10.3756	4.96971	765.939	689.826	865.716	50.4645	70.9481	37.373	10.3849	10.4771	10.2648	5.42825	5.35439	4.12649
A_33_P3320127	3.20702e-08	5.664e-06	42.3708	up	NM_005370	chr19:16244352-16244411	RAB8A	Homo sapiens RAB8A, member RAS oncogene family (RAB8A), mRNA [NM_005370]	GO:0005515|GO:0048471|GO:0005886|GO:0007264|GO:0003924|GO:0007409|GO:0015031|GO:0030425|GO:0006904|GO:0048210|GO:0000086|GO:0048169|GO:0030670|GO:0043025|GO:0005932|GO:0030659|GO:0017137|GO:0032869|GO:0019901|GO:0014069|GO:0031513|GO:0005525|GO:0072659|GO:0051223|GO:0045335|GO:0006184|GO:0005929|GO:0042384|GO:0000139|GO:0000278|GO:0019003|GO:0055038	NM_005370	Hs.642874	4218	70935.1	3386.44	16.3197	10.9147	69860.8	59057.1	83887.5	2764.23	3092.35	4302.73	16.2925	16.374	16.2925	10.8837	10.8712	10.9892
A_33_P3285868	4.83362e-06	3.1826e-05	42.3623	up	NM_134268	chr17:74523520-74523461	CYGB	Homo sapiens cytoglobin (CYGB), mRNA [NM_134268]	GO:0043005|GO:0005737|GO:0004601|GO:0019825|GO:0005506|GO:0043025|GO:0005344|GO:0006979|GO:0020037|GO:0015671	NM_134268	Hs.95120	114757	58857.8	2952.77	16.0996	10.6949	62029.5	43045.2	71498.5	1991.22	3288.84	3578.26	16.1839	16.0174	16.0976	10.4132	10.9473	10.7242
A_33_P3262794	3.2923e-06	2.5581e-05	42.3509	up	NM_017661	chr15:56969832-56969773	ZNF280D	Homo sapiens zinc finger protein 280D (ZNF280D), transcript variant 1, mRNA [NM_017661]	GO:0006355|GO:0005634|GO:0003677|GO:0046872|GO:0006351	NM_017661	Hs.511477	54816	532.694	36.0287	9.80055	4.39623	526.341	422.373	649.367	30.0073	33.5355	44.5434	9.82373	9.73732	9.8406	4.63045	4.13472	4.42351
A_33_P3499692	1.00976e-05	5.0853e-05	42.2347	up	AF258587	chr5:86344779-86344720	LOC645261	Homo sapiens PP565 mRNA, complete cds. [AF258587]				645261	32506.3	1780.69	15.3825	9.98213	34477.8	21326.5	41714.7	1180.83	2066.07	2095.17	15.5304	15.1759	15.4412	9.70827	10.2731	9.96498
A_24_P282762	2.29464e-06	2.0828e-05	42.052	up	NM_012290	chr2:171863068-171863009	TLK1	Homo sapiens tousled-like kinase 1 (TLK1), transcript variant 1, mRNA [NM_012290]	GO:0035556|GO:0007049|GO:0004674|GO:0006468|GO:0005634|GO:0006886|GO:0005524|GO:0001672|GO:0006974|GO:0016568	NM_012290	Hs.744917	9874	1085.61	70.4351	10.8399	5.44578	1094.72	815.066	1347.04	55.7832	64.7239	90.7983	10.8962	10.7125	10.911	5.56745	5.20956	5.56035
A_24_P16249	2.4359e-05	9.3704e-05	41.6222	up	NM_033273	chr7:57188441-57188382	ZNF479	Homo sapiens zinc finger protein 479 (ZNF479), mRNA [NM_033273]	GO:0006355|GO:0005634|GO:0003677|GO:0046872|GO:0006351	NM_033273	Hs.616660	90827	5993.27	381.844	13.2021	7.82283	5987.29	4924.48	7068.03	197.639	439.718	508.174	13.2297	13.2308	13.1458	7.3435	8.09994	8.02505
A_33_P3260223	0.000508068	0.0010384	41.5125	up	NR_045128	chrY:21766231-21766290	TXLNG2P	Homo sapiens taxilin gamma 2, pseudogene (TXLNG2P), transcript variant 1, non-coding RNA [NR_045128]	GO:0019905|GO:0005515	NR_045128	Hs.522863	246126	1888.22	108.182	11.3829	6.00747	1292.12	861.544	3511	77.7174	75.3571	171.47	11.1524	10.7907	12.2057	6.04959	5.45617	6.51665
A_33_P3251582	0.000116802	0.000307944	41.4919	up	NM_001173977	chr6:25450879-25450938	LRRC16A	Homo sapiens leucine rich repeat containing 16A (LRRC16A), transcript variant 2, mRNA [NM_001173977]	GO:0005737|GO:0016477|GO:0007596|GO:0030032|GO:0007015|GO:0005634|GO:0046415|GO:0031529|GO:0030027|GO:0005829	NM_001173977	Hs.649550	55604	802.586	49.2025	10.2627	4.88793	569.906	475.377	1362.48	40.343	45.7052	61.5594	9.9476	9.9093	10.9312	5.08437	4.63598	4.94342
A_33_P3216242	4.54863e-06	3.0701e-05	41.4792	up		chr22:41565287-41565228							2221.53	139.302	11.8246	6.4503	2067.66	1595.81	3001.13	85.5309	155.163	177.211	11.8065	11.6756	11.9917	6.19117	6.5891	6.57065
A_24_P210675	9.89011e-06	5.0151e-05	41.2273	up	NM_017668	chr16:15781297-15781356	NDE1	Homo sapiens nudE neurodevelopment protein 1 (NDE1), transcript variant 2, mRNA [NM_017668]	GO:0008017|GO:0005515|GO:0005813|GO:0021987|GO:0019904|GO:0005874|GO:0000132|GO:0032154|GO:0042802|GO:0005829|GO:0007405|GO:0051303|GO:0051298|GO:0007067|GO:0047496|GO:0000086|GO:0007020|GO:0000777|GO:0000776|GO:0031616|GO:0000278|GO:0001764|GO:0051301	NM_017668	Hs.655378	54820	929.075	61.8684	10.6258	5.26025	899.38	775.747	1112.1	57.7074	55.7928	72.1051	10.6127	10.64	10.6247	5.62355	4.96821	5.189
A_33_P3225327	2.18101e-06	2.0325e-05	41.0451	up	NM_024524	chr3:194150863-194150804	ATP13A3	Homo sapiens ATPase type 13A3 (ATP13A3), mRNA [NM_024524]	GO:0019829|GO:0016021|GO:0005524|GO:0046872	NM_024524	Hs.529609	79572	33298.5	1908.57	15.4421	10.0829	30288.5	25430.1	44176.8	1304.64	2032.44	2388.64	15.3475	15.4535	15.5251	9.84783	10.2516	10.1493
A_23_P23380	1.10324e-08	5.208e-06	40.9259	up	NM_022821	chr1:43829796-43829737	ELOVL1	Homo sapiens ELOVL fatty acid elongase 1 (ELOVL1), transcript variant 1, mRNA [NM_022821]	GO:0005515|GO:0005783|GO:0019367|GO:0030148|GO:0030176|GO:0035338|GO:0044281|GO:0009922|GO:0005789|GO:0019432|GO:0034625|GO:0042761|GO:0044255	NM_022821	Hs.25597	64834	14193.2	831.242	14.3032	8.94829	13628.7	10827.9	18123	682.144	782.26	1029.32	14.298	14.2579	14.3538	8.96171	8.90643	8.97674
A_23_P3368	3.34237e-06	2.5786e-05	40.7689	up	NM_002569	chr15:91425997-91426056	FURIN	Homo sapiens furin (paired basic amino acid cleaving enzyme) (FURIN), mRNA [NM_002569]	GO:0032455|GO:0005802|GO:0051044|GO:0005886|GO:0004252|GO:0004867|GO:0008283|GO:0019058|GO:0032911|GO:0002020|GO:0005615|GO:0052548|GO:0046872|GO:0022617|GO:0007219|GO:0016486|GO:0030198|GO:0016485|GO:0030574|GO:0006508|GO:0016032|GO:0007179|GO:0030140|GO:0042277|GO:0048011|GO:0048406|GO:0042176|GO:0009986|GO:0005796|GO:0043043|GO:0019082|GO:0032902|GO:0009966|GO:0019068|GO:0032904|GO:0017187|GO:…	NM_002569	Hs.513153	5045	1694.86	113.986	11.4883	6.13887	1638.59	1417.51	2028.48	68.0148	119.789	154.154	11.4727	11.5074	11.4846	5.86331	6.19313	6.36016
A_32_P91042	4.00553e-06	2.858e-05	40.5401	up	NR_027406	chr9:127120692-127120751	LOC100129034	Homo sapiens uncharacterized LOC100129034 (LOC100129034), long non-coding RNA [NR_027406]		NR_027406	Hs.654980	100129034	911.504	61.825	10.5972	5.25597	823.31	793.745	1117.46	53.322	57.1528	75.0002	10.4897	10.6722	10.6298	5.50444	5.01051	5.25294
A_23_P145501	2.46829e-07	8.294e-06	40.4883	up	NM_004830	chr6:131907904-131907876	MED23	Homo sapiens mediator complex subunit 23 (MED23), transcript variant 1, mRNA [NM_004830]	GO:0005515|GO:0010467|GO:0005667|GO:0006355|GO:0006367|GO:0006357|GO:0016592|GO:0003713|GO:0005654	NM_004830	Hs.29679	9439	5563.49	342.818	13.0911	7.75171	5101.81	4899.21	6689.46	286.673	339.04	402.742	12.9941	13.2208	13.0586	7.82159	7.72437	7.70919
A_23_P35316	0.000257605	0.000585884	40.4755	up	NM_020394	chr1:247150771-247150712	ZNF695	Homo sapiens zinc finger protein 695 (ZNF695), transcript variant 1, mRNA [NM_020394]	GO:0006355|GO:0005634|GO:0003676|GO:0046872	NM_020394	Hs.669893	57116	771.35	51.4401	10.3168	4.97783	570.544	1088.33	655.175	44.7621	53.3754	56.1828	9.95134	11.145	9.85412	5.24398	4.89901	4.79049
A_33_P3331687	3.87519e-06	2.8052e-05	40.4584	up	NM_001145638	chr9:139252936-139252995	GPSM1	Homo sapiens G-protein signaling modulator 1 (GPSM1), transcript variant 1, mRNA [NM_001145638]	GO:0008277|GO:0005794|GO:0005886|GO:0000139|GO:0005789|GO:0005730|GO:0005634|GO:0005092|GO:0030154|GO:0007399|GO:0005829	NM_001145638	Hs.239370	26086	78330.3	3870.2	16.4472	11.1088	78424.5	61926.3	94640.3	2922.88	4487.14	4200.59	16.4694	16.4361	16.4361	10.9613	11.411	10.9541
A_33_P3304247	4.10284e-05	0.000137218	40.4212	up	AK130267	chr1:19679296-19679237		Homo sapiens cDNA FLJ26757 fis, clone PRS02255. [AK130267]					2085.16	124.578	11.6414	6.30435	1742.97	1164.52	3348	84.1068	137.385	152.241	11.5574	11.2313	12.1355	6.16441	6.40687	6.34176
A_33_P3346348	6.59094e-06	3.8554e-05	40.1348	up	NM_001145088	chr8:124113168-124113227	TBC1D31	Homo sapiens TBC1 domain family, member 31 (TBC1D31), transcript variant 2, mRNA [NM_001145088]	GO:0005813|GO:0005097	NM_001145088	Hs.492716	93594	1354.73	88.1115	11.1207	5.79391	1151.3	955.415	1957.46	67.3554	85.3084	111.671	10.9687	10.9581	11.4352	5.84515	5.65279	5.88378
A_32_P56392	4.39927e-06	3.012e-05	40.1232	up	NM_002139	chrX:135961540-135961481	RBMX	Homo sapiens RNA binding motif protein, X-linked (RBMX), transcript variant 1, mRNA [NM_002139]	GO:0005515|GO:0008380|GO:0048026|GO:0010467|GO:0003727|GO:0048025|GO:0006366|GO:0003723|GO:0005634|GO:0003729|GO:0071013|GO:0000166|GO:0044530|GO:0000381|GO:0045944|GO:0051260|GO:0006509|GO:0070062|GO:0005719|GO:0006376|GO:0001047|GO:0000398|GO:0003682|GO:0071347|GO:0005654	NM_002139	Hs.380118	27316	1146.44	79.0118	10.929	5.60259	1162.52	893.92	1382.89	58.1678	69.8114	109.056	10.9892	10.8471	10.9506	5.63519	5.32766	5.84493
A_23_P63379	1.12429e-05	5.4963e-05	40.1146	up	NM_012113	chr1:150237369-150237428	CA14	Homo sapiens carbonic anhydrase XIV (CA14), mRNA [NM_012113]	GO:0005886|GO:0015701|GO:0044281|GO:0016021|GO:0004089|GO:0046872	NM_012113	Hs.528988	23632	4318.98	267.845	12.6989	7.37283	4227.79	2812.59	5916.54	161.533	304.62	337.382	12.7593	12.4571	12.8803	7.07461	7.57481	7.46908
A_33_P3375527	8.42658e-06	4.5097e-05	40.0663	up	NM_152622	chr5:56231557-56231498	MIER3	Homo sapiens mesoderm induction early response 1, family member 3 (MIER3), mRNA [NM_152622]	GO:0006355|GO:0003682|GO:0005634|GO:0003677|GO:0006351	NM_152622	Hs.657594	166968	222.02	15.0914	8.45686	3.13254	239.596	164.286	262.177	12.862	11.7437	20.6684	8.62927	8.2753	8.466	3.32202	2.83075	3.24485
A_23_P10518	1.23231e-07	6.905e-06	40.0116	up	NM_016521	chrX:132351715-132351656	TFDP3	Homo sapiens transcription factor Dp family, member 3 (TFDP3), mRNA [NM_016521]	GO:0005667|GO:0005737|GO:0000082|GO:0003700|GO:0046982|GO:0005634|GO:0003677|GO:0006974|GO:0006351	NM_016521	Hs.142908	51270	1204.94	81.9234	11.0131	5.69079	1220.3	964.902	1429.6	64.8674	82.1622	98.7406	11.07	10.9743	10.9951	5.79034	5.59393	5.6881
A_33_P3315704	0.000226929	0.000527651	39.6667	up		chr9:035617474-035617533							14323	970.517	14.3106	9.00072	13147.1	11152.7	18669.1	369.84	1147.65	1394.06	14.2465	14.298	14.3872	8.16393	9.44789	9.39034
A_23_P356677	5.45079e-05	0.000171246	39.6276	up	NM_001130690	chr6:165745021-165744962	PDE10A	Homo sapiens phosphodiesterase 10A (PDE10A), transcript variant 1, mRNA [NM_001130690]	GO:0004114|GO:0004118|GO:0047555|GO:0010738|GO:0046069|GO:0046872|GO:0005829|GO:0007165|GO:0030552|GO:0030553|GO:0007596|GO:0043949|GO:0006198	NM_001130690	Hs.348762	10846	699.923	49.2018	10.203	4.89459	677.986	553.806	867.977	51.5098	41.8813	54.2144	10.2056	10.1351	10.2683	5.45829	4.49179	4.7337
A_33_P3335920	4.47811e-05	0.000147006	39.5427	up	NM_182961	chr6:152443587-152443528	SYNE1	Homo sapiens spectrin repeat containing, nuclear envelope 1 (SYNE1), transcript variant 1, mRNA [NM_182961]	GO:0005515|GO:0008219|GO:0031965|GO:0006997|GO:0005794|GO:0090292|GO:0005730|GO:0034993|GO:0003779|GO:0005634|GO:0090286|GO:0005635|GO:0030017|GO:0042803|GO:0042692|GO:0005640|GO:0005737|GO:0045211|GO:0007030|GO:0016021|GO:0005856|GO:0005521	NM_182961	Hs.12967	23345	10910.9	723.309	13.9744	8.6691	10200.3	7729.07	14803.3	360.794	776.344	1032.79	13.9378	13.8792	14.1063	8.13119	8.89469	8.98143
A_23_P42288	1.76774e-06	1.8159e-05	39.5293	up	NM_025258	chr6:31734279-31734142	VWA7	Homo sapiens von Willebrand factor A domain containing 7 (VWA7), mRNA [NM_025258]	GO:0008150|GO:0003674|GO:0005576|GO:0005575	NM_025258	Hs.558553	80737	29823.4	1767.73	15.2926	9.98779	29621.9	22090.3	37758.1	1272.36	1978.25	2052.59	15.3126	15.2526	15.3126	9.80867	10.221	9.93366
A_24_P942630	9.81567e-06	4.9928e-05	39.5223	up	NM_001080424	chr17:7757327-7757386	KDM6B	Homo sapiens lysine (K)-specific demethylase 6B (KDM6B), mRNA [NM_001080424]	GO:0043565|GO:0016577|GO:0005515|GO:0006954|GO:0045944|GO:0051213|GO:0005634|GO:0046872	NM_001080424	Hs.223678	23135	760.696	56.0209	10.3262	5.02163	760.073	593.843	928.172	30.7076	61.0201	76.3349	10.3734	10.2386	10.3667	4.66376	5.11924	5.28188
A_24_P401768	2.0153e-05	8.201e-05	39.4235	up	NM_130847	chr11:94554977-94563264	AMOTL1	Homo sapiens angiomotin like 1 (AMOTL1), mRNA [NM_130847]	GO:0005515|GO:0003365|GO:0030054|GO:0031410|GO:0035329|GO:0030027|GO:0005829|GO:0042802|GO:0043536|GO:0005737|GO:0016324|GO:0008180|GO:0005923|GO:0016055	NM_130847	Hs.503594	154810	610.333	44.2635	10.0114	4.7104	576.084	523.816	731.1	38.9776	36.6853	57.1274	9.96647	10.0481	10.0196	5.03476	4.27467	4.82175
A_23_P24135	7.11987e-07	1.1954e-05	39.3335	up	NM_001057	chr10:71164785-71164726	TACR2	Homo sapiens tachykinin receptor 2 (TACR2), mRNA [NM_001057]	GO:0005515|GO:0007588|GO:0070459|GO:0005886|GO:0033685|GO:0006950|GO:0007217|GO:0014057|GO:0014827|GO:0004995|GO:0006936|GO:0070474|GO:0005887|GO:0016497|GO:0035106|GO:0043117	NM_001057	Hs.88372	6865	7231.02	454.837	13.4294	8.13174	7477.63	5200.91	9014.52	390.862	405.31	568.338	13.5215	13.3075	13.4593	8.23206	7.98477	8.17839
A_33_P3244753	2.82305e-05	0.000103956	39.1429	up	NM_001939	chrX:100519426-100519485	DRP2	Homo sapiens dystrophin related protein 2 (DRP2), transcript variant 1, mRNA [NM_001939]	GO:0005737|GO:0005886|GO:0005509|GO:0008270|GO:0007417|GO:0005856	NM_001939	Hs.159291	1821	34071.7	2078.16	15.4734	10.1827	33643.6	24219.2	44352.4	1245.23	2588.16	2401.08	15.5051	15.3779	15.5372	9.77584	10.6147	10.1577
A_33_P3256344	1.8266e-06	1.8424e-05	39.1368	up	AK128866	chr19:047913319-047913260		Homo sapiens cDNA FLJ46832 fis, clone UTERU2023941. [AK128866]					22822.1	1385.57	14.9539	9.66343	22153.7	19445.3	26867.2	1154.78	1536.16	1465.78	14.9131	15.0618	14.8868	9.67424	9.85148	9.46458
A_33_P3400244	3.4401e-06	2.6241e-05	38.9887	up	NM_032752	chr1:247493376-247493317	ZNF496	Homo sapiens zinc finger protein 496 (ZNF496), mRNA [NM_032752]	GO:0005515|GO:0016604|GO:0006366|GO:0000981|GO:0005634|GO:0000122|GO:0045893|GO:0043621|GO:0003677|GO:0046872	NM_032752	Hs.654803	84838	183.703	11.1311	8.16324	2.87825	186.031	137.58	227.497	9.75154	9.18409	14.4578	8.24824	7.99963	8.24184	3.06064	2.65077	2.92335
A_33_P3346193	4.4261e-07	1.0043e-05	38.709	up	NM_001043351	chr1:154143185-154143126	TPM3	Homo sapiens tropomyosin 3 (TPM3), transcript variant 4, mRNA [NM_001043351]	GO:0001725|GO:0005862|GO:0030049|GO:0002102|GO:0006928|GO:0003779|GO:0015629|GO:0032154|GO:0030426|GO:0005829|GO:0003674|GO:0005737|GO:0006937|GO:0031941|GO:0006936|GO:0030863|GO:0005856	NM_001043351	Hs.644306	7170	10796.4	694.793	13.9718	8.69716	10565.9	8423.92	13399.3	487.821	737.464	859.094	13.9738	13.9654	13.9761	8.53022	8.82254	8.73871
A_33_P3289848	2.23585e-06	2.0575e-05	38.6271	up	NM_001804	chr5:149563184-149563243	CDX1	Homo sapiens caudal type homeobox 1 (CDX1), mRNA [NM_001804]	GO:0005515|GO:0060349|GO:0045944|GO:0009887|GO:0001205|GO:0005634|GO:0000980|GO:0009952	NM_001804	Hs.1545	1044	8595.96	559.476	13.6786	8.4071	8792.72	6214.56	10780.6	394.567	637.881	645.981	13.7763	13.5576	13.702	8.24632	8.6262	8.34877
A_33_P3229288	2.70545e-07	8.492e-06	38.6063	up	NM_000789	chr17:61574915-61574974	ACE	Homo sapiens angiotensin I converting enzyme (ACE), transcript variant 1, mRNA [NM_000789]	GO:0005515|GO:0031404|GO:0002003|GO:0005886|GO:0014910|GO:0005615|GO:0019229|GO:0042312|GO:0003081|GO:0002019|GO:0008144|GO:0004180|GO:0006508|GO:0008241|GO:0043171|GO:0050482|GO:0031711|GO:0001822|GO:0005576|GO:0003779|GO:0060218|GO:0004175|GO:0001974|GO:0042447|GO:0008217|GO:0002005|GO:0008270|GO:0016021|GO:0044267|GO:0032943|GO:0008237|GO:0009897|GO:0005768	NM_000789	Hs.298469	1636	13041.9	819.196	14.199	8.92824	12692.4	9862.98	16570.4	609.865	878.045	969.677	14.2006	14.1524	14.244	8.818	9.06398	8.90275
A_24_P272845	8.01436e-06	4.3797e-05	38.4657	up	NM_004947	chr3:51399313-51399372	DOCK3	Homo sapiens dedicator of cytokinesis 3 (DOCK3), mRNA [NM_004947]	GO:0005515|GO:0005085|GO:0017124|GO:0005737|GO:0007264	NM_004947	Hs.476284	1795	8872.06	594.263	13.7233	8.45783	8443.31	6587.48	11585.4	356.988	670.979	754.823	13.6978	13.6594	13.8128	8.12067	8.69624	8.5566
A_24_P120109	3.38698e-07	9.244e-06	38.4613	up	NM_198963	chr2:39088500-39088441	DHX57	Homo sapiens DEAH (Asp-Glu-Ala-Asp/His) box polypeptide 57 (DHX57), mRNA [NM_198963]	GO:0008026|GO:0003676|GO:0005524|GO:0046872	NM_198963	Hs.468226	90957	472.813	35.4357	9.62782	4.36249	440.95	404.402	573.087	27.2232	35.6685	43.4154	9.56184	9.66941	9.65221	4.4831	4.22784	4.37651
A_23_P363174	2.53388e-07	8.372e-06	38.3628	up	NM_003511	chr6:27833502-27833561	HIST1H2AL	Homo sapiens histone cluster 1, H2al (HIST1H2AL), mRNA [NM_003511]		NM_003511	Hs.233568	8332	3859.45	253.289	12.5921	7.3305	3870.89	2944.13	4763.33	207.131	232.89	319.845	12.6392	12.5243	12.6129	7.39834	7.19657	7.39657
A_24_P203072	2.26041e-06	2.0651e-05	38.2372	up	NM_014735	chrX:46919911-46919970	JADE3	Homo sapiens jade family PHD finger 3 (JADE3), transcript variant 1, mRNA [NM_014735]	GO:0043981|GO:0043983|GO:0043982|GO:0043966|GO:0043984|GO:0000123|GO:0008270	NM_014735	Hs.371977	9767	22417.8	1375.59	14.8908	9.63392	21345.6	15856.1	30051.7	989.51	1536.22	1601.02	14.8545	14.8094	15.0086	9.45804	9.85179	9.59192
A_33_P3318509	0.000302279	0.000670077	38.053	up	NM_014358	chr12:8685991-8685932	CLEC4E	Homo sapiens C-type lectin domain family 4, member E (CLEC4E), mRNA [NM_014358]	GO:0006955|GO:0030246|GO:0004872|GO:0050715|GO:0016021	NM_014358	Hs.236516	26253	189.118	12.0168	8.17755	2.92762	130.956	273.227	163.172	7.81196	14.1821	14.0563	7.71835	9.07162	7.74269	2.9098	2.9709	2.90215
A_33_P3340757	2.11283e-07	7.855e-06	37.8662	up		chr2:131451030-131450971							15857.2	1009.3	14.4663	9.22343	14834.4	13588.9	19148.4	898.553	963.871	1165.47	14.4141	14.5623	14.4224	9.32594	9.19805	9.1463
A_33_P3278407	3.39484e-06	2.6061e-05	37.8035	up	NM_001207008	chr6:168265361-168265420	MLLT4	Homo sapiens myeloid/lymphoid or mixed-lineage leukemia (trithorax homolog, Drosophila); translocated to, 4 (MLLT4), transcript variant 1, mRNA [NM_001207008]	GO:0005515|GO:0030054|GO:0005886|GO:0034329|GO:0005730|GO:0007267|GO:0045177|GO:0005634|GO:0008022|GO:0045216|GO:0005829|GO:0007165|GO:0005737|GO:0005913|GO:0005911|GO:0007155|GO:0050839|GO:0034332	NM_001207008	Hs.614974	4301	25092.7	1553.8	15.0399	9.79945	24323.2	16416.1	34538.7	1098.82	1672.88	1889.71	15.0661	14.8587	15.1948	9.60757	9.97125	9.81952
A_33_P3317623	5.91637e-07	1.1184e-05	37.7601	up		chr19:54102971-54102912	LOC284379	Homo sapiens solute carrier family 7 (cationic amino acid transporter, y+ system), member 3 pseudogene (LOC284379), non-coding RNA [NR_002938]	GO:0016021	NR_002938	Hs.631571	284379	7203	476.728	13.4508	8.21205	6960.93	6154.43	8493.64	398.555	512.868	518.759	13.4255	13.5386	13.3885	8.26014	8.3223	8.05373
A_23_P28042	4.47554e-06	3.0425e-05	37.6877	up	NM_001159293	chr19:20720785-20720770	ZNF737	Homo sapiens zinc finger protein 737 (ZNF737), mRNA [NM_001159293]	GO:0006355|GO:0005634|GO:0003677|GO:0046872|GO:0006351	NM_001159293	Hs.515696	100129842	14008.7	928.839	14.2986	9.06261	13866.8	11663	16496.3	586.14	972.69	1227.69	14.3236	14.3436	14.2286	8.76275	9.20726	9.21782
A_33_P3833478	0.000156275	0.000389922	37.6592	up	BC036697	chr13:90012624-90012565	SP3P	Homo sapiens Sp3 transcription factor pseudogene, mRNA (cDNA clone IMAGE:5266022). [BC036697]			Hs.407509	160824	453.346	38.6879	9.55861	4.32368	394.583	394.258	571.198	15.8352	45.6523	54.5762	9.3985	9.62803	9.6493	3.58945	4.63457	4.74703
A_33_P3389376	8.22802e-06	4.4469e-05	37.6409	up	NM_001278518	chr1:204499870-204499929	MDM4	Homo sapiens Mdm4 p53 binding protein homolog (mouse) (MDM4), transcript variant 6, mRNA [NM_001278518]	GO:0005515|GO:0071157|GO:0008284|GO:0043066|GO:0008285|GO:0030330|GO:0008283|GO:0042177|GO:0050821|GO:0071456|GO:0005634|GO:0000122|GO:0045023|GO:0006461|GO:0008270|GO:0019899	NM_001278518	Hs.497492	4194	614.936	47.1213	10.0345	4.80027	613.2	545.176	686.432	37.0936	41.1908	63.0794	10.0653	10.1122	9.92598	4.95516	4.45967	4.98598
A_23_P502750	4.41689e-07	1.0043e-05	37.3118	up	NM_002392	chr12:69233822-69233881	MDM2	Homo sapiens MDM2 oncogene, E3 ubiquitin protein ligase (MDM2), transcript variant 1, mRNA [NM_002392]	GO:0005515|GO:0071157|GO:0004842|GO:0034504|GO:0070301|GO:0045202|GO:0071301|GO:0018205|GO:0042220|GO:0042802|GO:0009743|GO:0007173|GO:0042787|GO:0010039|GO:0032026|GO:0046677|GO:0006977|GO:0071312|GO:0071391|GO:0043278|GO:0000122|GO:0007089|GO:0043234|GO:0045931|GO:0008543|GO:0045087|GO:0008270|GO:0005654|GO:0019899|GO:0045892|GO:0038095|GO:0045472|GO:0008284|GO:0016567|GO:0005886|GO:0032436|GO:…	NM_002392	Hs.484551	4193	2955.96	200.605	12.2317	7.01018	3094.34	2240.01	3533.51	163.172	187.892	250.75	12.3331	12.1441	12.218	7.08653	6.87832	7.06569
A_23_P201047	3.3271e-05	0.000117318	36.9426	up	NM_007112	chr1:155165848-155165789	THBS3	Homo sapiens thrombospondin 3 (THBS3), transcript variant 1, mRNA [NM_007112]	GO:0048471|GO:0003417|GO:0060346|GO:0043931|GO:0007160|GO:0005509|GO:0005576|GO:0008201	NM_007112	Hs.169875	7059	8404.85	567.701	13.624	8.41674	5806.49	8284.1	11124	381.263	609.976	711.865	13.182	13.9435	13.7463	8.2002	8.56633	8.48369
A_33_P3356846	8.64924e-06	4.591e-05	36.9212	up	NM_001010891	chr5:79284459-79284400	MTX3	Homo sapiens metaxin 3 (MTX3), transcript variant 2, mRNA [NM_001010891]	GO:0006626|GO:0005741	NM_001010891	Hs.531418	345778	303.892	24.7112	8.95394	3.74756	303.245	239.385	369.047	20.1036	22.0504	31.9795	8.99713	8.86464	9.00004	3.9764	3.40342	3.86285
A_24_P148499	1.02208e-06	1.3905e-05	36.797	up	NM_033358	chr2:202136256-202136315	CASP8	Homo sapiens caspase 8, apoptosis-related cysteine peptidase (CASP8), transcript variant E, mRNA [NM_033358]	GO:0005515|GO:0031265|GO:0009409|GO:0031264|GO:0097202|GO:0002020|GO:0007507|GO:0002756|GO:1900740|GO:0051603|GO:0006508|GO:0032496|GO:0032025|GO:0005856|GO:0043123|GO:0032355|GO:0031625|GO:0046677|GO:0043124|GO:0005164|GO:0005813|GO:0030690|GO:0002224|GO:0045651|GO:0001841|GO:0045087|GO:0035666|GO:0045121|GO:0008234|GO:0043005|GO:2001239|GO:0034142|GO:0045471|GO:0070423|GO:0005634|GO:0005741|GO:…	NM_033358	Hs.599762	841	182.402	12.3652	8.1541	2.95258	169.602	145.244	232.359	9.70113	11.0422	16.3522	8.10853	8.07711	8.27665	3.05636	2.78255	3.01883
A_33_P3294446	9.16968e-07	1.3355e-05	36.7923	up	NM_024567	chr8:28866639-28866698	HMBOX1	Homo sapiens homeobox containing 1 (HMBOX1), transcript variant 1, mRNA [NM_024567]	GO:0043565|GO:0005737|GO:0003700|GO:0005634|GO:0045893|GO:0045892|GO:0006351	NM_024567	Hs.591836	79618	608	46.5904	10.0042	4.80288	568.207	507.301	748.492	37.4533	45.584	56.7339	9.94338	10.009	10.0602	4.96842	4.63186	4.80835
A_33_P3273309	2.26385e-07	8.089e-06	36.4671	up	NM_001040185	chr19:53911268-53911327	ZNF765	Homo sapiens zinc finger protein 765 (ZNF765), mRNA [NM_001040185]	GO:0006355|GO:0005634|GO:0003677|GO:0046872|GO:0006351	NM_001040185	Hs.685640	91661	423.117	33.3093	9.45383	4.26531	403.82	339.91	525.621	25.6332	35.9017	38.393	9.4271	9.40946	9.52493	4.38517	4.23783	4.17293
A_23_P129829	6.14395e-06	3.6914e-05	36.4666	up	NM_139280	chr17:38077558-38077499	ORMDL3	Homo sapiens ORM1-like 3 (S. cerevisiae) (ORMDL3), mRNA [NM_139280]	GO:0005515|GO:0005783|GO:0006672|GO:0035339|GO:0016021	NM_139280	Hs.514151	94103	60403.6	3547.62	16.1489	10.9604	59530.7	45765.3	75914.6	2377.64	4020.16	4245.04	16.1696	16.1076	16.1696	10.6735	11.2416	10.9663
A_23_P318039	5.66328e-07	1.0965e-05	36.4589	up	NM_005444	chr2:219445439-219447728	RQCD1	Homo sapiens RCD1 required for cell differentiation1 homolog (S. pombe) (RQCD1), transcript variant 2, mRNA [NM_005444]	GO:0005515|GO:2000327|GO:0010467|GO:0006355|GO:0016070|GO:0016071|GO:0019221|GO:0005634|GO:0031047|GO:0030014|GO:0006351|GO:0006417|GO:0005829|GO:0000932|GO:0007548|GO:0033147|GO:0000289|GO:0000288	NM_005444	Hs.148767	9125	4133.6	284.895	12.6844	7.4962	4184.09	3145.64	5071.09	247.303	258.844	348.539	12.7452	12.6177	12.6903	7.63004	7.34376	7.51481
A_24_P913716	4.29279e-05	0.000142109	36.4506	up	NM_145236	chr2:232265452-232265511	B3GNT7	Homo sapiens UDP-GlcNAc:betaGal beta-1,3-N-acetylglucosaminyltransferase 7 (B3GNT7), mRNA [NM_145236]	GO:0018146|GO:0000139|GO:0005975|GO:0016266|GO:0044281|GO:0016021|GO:0044267|GO:0030203|GO:0008378|GO:0043687|GO:0042339	NM_145236	Hs.299329	93010	33488.3	2217.64	15.4448	10.2569	31629.1	25234.4	43601.5	1255.46	2810.12	2587.35	15.4073	15.434	15.493	9.78917	10.7186	10.263
A_33_P3409886	1.22451e-05	5.8065e-05	36.2398	up	NM_014232	chr17:8063853-8063794	VAMP2	Homo sapiens vesicle-associated membrane protein 2 (synaptobrevin 2) (VAMP2), mRNA [NM_014232]	GO:0005802|GO:0005515|GO:0070083|GO:0043005|GO:0005516|GO:0048471|GO:0030054|GO:0005886|GO:0043001|GO:0030136|GO:0031201|GO:0007268|GO:0044281|GO:0032403|GO:0060203|GO:0007269|GO:0005543|GO:0017156|GO:0017157|GO:0030672|GO:0017075|GO:0070044|GO:0032869|GO:0006892|GO:0090316|GO:0008022|GO:0014047|GO:0016079|GO:0009749|GO:0030666|GO:0042589|GO:0006461|GO:0006112|GO:0050796|GO:0016020|GO:0005887|GO:…	NM_014232	Hs.25348	6844	21264.4	1407.79	14.8351	9.65563	20458.4	15527.8	27806.9	961.001	1730.05	1532.33	14.798	14.7641	14.9433	9.41616	10.0273	9.52346
A_33_P3391167	1.05338e-07	6.715e-06	36.1983	up		chr7:063232261-063232202							17216	1143.61	14.5708	9.39299	16902.5	13327.9	21417.6	938.442	1182.06	1310.31	14.6068	14.5262	14.5795	9.38274	9.49247	9.30375
A_23_P141092	4.97844e-06	3.2416e-05	36.1912	up	NM_003223	chr16:4307948-4307889	TFAP4	Homo sapiens transcription factor AP-4 (activating enhancer binding protein 4) (TFAP4), mRNA [NM_003223]	GO:0005515|GO:0071157|GO:0008285|GO:0042826|GO:0044212|GO:0003705|GO:0045736|GO:0005634|GO:0042803|GO:0017053|GO:0006978|GO:0043066|GO:0043065|GO:0046982|GO:0003713|GO:0070888|GO:0003677|GO:0043923|GO:0043392|GO:0043922|GO:0043565|GO:0006461|GO:0045893|GO:0045892|GO:0071549	NM_003223	Hs.513305	7023	369.649	30.1343	9.26473	4.08717	343.303	316.167	449.478	24.2386	27.7034	38.4609	9.19778	9.29689	9.29953	4.29717	3.78971	4.17462
A_23_P35055	2.76861e-05	0.000102539	36.1214	up	NM_014625	chr1:179519810-179519751	NPHS2	Homo sapiens nephrosis 2, idiopathic, steroid-resistant (podocin) (NPHS2), mRNA [NM_014625]	GO:0005515|GO:0043234|GO:0007588|GO:0072249|GO:0031532|GO:0005886|GO:0005911|GO:0005887|GO:0005783|GO:0036057|GO:0031235|GO:0045121	NM_014625	Hs.412710	7827	29718	1888.39	15.2502	10.0755	31264.9	18000.5	39888.4	1326.45	2346.39	1992.32	15.3932	14.9698	15.3877	9.86974	10.4666	9.89006
A_24_P394420	5.31977e-07	1.0722e-05	36.0529	up	NM_022754	chr5:174954790-174954849	SFXN1	Homo sapiens sideroflexin 1 (SFXN1), mRNA [NM_022754]	GO:0005739|GO:0030218|GO:0008324|GO:0005743|GO:0006826|GO:0016021|GO:0055072	NM_022754	Hs.369440	94081	1163.27	87.2713	10.9572	5.78519	1045.85	1021.76	1422.21	68.2285	85.6342	107.951	10.8368	11.0474	10.9875	5.868	5.66012	5.82745
A_24_P314786	6.07121e-06	3.6658e-05	36.0428	up	NM_022058	chr2:162830790-162833292	SLC4A10	Homo sapiens solute carrier family 4, sodium bicarbonate transporter, member 10 (SLC4A10), transcript variant 2, mRNA [NM_022058]	GO:0016323|GO:0006821|GO:0005886|GO:0005452|GO:0015701|GO:0016021|GO:0006814|GO:0055085|GO:0006885|GO:0015293|GO:0006811	NM_022058	Hs.333958	57282	144.414	9.44382	7.8269	2.65526	136.19	136.577	160.474	5	11.7781	11.5533	7.77659	7.98696	7.71714	2.37349	2.83273	2.75956
A_24_P295999	4.06255e-06	2.8797e-05	35.8312	up	NM_000616	chr12:6929910-6929969	CD4	Homo sapiens CD4 molecule (CD4), transcript variant 1, mRNA [NM_000616]	GO:0005515|GO:0050852|GO:0042289|GO:0005886|GO:0030260|GO:0031295|GO:0050731|GO:0001816|GO:0042803|GO:0050850|GO:0006955|GO:0001948|GO:0042101|GO:0045860|GO:0016032|GO:0004872|GO:0032507|GO:0007155|GO:0050863|GO:0019901|GO:0015026|GO:0045234|GO:0050690|GO:0045058|GO:0006948|GO:0050829|GO:0045086|GO:0007165|GO:0030217|GO:0045087|GO:0005789|GO:0005788|GO:0045121|GO:0008270|GO:0016021|GO:0019899|GO:…	NM_000616	Hs.631659	920	127059	6298.42	16.996	11.8329	128530	106819	145830	4668.74	7120.18	7106.34	16.996	16.996	16.996	11.647	12.126	11.7256
A_33_P3399468	5.89309e-08	6.229e-06	35.7695	up	XR_243514	chr16:90235435-90235494	LOC100133182	PREDICTED: Homo sapiens uncharacterized LOC100133182 (LOC100133182), misc_RNA [XR_243514]		XR_243514	Hs.661255	100133182	65334.9	3750.44	16.2334	11.0727	69165.6	49474.4	77364.7	3297.08	3674.18	4280.07	16.2733	16.2134	16.2134	11.1288	11.1108	10.9786
A_33_P3216448	0.000119692	0.000313638	35.7533	up	NM_001163771	chr6:33154291-33154232	COL11A2	Homo sapiens collagen, type XI, alpha 2 (COL11A2), transcript variant 4, mRNA [NM_001163771]	GO:0005515|GO:0005592|GO:0051216|GO:0007605|GO:0005576|GO:0046872|GO:0001501|GO:0022617|GO:0030020|GO:0030198|GO:0030199|GO:0030574|GO:0060021|GO:0005788|GO:0030674|GO:0060023	NM_001163771	Hs.390171	1302	4019.87	291.529	12.5904	7.43038	3701.92	2625.83	5731.85	136.124	389.578	348.885	12.568	12.3632	12.84	6.8405	7.935	7.51564
A_23_P92196	1.47573e-05	6.5903e-05	35.6806	up	NM_032579	chr3:108475936-108475407	RETNLB	Homo sapiens resistin like beta (RETNLB), mRNA [NM_032579]	GO:0003674|GO:0005179|GO:0008283|GO:0005576|GO:0005575	NM_032579	Hs.307047	84666	4789.46	341.694	12.8539	7.69685	4792.01	3312.02	6264.36	195.095	388.826	441.16	12.9073	12.6875	12.9669	7.32885	7.9314	7.83032
A_33_P3236441	9.54453e-07	1.3548e-05	35.6052	up	NM_144972	chr11:18500808-18500867	LDHAL6A	Homo sapiens lactate dehydrogenase A-like 6A (LDHAL6A), transcript variant 1, mRNA [NM_144972]	GO:0005737|GO:0044262|GO:0004459|GO:0006096	NM_144972	Hs.668877	160287	19399.7	1318.35	14.7505	9.59644	18524.5	16341.1	23333.6	1150.86	1382.05	1422.14	14.6965	14.8545	14.7004	9.66869	9.70099	9.41965
A_23_P135271	3.44954e-07	9.299e-06	35.4884	up	NM_001497	chr9:33111524-33111465	B4GALT1	Homo sapiens UDP-Gal:betaGlcNAc beta 1,4- galactosyltransferase, polypeptide 1 (B4GALT1), mRNA [NM_001497]	GO:0008092|GO:0030057|GO:0060046|GO:0030112|GO:0030879|GO:0031526|GO:0050900|GO:0042803|GO:0007219|GO:0003945|GO:0030198|GO:0002064|GO:0030203|GO:0018279|GO:0032504|GO:0002526|GO:0005794|GO:0005975|GO:0048487|GO:0004461|GO:0008378|GO:0044267|GO:0009897|GO:0043687|GO:0005989|GO:0008285|GO:0005886|GO:0044281|GO:0046872|GO:0007338|GO:0016323|GO:0032580|GO:0007155|GO:0060054|GO:0009312|GO:0060058|GO:…	NM_001497	Hs.272011	2683	8661.47	618.76	13.7057	8.55641	8379.48	7338.36	10266.6	553.189	566.391	736.701	13.6859	13.7869	13.6443	8.68574	8.45762	8.52587
A_33_P3396275	1.43417e-06	1.6464e-05	35.3001	up	NM_001130448	chr15:41063123-41063182	C15orf62	Homo sapiens chromosome 15 open reading frame 62 (C15orf62), mRNA [NM_001130448]	GO:0005739	NM_001130448	Hs.631715	643338	2606.44	191.691	12.0685	6.92694	2632.48	2163.48	3023.34	124.391	217.575	233.105	12.1131	12.0864	12.0062	6.72271	7.09583	6.96229
A_33_P3228732	6.90405e-07	1.1843e-05	35.2134	up	NR_024480	chr3:194023621-194023562	LINC00887	Homo sapiens long intergenic non-protein coding RNA 887 (LINC00887), long non-coding RNA [NR_024480]		NR_024480	Hs.128066	100131551	131026	6539.67	17.0509	11.9129	132536	109800	150740	5530.36	6847.5	7241.14	17.0586	17.0586	17.0355	11.8991	12.0827	11.7567
A_24_P290927	2.46668e-05	9.4484e-05	35.2051	up	NM_014847	chr1:154199802-154201116	UBAP2L	Homo sapiens ubiquitin associated protein 2-like (UBAP2L), transcript variant 1, mRNA [NM_014847]	GO:0005515|GO:0005671|GO:0007339	NM_014847	Hs.490551	9898	805.418	64.438	10.4284	5.29068	782.123	680.896	953.236	55.5245	51.2392	86.5505	10.4195	10.4571	10.4086	5.55872	4.82936	5.48395
A_23_P156993	2.13756e-06	2.0128e-05	35.1094	up	NM_001008225	chr7:135071837-135071822	CNOT4	Homo sapiens CCR4-NOT transcription complex, subunit 4 (CNOT4), transcript variant 2, mRNA [NM_001008225]	GO:0005515|GO:0010467|GO:0004842|GO:0016070|GO:0016071|GO:0003723|GO:0005634|GO:0030014|GO:0051865|GO:0005829|GO:0000166|GO:0008270|GO:0000289|GO:0000288	NM_001008225	Hs.490224	4850	556.205	44.4321	9.87357	4.73978	556.476	458.208	653.932	36.6036	49.7022	46.9906	9.91155	9.85915	9.85001	4.93272	4.77846	4.50817
A_33_P3307820	0.000123021	0.000320943	34.9822	up	NM_001013623	chr6:144258797-144258856	ZC2HC1B	Homo sapiens zinc finger, C2HC-type containing 1B (ZC2HC1B), mRNA [NM_001013623]	GO:0046872	NM_001013623	Hs.121188	153918	1177.16	85.2445	10.8517	5.72315	1282.14	571.947	1677.38	54.904	96.9446	103.885	11.1396	10.1849	11.2305	5.53902	5.85786	5.77257
A_33_P3279009	3.24308e-06	2.5385e-05	34.9483	up	NM_018942	chr4:8869424-8869365	HMX1	Homo sapiens H6 family homeobox 1 (HMX1), mRNA [NM_018942]	GO:0043565|GO:0003700|GO:0007275|GO:0005634|GO:0045892|GO:0003677|GO:0006351	NM_018942	Hs.104134	3166	119745	6063.62	16.914	11.7868	121721	99545.7	137969	4903.19	6750.74	6536.94	16.9241	16.8936	16.9241	11.7086	12.0566	11.5952
A_23_P58482	1.35932e-05	6.2391e-05	34.9469	up	NM_002406	chr5:180218078-180218019	MGAT1	Homo sapiens mannosyl (alpha-1,3-)-glycoprotein beta-1,2-N-acetylglucosaminyltransferase (MGAT1), transcript variant 2, mRNA [NM_002406]	GO:0008375|GO:0003827|GO:0000139|GO:0005975|GO:0006486|GO:0016021|GO:0044267|GO:0006049|GO:0001701|GO:0046872|GO:0043687|GO:0018279	NM_002406	Hs.519818	4245	7708.36	556.778	13.5004	8.37332	7481.4	5297.27	10346.4	339.646	648.628	682.062	13.5228	13.3244	13.6541	8.04875	8.64848	8.42275
A_33_P3333890	2.15435e-06	2.0207e-05	34.8946	up	NM_001166139	chr4:17885406-17885347	LCORL	Homo sapiens ligand dependent nuclear receptor corepressor-like (LCORL), transcript variant 1, mRNA [NM_001166139]	GO:0006366|GO:0006357|GO:0005634|GO:0003677	NM_001166139	Hs.446201	254251	217.355	19.0268	8.44014	3.3152	216.667	180.874	254.524	10.249	20.3443	26.4871	8.47833	8.42657	8.4155	3.10131	3.31318	3.53111
A_33_P3348509	0.000165586	0.000408696	34.8235	up		chrX:118514270-118514329							190.272	17.6155	8.22545	3.10346	194.611	148.852	227.355	5	24.5433	23.3032	8.31648	8.11882	8.24103	2.37349	3.57442	3.36247
A_33_P3350710	3.42983e-05	0.000119891	34.804	up	NM_015189	chr2:72406564-72406505	EXOC6B	Homo sapiens exocyst complex component 6B (EXOC6B), mRNA [NM_015189]	GO:0000145|GO:0015031|GO:0006904	NM_015189	Hs.303454	23233	357.367	30.1023	9.20065	4.07947	350.326	280.03	441.747	26.6282	25.0824	38.5963	9.22527	9.10247	9.27421	4.44633	3.61168	4.18038
A_32_P45168	7.77098e-08	6.374e-06	34.7861	up	NM_002184	chr5:55230923-55230909	IL6ST	Homo sapiens interleukin 6 signal transducer (gp130, oncostatin M receptor) (IL6ST), transcript variant 1, mRNA [NM_002184]	GO:0005515|GO:0005138|GO:0004921|GO:0008284|GO:0005886|GO:0004924|GO:0004923|GO:0019221|GO:0019981|GO:0005615|GO:0042803|GO:0030425|GO:0070110|GO:0002675|GO:0019838|GO:0042102|GO:0043025|GO:0070104|GO:0070102|GO:0004897|GO:0034097|GO:0002821|GO:0008593|GO:0010613|GO:0070106|GO:0043066|GO:0042517|GO:0004915|GO:0005977|GO:0042511|GO:0005576|GO:0005896|GO:0019970|GO:0070120|GO:0010575|GO:0038165|GO:…	NM_002184	Hs.532082	3572	21650.2	1490.74	14.884	9.7636	21130.3	18057	25763.4	1241.65	1488.19	1742.36	14.8438	14.978	14.8304	9.77213	9.80664	9.71203
A_24_P136402	2.28497e-06	2.0779e-05	34.6525	up	NM_005933	chr11:118361998-118362491	KMT2A	Homo sapiens lysine (K)-specific methyltransferase 2A (KMT2A), transcript variant 2, mRNA [NM_005933]	GO:0005515|GO:0008285|GO:0003700|GO:0006366|GO:0044212|GO:2001040|GO:0080182|GO:0032411|GO:0005634|GO:0009952|GO:0042800|GO:0042803|GO:0042802|GO:0045322|GO:0071339|GO:0045944|GO:0070577|GO:0035162|GO:0051569|GO:0051568|GO:0006915|GO:0006306|GO:0035097|GO:0006461|GO:0003680|GO:0043984|GO:0003682|GO:0008270|GO:0045893	NM_005933	Hs.258855	4297	173.128	12.0674	8.07571	2.96082	165.531	137.134	216.717	11.3051	11.8532	13.0438	8.06808	7.99424	8.16482	3.1951	2.83649	2.85088
A_33_P3243683	6.5566e-05	0.000197221	34.5366	up	NM_005219	chr5:140905927-140905868	DIAPH1	Homo sapiens diaphanous-related formin 1 (DIAPH1), transcript variant 1, mRNA [NM_005219]	GO:0005515|GO:0072686|GO:0043005|GO:0007605|GO:0008360|GO:0051279|GO:0005102|GO:0035372|GO:0032886|GO:0003779|GO:0032587|GO:0031175|GO:0044325|GO:0042802|GO:0005737|GO:0007010|GO:0030041|GO:0017048|GO:0005522|GO:0071420	NM_005219	Hs.529451	1729	610.39	47.914	9.95876	4.8487	391.13	630.248	809.793	37.0836	49.3276	57.3308	9.38627	10.3277	10.1623	4.95399	4.76649	4.82563
A_33_P3220929	8.05107e-06	4.3912e-05	34.3449	up	NM_001270641	chr19:51013603-51013544	JOSD2	Homo sapiens Josephin domain containing 2 (JOSD2), transcript variant 3, mRNA [NM_001270641]	GO:0016579|GO:0004843|GO:0006508|GO:0008242|GO:0005829	NM_001270641	Hs.737597	126119	138.514	7.78658	7.75591	2.65388	137.499	118.358	159.686	8.54936	5.33504	9.47533	7.78985	7.76997	7.7079	2.97186	2.38021	2.60959
A_32_P173298	1.13921e-05	5.5374e-05	34.2236	up	NM_012426	chr16:70562923-70562982	SF3B3	Homo sapiens splicing factor 3b, subunit 3, 130kDa (SF3B3), mRNA [NM_012426]	GO:0008380|GO:0006397|GO:0010467|GO:0006461|GO:0000398|GO:0000375|GO:0030532|GO:0005681|GO:0005654|GO:0071013|GO:0003676|GO:0005689	NM_012426	Hs.514435	23450	704.501	55.833	10.2012	5.10431	704.566	514.776	894.162	50.3898	52.0515	65.0575	10.263	10.0295	10.3112	5.42513	4.85454	5.03326
A_33_P3358799	1.5128e-05	6.7022e-05	34.1971	up	NM_001281460	chr20:44978437-44978378	SLC35C2	Homo sapiens solute carrier family 35 (GDP-fucose transporter), member C2 (SLC35C2), transcript variant 7, mRNA [NM_001281460]	GO:0045747|GO:0005801|GO:0005793|GO:0010629|GO:0006810|GO:0016021|GO:0036066	NM_001281460	Hs.593344	51006	24220.3	1713.94	15.009	9.9132	23229.8	17920	31511.1	1056.81	2020.91	2064.1	15.0061	14.9548	15.0661	9.55031	10.2446	9.9447
A_32_P69930	4.56497e-07	1.0123e-05	34.017	up	NM_153376	chr4:7043019-7042960	CCDC96	Homo sapiens coiled-coil domain containing 96 (CCDC96), mRNA [NM_153376]		NM_153376	Hs.656757	257236	6271.59	459.411	13.2473	8.15913	5946.01	4873.7	7995.05	414.618	434.09	529.525	13.217	13.2065	13.3185	8.3124	8.08185	8.08314
A_33_P3281363	7.73543e-06	4.2802e-05	34.0121	up	BC037956	chr2:230695852-230695793	TRIP12	Homo sapiens thyroid hormone receptor interactor 12, mRNA (cDNA clone IMAGE:5742743), with apparent retained intron. [BC037956]	GO:2000780|GO:0046966|GO:0005515|GO:0005737|GO:0004842|GO:0016567|GO:0006281|GO:0042787|GO:0005654|GO:0005634|GO:0009790|GO:0006974		Hs.591633	9320	209.602	18.268	8.37722	3.28925	207.452	166.769	254.585	11.6159	15.5463	27.6419	8.41496	8.30076	8.41595	3.22287	3.03814	3.60674
A_23_P26810	1.85132e-05	7.7471e-05	33.8776	up	NM_000546	chr17:7572691-7572632	TP53	Homo sapiens tumor protein p53 (TP53), transcript variant 1, mRNA [NM_000546]	GO:0005515|GO:0030308|GO:0000790|GO:0009651|GO:0003700|GO:0006983|GO:0009303|GO:0001756|GO:0005657|GO:0002020|GO:0030154|GO:0007406|GO:0005759|GO:0010666|GO:0002360|GO:0007179|GO:0002326|GO:0006978|GO:0010332|GO:0000785|GO:0000060|GO:0006977|GO:0030330|GO:0019901|GO:0005507|GO:0007569|GO:0007275|GO:0000122|GO:0007417|GO:0001701|GO:0000733|GO:0002931|GO:0006284|GO:0008270|GO:0005654|GO:0006289|GO:…	NM_000546	Hs.437460	7157	651.921	53.8962	10.106	5.02376	645.609	528.159	781.996	47.1088	45.1588	69.4209	10.1403	10.0594	10.1184	5.32597	4.61446	5.13084
A_33_P3299796	1.49712e-06	1.6763e-05	33.8766	up	XM_005276366	chr9:139997703-139997762	MAN1B1	mannosidase, alpha, class 1B, member 1 [Source:HGNC Symbol;Acc:6823] [ENST00000536349]	GO:0009311|GO:0005783|GO:0004571|GO:0005509|GO:0044322|GO:0030433|GO:0016020|GO:0006457|GO:0005789|GO:0006487|GO:0016021|GO:0044267|GO:0018279|GO:0043687	XM_005276366		11253	592.028	49.0507	9.97301	4.89079	545.954	547.187	682.942	38.102	55.3799	53.6702	9.88049	10.1184	9.92016	4.99715	4.95612	4.7191
A_33_P3605969	1.78596e-07	7.51e-06	33.7254	up	BC071847	chr1:41848710-41848651		Homo sapiens cDNA clone IMAGE:3936577, **** WARNING: chimeric clone ****. [BC071847]			Hs.559677		42210.5	2831.27	15.736	10.6602	42879.4	32649	51103.2	2226.63	2935.61	3331.57	15.7658	15.7435	15.6987	10.5703	10.7834	10.6271
A_33_P3378412	1.71853e-06	1.7937e-05	33.7253	up		chrX:089294097-089294038							449.825	37.8885	9.55523	4.47947	414.526	395.954	538.995	31.2719	38.3315	44.062	9.46773	9.63635	9.56162	4.69108	4.34692	4.40042
A_23_P161624	2.05831e-05	8.3178e-05	33.642	up	NM_005438	chr11:65660157-65660098	FOSL1	Homo sapiens FOS-like antigen 1 (FOSL1), mRNA [NM_005438]	GO:0005515|GO:0042542|GO:0043005|GO:0008284|GO:0060674|GO:0003700|GO:0008285|GO:0006366|GO:0005634|GO:0051591|GO:0005829|GO:0051091|GO:0006935|GO:0031668|GO:0007612|GO:0034097|GO:0051412|GO:0007565|GO:0043065|GO:0000977|GO:0006357|GO:0042493|GO:0009615|GO:0045787|GO:0001701|GO:0007296|GO:0009612|GO:0042734|GO:0006968|GO:0009629|GO:0032570	NM_005438	Hs.283565	8061	1328.97	102.964	11.1237	6.05154	1424.65	891.153	1671.1	95.742	93.3923	119.759	11.3044	10.8414	11.2254	6.36356	5.79812	5.99293
A_33_P3329419	2.09563e-06	1.9847e-05	33.6083	up	NM_004408	chr9:131013158-131013217	DNM1	Homo sapiens dynamin 1 (DNM1), transcript variant 1, mRNA [NM_004408]	GO:0005515|GO:0005874|GO:0003924|GO:0005525|GO:0008022|GO:0032403|GO:0006898|GO:0030117|GO:0042802|GO:0006897|GO:0006184|GO:0031623|GO:0005543|GO:0007032	NM_004408	Hs.522413	1759	36867.9	2577.85	15.5887	10.5179	36338.8	29230.8	45034	1898.32	2887.45	2947.79	15.5827	15.6157	15.5676	10.3561	10.7583	10.4393
A_33_P3314212	1.48937e-06	1.6708e-05	33.3715	up	NM_003631	chr10:51363266-51363207	PARG	Homo sapiens poly (ADP-ribose) glycohydrolase (PARG), mRNA [NM_003631]	GO:0005737|GO:0005975|GO:0005759|GO:0005730|GO:0004649|GO:0005634|GO:0016045|GO:0006974|GO:0043231|GO:0005829	NM_003631	Hs.732225	8505	421.514	35.9697	9.45649	4.39594	407.185	352.249	505.11	29.3555	35.2933	43.2601	9.43783	9.46305	9.46858	4.60311	4.21565	4.36907
A_33_P3304097	2.47641e-06	2.1715e-05	33.2844	up		chr7:148344398-148344339							2765.52	216.445	12.1646	7.10778	2808.42	2464.91	3023.23	146.537	246.377	256.422	12.201	12.2868	12.0059	6.94184	7.28025	7.10125
A_23_P41066	8.17986e-08	6.383e-06	33.2396	up	NM_170713	chr3:50367379-50367320	RASSF1	Homo sapiens Ras association (RalGDS/AF-6) domain family member 1 (RASSF1), transcript variant C, mRNA [NM_170713]	GO:0005515|GO:0071157|GO:0005815|GO:0005886|GO:0005874|GO:0050821|GO:0005634|GO:0007265|GO:0006974|GO:0042802|GO:0000922|GO:0005737|GO:0047485|GO:0015630|GO:0031398|GO:0007050|GO:0008270	NM_170713	Hs.476270	11186	33618.8	2370.57	15.4562	10.4014	31912.3	26107.4	42836.5	1825.17	2355.35	2931.18	15.4225	15.473	15.473	10.3004	10.4732	10.4304
A_24_P78556	7.82895e-07	1.244e-05	33.2144	up	NM_007211	chr12:26218258-26218317	RASSF8	Homo sapiens Ras association (RalGDS/AF-6) domain family (N-terminal) member 8 (RASSF8), transcript variant 4, mRNA [NM_007211]	GO:0007165	NM_007211	Hs.696433	11228	693.619	57.8616	10.2055	5.15172	700.038	592.693	788.125	46.6435	56.9925	69.9488	10.2512	10.236	10.1291	5.30955	5.00497	5.14064
A_24_P305662	2.18063e-06	2.0325e-05	33.1876	up	NM_022727	chr22:20100983-20100727	TRMT2A	Homo sapiens tRNA methyltransferase 2 homolog A (S. cerevisiae) (TRMT2A), transcript variant 1, mRNA [NM_022727]	GO:0006396|GO:0000166|GO:0003723|GO:0008173	NM_022727	Hs.713579	27037	1191.61	94.763	10.9754	5.92282	1181.76	887.306	1505.76	77.0965	106.219	100.974	11.0179	10.8337	11.0745	6.03916	6.007	5.72231
A_33_P3217958	7.27413e-06	4.1029e-05	33.1836	up	NM_014824	chr11:72549503-72549444	FCHSD2	Homo sapiens FCH and double SH3 domains 2 (FCHSD2), mRNA [NM_014824]	GO:0005515	NM_014824	Hs.744959	9873	187.187	15.0991	8.20958	3.15718	173.507	160.07	227.985	14.3148	17.4411	13.5413	8.14626	8.23578	8.2467	3.44723	3.14816	2.87615
A_24_P912366	1.3877e-07	7.031e-06	33.104	up	NM_001109977	chr4:152498817-152498876	FAM160A1	Homo sapiens family with sequence similarity 160, member A1 (FAM160A1), mRNA [NM_001109977]		NM_001109977	Hs.633810	729830	113.785	5.61355	7.44613	2.3972	114.508	92.5247	134.322	5	6.84067	5	7.5086	7.38853	7.44127	2.37349	2.49619	2.32192
A_23_P71830	2.29772e-06	2.083e-05	32.8344	up	NM_020924	chr9:125681037-125680978	ZBTB26	Homo sapiens zinc finger and BTB domain containing 26 (ZBTB26), mRNA [NM_020924]	GO:0008150|GO:0003674|GO:0006355|GO:0005634|GO:0005575|GO:0003677|GO:0046872|GO:0006351	NM_020924	Hs.5638	57684	1802.32	144.291	11.5746	6.53743	1795.59	1454.67	2156.7	123.28	128.058	181.534	11.5995	11.5437	11.5805	6.71148	6.29653	6.60427
A_33_P3387931	2.17772e-06	2.0308e-05	32.8132	up	NM_001012267	chr9:95377376-95377435	CENPP	Homo sapiens centromere protein P (CENPP), transcript variant 1, mRNA [NM_001012267]	GO:0034080|GO:0006334|GO:0005654|GO:0000278|GO:0000775|GO:0005829	NM_001012267	Hs.713775	401541	25356.3	1812.84	15.0581	10.0219	25097.3	17779	33192.7	1292.81	1967.61	2178.09	15.0892	14.9433	15.1418	9.83597	10.212	10.0176
A_23_P425176	2.17679e-07	7.925e-06	32.7523	up	AF282269	chr3:141536438-141536497	GRK7	G protein-coupled receptor kinase 7 [Source:HGNC Symbol;Acc:17031] [ENST00000264952]	GO:0007165|GO:0046777|GO:0004703|GO:0016020|GO:0038032|GO:0050254|GO:0007601|GO:0005524		Hs.680654	131890	109.697	5.07672	7.37653	2.34301	109.916	84.2283	134.945	5	5	5.23014	7.44111	7.24111	7.44738	2.37349	2.32279	2.33275
A_33_P3260053	1.40889e-05	6.3826e-05	32.7391	up	NM_001185095	chr9:133995766-133995825	AIF1L	Homo sapiens allograft inflammatory factor 1-like (AIF1L), transcript variant 3, mRNA [NM_001185095]	GO:0005737|GO:0051015|GO:0005884|GO:0005509|GO:0032587|GO:0015629|GO:0005925	NM_001185095	Hs.4944	83543	9286.4	744.665	13.802	8.7691	9039.68	7596.5	11223	456.61	908.862	868.523	13.8033	13.8455	13.7572	8.43755	9.11557	8.75418
A_33_P3296193	3.44021e-06	2.6241e-05	32.7289	up	NR_003677	chr20:30135944-30136003	PSIMCT-1	Homo sapiens malignant T cell amplified sequence 1 pseudogene (PSIMCT-1), non-coding RNA [NR_003677]		NR_003677	Hs.710741	100101490	388.116	34.2393	9.34631	4.31381	384.587	335.376	444.386	28.2317	32.4857	42.0005	9.36574	9.38879	9.28439	4.54444	4.07694	4.32007
A_33_P3362453	2.38842e-06	2.1336e-05	32.7103	up		chrX:051665138-051665079							359.391	32.7352	9.21064	4.17897	350.682	286.716	440.776	20.0466	34.4118	43.7472	9.22693	9.13529	9.26971	3.97289	4.175	4.38903
A_33_P3400699	8.91079e-07	1.3263e-05	32.6875	up	NM_206883	chr7:102993259-102993200	SLC26A5	Homo sapiens solute carrier family 26 (anion exchanger), member 5 (SLC26A5), transcript variant b, mRNA [NM_206883]	GO:0016323|GO:0008360|GO:0007605|GO:0042391|GO:0008272|GO:0030507|GO:0008271|GO:0016021|GO:0016328	NM_206883	Hs.585146	375611	1779.51	139.53	11.5208	6.49014	1683.11	1286.3	2369.12	104.9	141.064	172.627	11.5055	11.3634	11.6935	6.49625	6.44397	6.5302
A_23_P129476	9.47232e-07	1.3532e-05	32.6475	up	NM_004913	chr16:89773869-89773810	VPS9D1	Homo sapiens VPS9 domain containing 1 (VPS9D1), mRNA [NM_004913]	GO:0005215|GO:0005737|GO:0015986|GO:0005730|GO:0005634|GO:0005096	NM_004913	Hs.164410	9605	5961.09	452.803	13.1526	8.12367	5384.96	4355.03	8143.27	340.991	456.789	560.628	13.0609	13.0556	13.3412	8.05573	8.15253	8.16276
A_33_P3809497	5.54773e-05	0.000173561	32.4717	up		chr12:128383117-128383176	FLJ37505	Homo sapiens uncharacterized LOC400087 (FLJ37505), long non-coding RNA [NR_033987]		NR_033987	Hs.524846	400087	302.762	29.2997	8.9596	3.93848	272.088	289.511	346.687	14.0383	35.1921	38.6687	8.82969	9.1527	8.89639	3.41812	4.21182	4.18551
A_33_P3408177	0.000155355	0.000388074	32.4466	up	NM_001010922	chr1:114423568-114423509	BCL2L15	Homo sapiens BCL2-like 15 (BCL2L15), mRNA [NM_001010922]	GO:0006915|GO:0005634|GO:0005829	NM_001010922	Hs.123106	440603	1145.67	104.933	10.9303	5.91029	1054.69	950.952	1431.37	43.4229	122.443	148.934	10.8471	10.9461	10.9977	5.19506	6.22543	6.31038
A_24_P161813	2.07945e-05	8.3706e-05	32.4312	up		chr10:42832591-42832532	LOC441666	Homo sapiens zinc finger protein 91 pseudogene (LOC441666), non-coding RNA [NR_024380]		NR_024380	Hs.255729	441666	19832.2	1545.21	14.7731	9.7538	19441.2	16724.4	23331.2	910.955	1737.12	1987.54	14.736	14.8868	14.6965	9.3434	10.031	9.88703
A_33_P3368560	1.60287e-07	7.388e-06	32.4305	up	BC050395	chr2:61416001-61416060	AHSA2	Homo sapiens AHA1, activator of heat shock 90kDa protein ATPase homolog 2 (yeast), mRNA (cDNA clone IMAGE:5735095), partial cds. [BC050395]	GO:0051087|GO:0006950|GO:0001671		Hs.655602	130872	3257.22	253.94	12.3663	7.34697	3283.84	2462.33	4025.48	201.265	272.898	287.658	12.4069	12.285	12.4069	7.36576	7.4221	7.25306
A_33_P3421183	1.73674e-05	7.3945e-05	32.4282	up		chr7:74160530-74160589	GTF2I	general transcription factor IIi [Source:HGNC Symbol;Acc:4659] [ENST00000473333]	GO:0005515|GO:0003700|GO:0006367|GO:0006366|GO:0051481|GO:0005730|GO:0005634|GO:0009790|GO:0042995|GO:0003677|GO:0007165|GO:0005737|GO:0016525|GO:0043025|GO:0051019			2969	136.77	8.57405	7.71724	2.69806	121.81	113.169	175.332	8.5907	5	12.1315	7.60486	7.69389	7.85297	2.97454	2.32279	2.79686
A_24_P313262	1.05179e-06	1.4091e-05	32.2769	up	NM_006628	chr15:52840062-52840003	ARPP19	Homo sapiens cAMP-regulated phosphoprotein, 19kDa (ARPP19), mRNA [NM_006628]	GO:0004864|GO:0008601|GO:0045722|GO:0005102|GO:0015459|GO:0019212|GO:0005737|GO:0007067|GO:0000086|GO:0046326|GO:0005654|GO:0000278|GO:0051721|GO:0051301	NM_006628	Hs.512908	10776	2658.62	211.563	12.1034	7.09095	2372.21	2428.2	3175.44	174.127	201.901	258.661	11.9704	12.2682	12.0715	7.17114	6.98878	7.11292
A_24_P375205	0.000198259	0.000472867	32.2032	up	AK093577	chr16:14334518-14334577	MKL2	Homo sapiens cDNA FLJ36258 fis, clone THYMU2002450. [AK093577]	GO:0005515|GO:0003700|GO:0003713|GO:0048514|GO:0003779|GO:0005634|GO:0003676|GO:0001701|GO:0006351|GO:0045844|GO:0048738|GO:0001889|GO:0003007|GO:0005737|GO:0007517|GO:0048568|GO:0045944|GO:0051145		Hs.49143	57496	711.416	68.3792	10.2553	5.24617	713.047	655.465	765.735	27.5766	85.5273	92.0336	10.2806	10.3922	10.0931	4.50073	5.65806	5.57973
A_24_P315444	4.76669e-08	5.979e-06	32.0737	up		chr17:016520831-016520769							1907.11	155.339	11.6496	6.64626	1913.63	1521.56	2286.12	122.603	153.267	190.146	11.695	11.6079	11.6459	6.70453	6.56974	6.66451
A_33_P3346573	3.75476e-06	2.7592e-05	32.0074	up	NM_001134364	chr3:47910775-47910716	MAP4	Homo sapiens microtubule-associated protein 4 (MAP4), transcript variant 4, mRNA [NM_001134364]	GO:0005515|GO:0008017|GO:0072686|GO:0005886|GO:0005875|GO:0005874|GO:0051294|GO:0005737|GO:0005198|GO:0051012|GO:0015630|GO:0007052|GO:0051301	NM_001134364	Hs.517949	4134	1652.92	136.576	11.4577	6.45737	1564.27	1387.79	2006.7	120.297	120.208	169.222	11.4227	11.4795	11.4709	6.67739	6.19818	6.49654
A_33_P3390177	3.91361e-05	0.000132468	31.9461	up	NR_033929	chr3:194209094-194209153	LINC00884	Homo sapiens long intergenic non-protein coding RNA 884 (LINC00884), long non-coding RNA [NR_033929]		NR_033929	Hs.407087	401106	1396.54	117.662	11.2101	6.21255	1425.3	1023.02	1741.31	105.737	90.0334	157.214	11.3064	11.0494	11.2746	6.50879	5.73649	6.39238
A_23_P49842	1.05301e-05	5.2351e-05	31.8554	up	NM_005148	chr17:26874864-26874805	UNC119	Homo sapiens unc-119 homolog (C. elegans) (UNC119), transcript variant 1, mRNA [NM_005148]	GO:0005515|GO:0042953|GO:0005813|GO:0007268|GO:0007602|GO:0007601|GO:0008289|GO:0005829	NM_005148	Hs.410455	9094	1122.8	94.9431	10.9107	5.91721	1062.31	952.377	1353.73	86.9908	82.2097	115.629	10.8597	10.9487	10.9235	6.21805	5.59488	5.9387
A_33_P3386995	1.00589e-05	5.0706e-05	31.8463	up	NM_015914	chr16:11824561-11824502	TXNDC11	Homo sapiens thioredoxin domain containing 11 (TXNDC11), mRNA [NM_015914]	GO:0005789|GO:0045454|GO:0016021	NM_015914	Hs.313847	51061	1827.07	150.802	11.6024	6.60938	2069.85	1539.81	1871.54	136.187	137.065	179.156	11.8088	11.6287	11.3698	6.84111	6.40243	6.58459
A_33_P3399980	7.17389e-05	0.000210881	31.8087	up	NM_000550	chr9:12709176-12709235	TYRP1	Homo sapiens tyrosinase-related protein 1 (TYRP1), mRNA [NM_000550]	GO:0005515|GO:0033162|GO:0042470|GO:0046982|GO:0005507|GO:0043438|GO:0032438|GO:0030318|GO:0042803|GO:0042438|GO:0016021|GO:0016716|GO:0030669|GO:0010008	NM_000550	Hs.270279	7306	1192.16	100.326	10.9743	5.98297	920.794	1462.21	1193.46	68.8755	104.355	127.748	10.6485	11.5506	10.7238	5.87998	5.97995	6.08898
A_33_P3403459	7.0616e-07	1.1928e-05	31.7679	up	NR_023921	chr14:24409944-24409885	DHRS4-AS1	Homo sapiens DHRS4 antisense RNA 1 (DHRS4-AS1), transcript variant 1, long non-coding RNA [NR_023921]		NR_023921	Hs.569361	55449	2132.51	176.503	11.8095	6.82002	2254.04	1815.15	2328.33	122.963	189.451	217.096	11.9133	11.8469	11.6684	6.70844	6.89261	6.859
A_24_P242036	2.79249e-06	2.3393e-05	31.7367	up	NR_002184	chr22:42970323-42970264	RRP7B	Homo sapiens ribosomal RNA processing 7 homolog B (S. cerevisiae) (RRP7B), non-coding RNA [NR_002184]		NR_002184	Hs.534041	91695	8059.01	648.203	13.595	8.60692	8291.16	6092.53	9793.35	463.742	751.917	728.951	13.6746	13.5228	13.5876	8.45762	8.85043	8.51269
A_32_P47988	9.49937e-07	1.3533e-05	31.7056	up	NM_001221	chr4:114680477-114582871	CAMK2D	Homo sapiens calcium/calmodulin-dependent protein kinase II delta (CAMK2D), transcript variant 3, mRNA [NM_001221]	GO:0005516|GO:0031594|GO:0005886|GO:0008016|GO:0019221|GO:0007268|GO:0005634|GO:0001558|GO:0005829|GO:0043194|GO:0005737|GO:0000082|GO:0046777|GO:0014704|GO:0018105|GO:0060314|GO:0018107|GO:0071277|GO:0043025|GO:0086003|GO:0006816|GO:0004683|GO:0010613|GO:0060333|GO:0005954|GO:0006357|GO:0033017|GO:0010881|GO:0030315|GO:0034704|GO:0005524|GO:0044325|GO:0031432|GO:0030666|GO:0002026|GO:0002028|GO:…	NM_001221	Hs.144114	817	902.297	77.0969	10.5842	5.59752	932.105	716.72	1058.07	58.026	89.7504	83.5145	10.6703	10.5276	10.5546	5.63188	5.73231	5.42839
A_24_P239177	7.76967e-06	4.2912e-05	31.6897	up	NM_018406	chr3:195514839-195514780	MUC4	Homo sapiens mucin 4, cell surface associated (MUC4), transcript variant 1, mRNA [NM_018406]	GO:0008150|GO:0005176|GO:0030197|GO:0016020|GO:0007160|GO:0005887|GO:0005796|GO:0005578|GO:0016266|GO:0044267|GO:0043687|GO:0005201	NM_018406	Hs.369646	4585	12731.3	964.605	14.1426	9.15664	12960.7	8076.08	17157	754.322	1108.59	1030.9	14.2286	13.9164	14.2827	9.09553	9.3953	8.97909
A_33_P3280157	2.3194e-06	2.0971e-05	31.6393	up	NR_001290	chr15:25328768-25328827	SNORD116-19	Homo sapiens small nucleolar RNA, C/D box 116-19 (SNORD116-19), small nucleolar RNA [NR_001290]		NR_001290	Hs.731866	727708	7898	631.76	13.567	8.58334	8462.87	5989.78	9241.36	593.902	554.561	746.817	13.7041	13.4984	13.4984	8.77997	8.42732	8.54273
A_33_P3290394	0.000105675	0.00028427	31.4383	up	NM_000206	chrX:70327330-70327271	IL2RG	Homo sapiens interleukin 2 receptor, gamma (IL2RG), mRNA [NM_000206]	GO:0005515|GO:0004911|GO:0004913|GO:0005886|GO:0004917|GO:0019976|GO:0007165|GO:0006955|GO:0005887|GO:0019048|GO:0038111|GO:0035771|GO:0038110|GO:0009897	NM_000206	Hs.84	3561	3708.04	309.371	12.4916	7.51715	3241.24	2620.69	5262.19	147.521	403.989	376.604	12.3866	12.3577	12.7306	6.95068	7.98	7.62077
A_33_P3363500	6.3076e-06	3.7543e-05	31.4174	up		chr22:022645324-022645265							567.884	50.111	9.90631	4.93282	517.719	520.187	665.747	44.0305	49.1295	57.173	9.79915	10.0406	9.87917	5.2162	4.75969	4.82257
A_33_P3308706	2.28076e-06	2.0776e-05	31.3782	up	NM_001282659	chr11:11901729-11901788	USP47	Homo sapiens ubiquitin specific peptidase 47 (USP47), transcript variant 1, mRNA [NM_001282659]	GO:0005515|GO:0006511|GO:0043066|GO:0004843|GO:0030307|GO:0042493|GO:0006974|GO:0005737|GO:0034644|GO:0010972|GO:0071987|GO:0006284|GO:0035520|GO:0004221|GO:0043154|GO:0045892|GO:0019005	NM_001282659	Hs.577256	55031	1118.84	95.1603	10.8967	5.92497	1125.95	908.891	1321.66	83.1129	89.3818	112.986	10.9367	10.8741	10.8792	6.1468	5.72634	5.90176
A_23_P415411	2.62525e-07	8.454e-06	31.3302	up	NM_003545	chr6:26205172-26205231	HIST1H4E	Homo sapiens histone cluster 1, H4e (HIST1H4E), mRNA [NM_003545]		NM_003545	Hs.662174	8367	37437.2	2687.59	15.572	10.6025	39281.7	25494.3	47535.5	2393.4	2507.21	3162.18	15.6372	15.4575	15.6215	10.6877	10.5725	10.5474
A_33_P3287119	8.49461e-05	0.000239444	31.1638	up	NM_001122646	chr2:97541754-97541695	FAM178B	Homo sapiens family with sequence similarity 178, member B (FAM178B), transcript variant A, mRNA [NM_001122646]		NM_001122646	Hs.107922	51252	11614.9	942.852	14.043	9.08122	10552.3	8693.63	15598.8	613.569	1356.96	858.023	13.9702	13.9982	14.1607	8.82719	9.67989	8.73659
A_33_P3274472	1.2741e-05	5.9761e-05	31.1484	up		chr1:219086215-219086156							372.345	36.1272	9.28635	4.32526	374.931	331.471	410.631	20.4658	45.536	42.3798	9.32367	9.37095	9.16444	4.00929	4.63001	4.33649
A_23_P116435	0.000924255	0.00173808	31.1455	up	NR_028044	chr11:2169765-2169824	IGF2-AS	Homo sapiens IGF2 antisense RNA (IGF2-AS), transcript variant 1, long non-coding RNA [NR_028044]		NR_028044	Hs.716962	51214	18790.9	1805.81	14.7051	9.74418	17380.9	15143	23848.8	537.779	1769.4	3110.24	14.6376	14.7418	14.736	8.64931	10.0607	10.5225
A_23_P351	3.86055e-06	2.8011e-05	31.0799	up	NM_203342	chr1:29443468-29443527	EPB41	Homo sapiens erythrocyte membrane protein band 4.1 (elliptocytosis 1, RH-linked) (EPB41), transcript variant 4, mRNA [NM_203342]	GO:0005515|GO:0005516|GO:0008091|GO:0005794|GO:0030036|GO:0005886|GO:0008015|GO:0030507|GO:0003779|GO:0005634|GO:0014731|GO:0043231|GO:0032092|GO:0043234|GO:0005545|GO:0030866|GO:0005200|GO:0030863|GO:0019898	NM_203342	Hs.175437	2035	135.615	9.68005	7.71466	2.75676	129.754	112.579	164.511	6.47852	6.96063	15.601	7.70369	7.68394	7.75636	2.78355	2.50384	2.98288
A_33_P3250289	5.17526e-06	3.3141e-05	31.0679	up	NM_001278548	chr10:49628233-49628292	MAPK8	Homo sapiens mitogen-activated protein kinase 8 (MAPK8), transcript variant 5, mRNA [NM_001278548]	GO:0005515|GO:0051403|GO:0002756|GO:0004705|GO:1900740|GO:0018105|GO:0018107|GO:0002755|GO:0009411|GO:0035033|GO:0038124|GO:0038123|GO:0034134|GO:0006950|GO:0002224|GO:0001503|GO:0045087|GO:0005654|GO:0034166|GO:0035666|GO:0034162|GO:0038095|GO:0046686|GO:0032091|GO:0034142|GO:0042826|GO:2001235|GO:0005634|GO:0005829|GO:0032880|GO:0005739|GO:0051090|GO:0034138|GO:0043066|GO:0048011|GO:0043065|GO:…	NM_001278548	Hs.138211	5599	187.333	16.6516	8.19144	3.23408	184.196	139.95	237.852	14.2879	15.0054	20.6615	8.23498	8.02693	8.3124	3.44521	3.0125	3.24454
A_33_P3315929	8.58074e-06	4.5703e-05	31.0357	up	NM_001244897	chr9:114986473-114986414	PTBP3	Homo sapiens polypyrimidine tract binding protein 3 (PTBP3), transcript variant 5, mRNA [NM_001244897]	GO:0008380|GO:0006397|GO:0043249|GO:0000166|GO:0033119|GO:0003723|GO:0045595|GO:0005634|GO:0009653	NM_001244897	Hs.269988	9991	1219.21	104.038	11.0167	6.06082	1226.14	915.306	1516.18	93.8623	92.8592	125.392	11.0772	10.8851	11.0877	6.33546	5.78605	6.06095
A_33_P3209346	1.31493e-07	6.914e-06	30.8855	up	NM_013417	chr9:95043166-95043107	IARS	Homo sapiens isoleucyl-tRNA synthetase (IARS), transcript variant 2, mRNA [NM_013417]	GO:0005515|GO:0010467|GO:0005737|GO:0002161|GO:0005730|GO:0005634|GO:0006428|GO:0005524|GO:0004822|GO:0006418|GO:0005829	NM_013417	Hs.445403	3376	1022.16	88.3512	10.759	5.81011	1031.33	798.546	1236.61	68.2489	95.6257	101.179	10.8203	10.6787	10.7779	5.86875	5.83576	5.72583
A_23_P89589	1.64518e-08	5.452e-06	30.8694	up	NM_002616	chr17:8044326-8044267	PER1	Homo sapiens period circadian clock 1 (PER1), mRNA [NM_002616]	GO:0005634|GO:0070888|GO:0000122|GO:0000978|GO:0000989|GO:0006351|GO:0032922|GO:0005737|GO:0009649|GO:0007623|GO:0009416|GO:0004871|GO:0045892	NM_002616	Hs.445534	5187	16243.6	1267.73	14.488	9.53993	15770.7	12688.9	20271.1	1087.86	1240.36	1474.96	14.4951	14.4725	14.4965	9.59159	9.55489	9.47331
A_23_P152218	0.0018968	0.00323856	30.832	up	NM_001950	chr16:67231510-67231789	E2F4	Homo sapiens E2F transcription factor 4, p107/p130-binding (E2F4), mRNA [NM_001950]	GO:0005515|GO:0010467|GO:0008361|GO:0005667|GO:0003700|GO:0006367|GO:0008015|GO:0019904|GO:0003677|GO:0006351|GO:0006884|GO:0042384|GO:0000083|GO:0045944|GO:0042127|GO:0002064|GO:0009887|GO:0005654|GO:0007179|GO:0000278|GO:0008134	NM_001950	Hs.108371	1874	1287.88	83.4913	10.6206	5.67425	474.567	617.153	2771.93	48.7065	99.2243	102.543	9.66983	10.2966	11.8954	5.38022	5.89234	5.75018
A_33_P3214096	2.55086e-05	9.6669e-05	30.8129	up	NM_001040619	chr1:212792519-212792578	ATF3	Homo sapiens activating transcription factor 3 (ATF3), transcript variant 4, mRNA [NM_001040619]	GO:0005515|GO:0008284|GO:0003700|GO:0003714|GO:0005730|GO:0006094|GO:0005634|GO:0035914|GO:0006351|GO:0030968|GO:0042802|GO:0043565|GO:0005654|GO:0006987|GO:0045892|GO:0044267	NM_001040619	Hs.460	467	122954	7247.83	16.9582	12.0127	123694	104659	140510	4412.11	7908.64	9422.75	16.9532	16.9757	16.9455	11.5674	12.2933	12.1774
A_23_P383278	4.17915e-06	2.9229e-05	30.6812	up	NM_023078	chr8:144686701-144686642	PYCRL	Homo sapiens pyrroline-5-carboxylate reductase-like (PYCRL), mRNA [NM_023078]	GO:0055129|GO:0042802|GO:0004735	NM_023078	Hs.165186	65263	4692.69	375.898	12.8178	7.87855	4732.73	3224.55	6120.77	349.588	332.279	445.827	12.886	12.6478	12.9197	8.09156	7.69952	7.84457
A_24_P258235	3.96612e-05	0.000133787	30.6622	up	NM_001004739	chr11:55595193-55595252	OR5L2	Homo sapiens olfactory receptor, family 5, subfamily L, member 2 (OR5L2), mRNA [NM_001004739]	GO:0004984|GO:0005886|GO:0004930|GO:0016021	NM_001004739	Hs.528356	26338	163315	8877.44	17.2555	12.3171	163130	147406	179410	5359.27	10334.6	10938.5	17.2508	17.265	17.2508	11.845	12.7031	12.4033
A_23_P78526	9.92972e-06	5.0306e-05	30.6159	up	NM_020219	chr19:45184500-45184559	CEACAM19	Homo sapiens carcinoembryonic antigen-related cell adhesion molecule 19 (CEACAM19), transcript variant 2, mRNA [NM_020219]	GO:0016021	NM_020219	Hs.416925	56971	34725.7	2616.14	15.475	10.5388	34343.7	22628.5	47204.8	1884.42	3026.5	2937.51	15.52	15.2953	15.6095	10.3463	10.8361	10.4338
A_23_P56288	3.46066e-07	9.299e-06	30.5051	up	NM_052925	chr19:54972922-54972981	LENG8	Homo sapiens leukocyte receptor cluster (LRC) member 8 (LENG8), mRNA [NM_052925]	GO:0005515	NM_052925	Hs.502378	114823	14634.9	1163.85	14.3346	9.40365	13788.2	10808	19308.4	881.247	1161.53	1448.78	14.3106	14.2527	14.4406	9.29921	9.46526	9.44646
A_23_P141044	1.35404e-07	6.989e-06	30.4902	up	NM_145271	chr16:30581086-30581027	ZNF688	Homo sapiens zinc finger protein 688 (ZNF688), transcript variant 1, mRNA [NM_145271]	GO:0008150|GO:0003674|GO:0006355|GO:0005634|GO:0005575|GO:0003677|GO:0046872|GO:0006351	NM_145271	Hs.301463	146542	80107.8	5084.07	16.4515	11.5213	76747.1	61499.5	102077	4124.04	5146.52	5981.65	16.4278	16.4278	16.499	11.4703	11.6323	11.4612
A_24_P178065	1.46229e-05	6.5491e-05	30.4289	up	BC038806	chr3:111604399-111604458	PHLDB2	Homo sapiens pleckstrin homology-like domain, family B, member 2, mRNA (cDNA clone IMAGE:5169755), complete cds. [BC038806]	GO:0005515|GO:0005737|GO:0005543|GO:0005886|GO:0045111		Hs.603252	90102	2557.95	205.348	11.9857	7.05833	2037.79	1794.13	3841.94	176.648	200.875	238.52	11.7805	11.8271	12.3495	7.19717	6.98233	6.99548
A_33_P3266255	3.22556e-08	5.664e-06	30.3382	up	NM_018590	chr10:43655983-43656042	CSGALNACT2	Homo sapiens chondroitin sulfate N-acetylgalactosaminyltransferase 2 (CSGALNACT2), mRNA [NM_018590]	GO:0050652|GO:0050653|GO:0050650|GO:0050651|GO:0005975|GO:0044281|GO:0046872|GO:0008376|GO:0030166|GO:0030173|GO:0030206|GO:0000139|GO:0032580|GO:0030204|GO:0030203|GO:0047237	NM_018590	Hs.657569	55454	322.162	30.9045	9.05153	4.12847	301.122	283.316	382.049	22.0648	33.8017	36.8469	8.98333	9.11988	9.0514	4.13792	4.14833	4.09917
A_33_P3229037	2.84957e-07	8.615e-06	30.3193	up		chr16:071841640-071841581							107.071	6.04842	7.34183	2.41967	104.263	84.4746	132.477	5	5.15753	7.98772	7.35898	7.24802	7.4185	2.37349	2.36051	2.52502
A_24_P301547	6.28259e-06	3.7451e-05	30.2023	up	NM_017941	chr17:71232691-71232750	C17orf80	Homo sapiens chromosome 17 open reading frame 80 (C17orf80), transcript variant 1, mRNA [NM_017941]	GO:0016021	NM_017941	Hs.12929	55028	199.603	19.4067	8.29422	3.37763	207.573	150.052	241.184	14.7841	16.9016	26.5345	8.41625	8.13418	8.33223	3.48566	3.11212	3.53512
A_33_P3353873	1.53469e-06	1.6943e-05	30.0779	up		chr19:002524710-002524651							389.636	37.935	9.35363	4.443	402.11	353.391	413.408	25.1341	40.1053	48.5655	9.42225	9.46694	9.17171	4.35129	4.41801	4.55971
A_23_P119593	7.70736e-06	4.2679e-05	30.0553	up	NM_024794	chr19:15337870-15337811	EPHX3	Homo sapiens epoxide hydrolase 3 (EPHX3), transcript variant 1, mRNA [NM_024794]	GO:0008150|GO:0003674|GO:0016787|GO:0005576|GO:0005575	NM_024794	Hs.156457	79852	56490.4	4057.12	16.0735	11.1639	58072.2	44005.6	67393.3	2842.65	4663.37	4665.33	16.119	16.0458	16.0556	10.9266	11.4787	11.0865
A_33_P3209716	9.14105e-07	1.3354e-05	30.0013	up	NM_001206885	chr11:57582867-57582926	CTNND1	Homo sapiens catenin (cadherin-associated protein), delta 1 (CTNND1), transcript variant 16, mRNA [NM_001206885]	GO:0005515|GO:0060690|GO:0005886|GO:0005634|GO:0001738|GO:0005829|GO:0005737|GO:0016337|GO:0005913|GO:0005911|GO:0007155|GO:0016055|GO:0090090|GO:0007435|GO:0006355|GO:0045296|GO:0019903|GO:0034329|GO:0019904|GO:0005102|GO:0030496|GO:0006351|GO:0030027|GO:0045216|GO:0030216|GO:0034332	NM_001206885	Hs.166011	1500	865.419	77.7275	10.5216	5.61468	847.781	700.948	1047.53	65.1743	76.0565	91.9515	10.5297	10.493	10.5422	5.796	5.46997	5.57806
A_23_P115519	9.85255e-07	1.3699e-05	29.9764	up	NM_032563	chr1:152552017-152551958	LCE3D	Homo sapiens late cornified envelope 3D (LCE3D), mRNA [NM_032563]	GO:0031424	NM_032563	Hs.244349	84648	7039.07	585.413	13.3844	8.47865	6092.05	5364.37	9660.79	453.409	599.511	703.319	13.2473	13.3442	13.5617	8.42709	8.54164	8.4672
A_33_P3349693	1.05476e-06	1.4104e-05	29.9261	up	NM_182551	chr2:30790982-30791041	LCLAT1	Homo sapiens lysocardiolipin acyltransferase 1 (LCLAT1), transcript variant 1, mRNA [NM_182551]	GO:0035965|GO:0019432|GO:0016024|GO:0005789|GO:0007275|GO:0044281|GO:0016021|GO:0006644|GO:0006654|GO:0003841|GO:0044255|GO:0046474	NM_182551	Hs.468048	253558	729.511	66.6195	10.2742	5.37087	723.101	606.692	858.74	55.466	65.0412	79.3511	10.3031	10.2687	10.2508	5.55696	5.21779	5.33785
A_33_P3302741	2.77154e-05	0.000102595	29.8478	up	AK131291	chr18:32843170-32843111	ZSCAN30	zinc finger and SCAN domain containing 30 [Source:HGNC Symbol;Acc:33517] [ENST00000383091]	GO:0003700|GO:0005634|GO:0003677|GO:0046872|GO:0006351		Hs.619840	100101467	272.764	26.5977	8.80053	3.90098	252.241	250.896	315.156	24.8453	26.4489	28.4989	8.71619	8.94091	8.74451	4.33358	3.70841	3.66095
A_23_P53724	1.51075e-05	6.6966e-05	29.8448	up	NM_014718	chr12:7310251-7310559	CLSTN3	Homo sapiens calsyntenin 3 (CLSTN3), mRNA [NM_014718]	GO:0000139|GO:0045211|GO:0005509|GO:0005789|GO:0016021|GO:0007156	NM_014718	Hs.535378	9746	1180.31	109.192	10.9703	6.07091	1162.63	915.918	1462.39	61.0207	132.05	134.506	10.9904	10.8871	11.0335	5.7028	6.34207	6.16785
A_23_P207842	5.88768e-05	0.0001817	29.6934	up	NM_001024809	chr17:38513174-38513233	RARA	Homo sapiens retinoic acid receptor, alpha (RARA), transcript variant 2, mRNA [NM_001024809]	GO:0005515|GO:0010467|GO:0001657|GO:0000790|GO:0003417|GO:0032753|GO:0006367|GO:0003700|GO:0032754|GO:0071300|GO:0055012|GO:0003707|GO:0007283|GO:0003708|GO:0007281|GO:0043025|GO:0070374|GO:0051018|GO:0032355|GO:0032689|GO:0046982|GO:0009986|GO:0003714|GO:0003713|GO:0019904|GO:0032720|GO:0043277|GO:0044323|GO:0071391|GO:0014068|GO:0000122|GO:0045787|GO:0031490|GO:0048384|GO:0008270|GO:0005654|GO:…	NM_001024809	Hs.654583	5914	8474.45	750.129	13.6362	8.74416	7753.1	6068.87	11601.4	395.322	919.03	936.035	13.5772	13.5169	13.8145	8.24948	9.12933	8.85366
A_33_P3309646	8.47121e-07	1.2972e-05	29.5446	up	AK090395	chr7:143427409-143427468		family with sequence similarity 115, member C [Source:HGNC Symbol;Acc:26878] [ENST00000441159]			Hs.743565		3169.33	277.605	12.3507	7.46585	2947.47	2950.58	3609.95	221.169	288.12	323.524	12.2622	12.5334	12.2564	7.48896	7.49284	7.41575
A_32_P199767	0.000600368	0.00119654	29.399	up	NM_001037735	chrX:47918269-47918210	ZNF630	Homo sapiens zinc finger protein 630 (ZNF630), transcript variant 1, mRNA [NM_001037735]	GO:0006355|GO:0005634|GO:0003677|GO:0046872|GO:0006351	NM_001037735	Hs.650883	57232	1194.32	108.441	10.9645	6.08682	845.036	1499.65	1238.27	135.968	83.7075	105.647	10.5268	11.5874	10.7794	6.83891	5.62494	5.7966
A_33_P3226542	7.86229e-06	4.3224e-05	29.3558	up	NR_003271	chr17:18965382-18965441	SNORD3B-1	Homo sapiens small nucleolar RNA, C/D box 3B-1 (SNORD3B-1), small nucleolar RNA [NR_003271]		NR_003271	Hs.658815	26851	19112.2	1540.19	14.6781	9.80253	21839.7	13417.1	22079.8	1502.99	1264.76	1852.82	14.8795	14.5381	14.6167	10.0303	9.58346	9.79384
A_33_P3409245	6.09566e-06	3.6768e-05	29.3446	up	XR_110199	chr6:168067630-168067571	LOC401286	PREDICTED: Homo sapiens uncharacterized LOC401286 (LOC401286), transcript variant X1, misc_RNA [XR_110199]		XR_110199	Hs.487182	401286	44067.2	3392.95	15.7802	10.9052	42569.8	33240.1	56391.8	2351.44	3840.58	3986.82	15.7435	15.7524	15.8447	10.6568	11.18	10.8787
A_33_P3370424	2.24419e-07	8.071e-06	29.3117	up	NM_017617	chr9:139390582-139390523	NOTCH1	Homo sapiens notch 1 (NOTCH1), mRNA [NM_017617]	GO:0005515|GO:0010467|GO:0007386|GO:0007220|GO:0001190|GO:0003700|GO:0006367|GO:0003180|GO:0003181|GO:0003184|GO:0010832|GO:0007409|GO:0007221|GO:0007507|GO:0001947|GO:0007219|GO:0014031|GO:0003241|GO:0009986|GO:0001708|GO:0003273|GO:0005509|GO:0003270|GO:0001047|GO:0014807|GO:0000122|GO:0001701|GO:0001889|GO:0005789|GO:0010001|GO:0005654|GO:0002437|GO:0008284|GO:0007368|GO:0003160|GO:0008285|GO:…	NM_017617	Hs.495473	4851	5075.7	429.144	12.9372	8.06381	4857.37	3735.34	6634.37	351.547	440.483	495.404	12.9226	12.8467	13.0423	8.09804	8.10308	7.9903
A_33_P3299865	1.22122e-06	1.5147e-05	29.3095	up	NM_003541	chr6:27799148-27799089	HIST1H4K	Homo sapiens histone cluster 1, H4k (HIST1H4K), mRNA [NM_003541]		NM_003541	Hs.528055	8362	25492.6	2063.91	15.089	10.2157	27114.2	19446.7	29916.9	1918.87	1788.98	2483.88	15.1985	15.0661	15.0024	10.3699	10.0726	10.2045
A_33_P3248749	1.4871e-06	1.6708e-05	29.2991	up	AK055407	chr6:43640091-43640150	RSPH9	radial spoke head 9 homolog (Chlamydomonas) [Source:HGNC Symbol;Acc:21057] [ENST00000372165]	GO:0035083|GO:0031514|GO:0003341|GO:0035085|GO:0005856			221421	12049.3	1018.49	14.1006	9.22777	12329	8740.88	15078	767.589	1125.12	1162.76	14.1642	14.0044	14.1331	9.11872	9.42169	9.14291
A_24_P128145	4.78904e-06	3.1623e-05	29.2801	up	NM_001880	chr2:175979528-175979469	ATF2	Homo sapiens activating transcription factor 2 (ATF2), transcript variant 1, mRNA [NM_001880]	GO:0005515|GO:0034142|GO:0003700|GO:0006366|GO:0035497|GO:0031573|GO:0003705|GO:0032915|GO:0005634|GO:0005741|GO:0051403|GO:0046872|GO:0051090|GO:0002756|GO:0051091|GO:0005737|GO:0008140|GO:0002755|GO:0045444|GO:0034138|GO:0004402|GO:0001102|GO:0006355|GO:0038124|GO:0046982|GO:0038123|GO:0019901|GO:0016573|GO:0006357|GO:0034134|GO:0003713|GO:0035861|GO:0005730|GO:0006970|GO:0002224|GO:0003151|GO:…	NM_001880	Hs.592510	1386	895.559	81.5557	10.5566	5.68476	918.553	662.246	1105.88	70.3546	75.8646	98.4478	10.6413	10.4111	10.6175	5.90402	5.46687	5.6834
A_33_P3233834	5.94035e-07	1.1194e-05	29.237	up	NM_001190981	chr5:55260096-55260037	IL6ST	Homo sapiens interleukin 6 signal transducer (gp130, oncostatin M receptor) (IL6ST), transcript variant 3, mRNA [NM_001190981]	GO:0005515|GO:0005138|GO:0004921|GO:0008284|GO:0005886|GO:0004924|GO:0004923|GO:0019221|GO:0019981|GO:0005615|GO:0042803|GO:0030425|GO:0070110|GO:0002675|GO:0019838|GO:0042102|GO:0043025|GO:0070104|GO:0070102|GO:0004897|GO:0034097|GO:0002821|GO:0008593|GO:0010613|GO:0070106|GO:0043066|GO:0042517|GO:0004915|GO:0005977|GO:0042511|GO:0005576|GO:0005896|GO:0019970|GO:0070120|GO:0010575|GO:0038165|GO:…	NM_001190981	Hs.532082	3572	1109.71	100.626	10.8765	6.0068	1159.89	837.487	1331.74	80.3374	100.192	121.348	10.9848	10.7538	10.891	6.09869	5.91006	6.01164
A_33_P3247237	7.27054e-05	0.000212915	29.192	up	NM_001131015	chr9:130943088-130943029	CIZ1	Homo sapiens CDKN1A interacting zinc finger protein 1 (CIZ1), transcript variant 2, mRNA [NM_001131015]	GO:0005515|GO:0032298|GO:0030332|GO:0008270|GO:0005634|GO:0003676|GO:0051658	NM_001131015	Hs.212395	25792	366.982	35.8832	9.25388	4.38637	355.058	306.068	439.821	36.8656	30.7518	40.0321	9.24958	9.24492	9.26713	4.94324	3.97523	4.24065
A_33_P3348973	1.69157e-06	1.7815e-05	29.1552	up	NM_001178000	chr2:209168982-209169041	PIKFYVE	Homo sapiens phosphoinositide kinase, FYVE finger containing (PIKFYVE), transcript variant 4, mRNA [NM_001178000]	GO:0005515|GO:0000285|GO:0048471|GO:0034504|GO:0043813|GO:0006661|GO:0036092|GO:0044281|GO:0031410|GO:0005524|GO:0046872|GO:0006898|GO:0032288|GO:0005829|GO:0016308|GO:0035556|GO:0000139|GO:0031901|GO:0031902|GO:0042147|GO:0045121|GO:0006644|GO:0044267|GO:0010008	NM_001178000	Hs.744997	200576	812.147	75.7128	10.4416	5.57597	779.578	695.974	960.89	64.6118	73.3676	89.1589	10.4163	10.4846	10.4241	5.78358	5.4085	5.53581
A_33_P3307163	8.87847e-08	6.441e-06	29.1401	up	NM_001134363	chr10:112540744-112540803	RBM20	Homo sapiens RNA binding motif protein 20 (RBM20), mRNA [NM_001134363]	GO:0008380|GO:0007507|GO:0006397|GO:0000166|GO:0003723|GO:0008270|GO:0005634|GO:0033120	NM_001134363	Hs.116630	282996	1905.47	169.281	11.6362	6.77127	1819.22	1472.34	2424.86	133.111	173.279	201.453	11.6189	11.5593	11.7304	6.80955	6.75364	6.75061
A_24_P201171	4.1792e-07	9.949e-06	29.0766	up	NM_003165	chr9:130454192-130454251	STXBP1	Homo sapiens syntaxin binding protein 1 (STXBP1), transcript variant 1, mRNA [NM_003165]	GO:0005886|GO:0007268|GO:0060292|GO:0044281|GO:0015031|GO:0007269|GO:0006904|GO:0005829|GO:0042802|GO:0005739|GO:0007412|GO:0005737|GO:0043524|GO:0000149|GO:0031091|GO:0017075|GO:0019905|GO:0019901|GO:0019904|GO:0050821|GO:0010807|GO:0007274|GO:0014047|GO:0070527|GO:0043234|GO:0047485|GO:0006112|GO:0050796|GO:0045956|GO:0002576|GO:0016188|GO:0032229	NM_003165	Hs.288229	6812	1535.23	140.157	11.3569	6.49512	1455.65	1299.41	1850.63	113.134	131.983	175.354	11.3347	11.3792	11.3569	6.59094	6.34067	6.55373
A_24_P127748	7.22582e-07	1.199e-05	29.0497	up	NM_015097	chr3:33653556-33653497	CLASP2	Homo sapiens cytoplasmic linker associated protein 2 (CLASP2), transcript variant 1, mRNA [NM_015097]	GO:0005828|GO:0005802|GO:0005515|GO:0005881|GO:0005886|GO:0034453|GO:0005829|GO:0005737|GO:0051010|GO:0007411|GO:0008107|GO:0031023|GO:0005938|GO:0005794|GO:0005815|GO:0031110|GO:0005874|GO:0032886|GO:0032587|GO:0007067|GO:0007163|GO:0007020|GO:0000777|GO:0007026|GO:0000278|GO:0051301	NM_015097	Hs.108614	23122	262.879	26.4094	8.72565	3.86521	264.199	203.105	321.332	20.1939	26.9616	32.0729	8.78848	8.60916	8.77932	3.98443	3.74425	3.86693
A_33_P3390521	5.93608e-05	0.000182838	29.0407	up	NM_023079	chr17:47004420-47004479	UBE2Z	Homo sapiens ubiquitin-conjugating enzyme E2Z (UBE2Z), mRNA [NM_023079]	GO:0005737|GO:0004842|GO:0005730|GO:0006915|GO:0005634|GO:0005524	NM_023079	Hs.514297	65264	693.708	64.3067	10.1665	5.30649	875.735	464.911	740.478	56.234	56.0737	80.6125	10.5768	9.8808	10.0418	5.57849	4.97819	5.36279
A_23_P343366	3.23359e-05	0.000114877	28.9125	up	NM_152367	chr1:116676755-116676814	MAB21L3	Homo sapiens mab-21-like 3 (C. elegans) (MAB21L3), mRNA [NM_152367]		NM_152367	Hs.376194	126868	2660.74	235.116	12.0452	7.19162	2952.17	1631.84	3398.2	139.966	267.95	297.43	12.2658	11.7025	12.1675	6.88126	7.39761	7.29599
A_23_P13934	7.21689e-06	4.0813e-05	28.8332	up	NR_026661	chr12:110172213-110172154	FAM222A-AS1	Homo sapiens FAM222A antisense RNA 1 (FAM222A-AS1), transcript variant 1, long non-coding RNA [NR_026661]		NR_026661	Hs.675961	84983	719.543	70.375	10.2571	5.40744	790.224	580.75	787.656	45.4669	67.9459	97.7122	10.4358	10.2076	10.1279	5.26724	5.28418	5.67091
A_33_P3255949	3.26158e-06	2.5444e-05	28.8168	up	NM_001113756	chr22:50964244-50964185	TYMP	Homo sapiens thymidine phosphorylase (TYMP), transcript variant 3, mRNA [NM_001113756]	GO:0009032|GO:0055086|GO:0044281|GO:0043097|GO:0001525|GO:0006220|GO:0004645|GO:0005161|GO:0030154|GO:0005829|GO:0006260|GO:0016154|GO:0046135|GO:0006935|GO:0016763|GO:0006206|GO:0008083	NM_001113756	Hs.180903	1890	85289.4	5570.63	16.5126	11.6638	93114.7	60540.2	102213	4742.64	5949.84	6019.41	16.6292	16.3824	16.5262	11.6644	11.8552	11.4717
A_24_P372932	4.43935e-06	3.0275e-05	28.8022	up	NM_000319	chr12:7362698-7362757	PEX5	Homo sapiens peroxisomal biogenesis factor 5 (PEX5), transcript variant 2, mRNA [NM_000319]	GO:0005515|GO:0000038|GO:0006625|GO:0005782|GO:0016560|GO:0031267|GO:0016561|GO:0045046|GO:0005829|GO:0050905|GO:0005737|GO:0021795|GO:0048468|GO:0040018|GO:0016558|GO:0005778|GO:0021895|GO:0005777|GO:0051262|GO:0006635|GO:0005794|GO:0000268|GO:0008022|GO:0043234|GO:0047485|GO:0016020|GO:0005052|GO:0007006|GO:0001764|GO:0019899|GO:0007029	NM_000319	Hs.567327	5830	577.969	55.9129	9.93398	5.08587	519.43	535.852	678.625	40.9512	67.5801	59.2073	9.8055	10.0864	9.91004	5.10531	5.27712	4.87518
A_33_P3319113	3.16845e-06	2.5046e-05	28.7929	up	NM_017990	chr16:70164384-70164443	PDPR	Homo sapiens pyruvate dehydrogenase phosphatase regulatory subunit (PDPR), mRNA [NM_017990]	GO:0010510|GO:0006090|GO:0005759|GO:0016491|GO:0006546|GO:0004047|GO:0044281|GO:0044237	NM_017990	Hs.744043	55066	140.989	12.4634	7.78656	2.93892	132.718	126.692	163.558	8.02437	10.3264	19.0395	7.74031	7.87308	7.74629	2.92657	2.73151	3.15868
A_23_P502553	1.837e-06	1.8446e-05	28.7616	up	NM_171982	chr8:27143339-27143280	TRIM35	Homo sapiens tripartite motif containing 35 (TRIM35), mRNA [NM_171982]	GO:0003674|GO:0005737|GO:0043065|GO:0008285|GO:0045930|GO:0005730|GO:0006915|GO:0008270|GO:0005634	NM_171982	Hs.104223	23087	22551	1842.92	14.9001	10.054	22870.3	14733	30049.8	1671.91	1651.09	2205.75	14.978	14.7161	15.0061	10.1788	9.94919	10.034
A_33_P3280003	1.02348e-06	1.3905e-05	28.7415	up	NM_004667	chr15:28474666-28474607	HERC2	Homo sapiens HECT and RLD domain containing E3 ubiquitin protein ligase 2 (HERC2), mRNA [NM_004667]	GO:0005515|GO:0032183|GO:0004842|GO:0016567|GO:0005814|GO:0005634|GO:0006886|GO:0006974|GO:0005085|GO:0005737|GO:0006281|GO:0042787|GO:0008270|GO:0031625|GO:0020037	NM_004667	Hs.434890	8924	234.433	24.1984	8.55281	3.70775	229.029	192.625	281.645	18.3739	23.8307	30.3907	8.55792	8.52364	8.57686	3.83549	3.51676	3.77099
A_24_P383850	2.50096e-06	2.1837e-05	28.7373	up	NM_003760	chr1:21268056-21267997	EIF4G3	Homo sapiens eukaryotic translation initiation factor 4 gamma, 3 (EIF4G3), transcript variant 3, mRNA [NM_003760]	GO:0000339|GO:0016281|GO:0019048|GO:0019221|GO:0006446|GO:0003743|GO:0008135|GO:0005829	NM_003760	Hs.467084	8672	1252.01	116.852	11.0736	6.22876	1180.23	1130.73	1445.07	96.7913	107.19	146.575	11.0155	11.1945	11.0108	6.37899	6.02069	6.28661
A_33_P3318444	1.50703e-07	7.241e-06	28.7164	up	NM_001146684	chr17:8296576-8296517	RNF222	Homo sapiens ring finger protein 222 (RNF222), mRNA [NM_001146684]	GO:0008270|GO:0016021	NM_001146684	Hs.526550	643904	30584.4	2520.76	15.3408	10.497	28215.9	24424.5	39112.9	2050.53	2504.33	3007.41	15.2459	15.4029	15.3737	10.4503	10.5708	10.4699
A_24_P916656	8.39721e-05	0.00023737	28.6026	up	NM_014478	chr7:65618600-65618659	CRCP	Homo sapiens CGRP receptor component (CRCP), transcript variant 1, mRNA [NM_014478]	GO:0004948|GO:0009360|GO:0001669|GO:0005886|GO:0003899|GO:0005634|GO:0006383|GO:0051607|GO:0000166|GO:0007218|GO:0045087|GO:0007340|GO:0001635	NM_014478	Hs.300684	27297	930.451	85.6004	10.5729	5.73478	1057.97	573.051	1160.33	75.454	68.4839	112.863	10.8512	10.1864	10.6809	6.0078	5.29682	5.89972
A_33_P3329153	3.94947e-06	2.834e-05	28.5727	up	NM_031267	chr7:40102633-40102692	CDK13	Homo sapiens cyclin-dependent kinase 13 (CDK13), transcript variant 2, mRNA [NM_031267]	GO:0070816|GO:0005515|GO:0030097|GO:0007088|GO:0008284|GO:0019908|GO:0030332|GO:0007275|GO:0005524|GO:0008353|GO:0004672|GO:0016607|GO:0000380|GO:0019048|GO:0004693	NM_031267	Hs.233552	8621	613.598	59.2116	10.0227	5.1861	619.697	495.961	725.136	49.8135	54.967	72.8542	10.0823	9.97606	10.0096	5.40929	4.94496	5.20406
A_33_P3343845	6.27808e-06	3.7446e-05	28.5364	up	NM_175709	chr22:39529778-39529719	CBX7	Homo sapiens chromobox homolog 7 (CBX7), mRNA [NM_175709]	GO:0035102|GO:0031519|GO:0005515|GO:0000792|GO:0003727|GO:0000790|GO:0003682|GO:0005634|GO:0035064|GO:0000122|GO:0006351|GO:0016568	NM_175709	Hs.356416	23492	24354.3	2049.58	15.0274	10.1926	25479.2	18403.8	29179.9	1461.62	2375.44	2311.68	15.1053	15.0024	14.9743	9.9926	10.4855	10.0997
A_33_P3355014	0.00135894	0.00242206	28.5209	up	NM_182526	chr14:67937042-67936983	TMEM229B	Homo sapiens transmembrane protein 229B (TMEM229B), mRNA [NM_182526]	GO:0016021	NM_182526	Hs.509707	161145	1023.06	106.35	10.768	5.93401	916.594	930.438	1222.14	92.0941	172.089	54.8663	10.6374	10.91	10.7565	6.30591	6.74208	4.75404
A_33_P3736691	1.60512e-06	1.735e-05	28.4315	up	NM_025189	chr19:21240166-21240225	ZNF430	Homo sapiens zinc finger protein 430 (ZNF430), transcript variant 1, mRNA [NM_025189]	GO:0006355|GO:0005634|GO:0003677|GO:0046872|GO:0006351	NM_025189	Hs.729202	80264	6709.09	615.413	13.3541	8.52471	6615.9	5567.64	7943.73	415.886	659.006	771.347	13.3542	13.3992	13.3089	8.31648	8.67	8.58766
A_23_P115011	1.26737e-05	5.9561e-05	28.4186	up	NM_019032	chr1:150532922-150532981	ADAMTSL4	Homo sapiens ADAMTS-like 4 (ADAMTSL4), transcript variant 1, mRNA [NM_019032]	GO:0005515|GO:0043065|GO:0030198|GO:0006915|GO:0005575|GO:0005614|GO:0004222|GO:0002020	NM_019032	Hs.516243	54507	219.79	22.7487	8.46007	3.63131	194.393	198.942	266.036	19.3523	20.7984	28.0953	8.3146	8.57653	8.48908	3.91881	3.33795	3.63716
A_23_P393080	2.4845e-06	2.1759e-05	28.4141	up	NM_005185	chr10:5567079-5567138	CALML3	Homo sapiens calmodulin-like 3 (CALML3), mRNA [NM_005185]	GO:0005515|GO:0005509	NM_005185	Hs.239600	810	4889.66	427.467	12.8689	8.0404	4869.67	3254.73	6544.59	311.193	447.129	524.077	12.9269	12.6606	13.0193	7.92724	8.12539	8.06858
A_23_P428999	2.06023e-05	8.322e-05	28.3701	up	NM_006540	chr8:71024424-71024365	NCOA2	Homo sapiens nuclear receptor coactivator 2 (NCOA2), mRNA [NM_006540]	GO:0005515|GO:0016922|GO:0006355|GO:0003713|GO:0035257|GO:0005634|GO:0044281|GO:0000122|GO:0006351|GO:0030375|GO:0005737|GO:0030374|GO:0045944|GO:0003682|GO:0046983|GO:0005654|GO:0004871|GO:0044255|GO:0030521|GO:0004402	NM_006540	Hs.446678	10499	299.895	31.2967	8.94121	4.11491	284.182	251.486	364.018	22.9891	26.5643	44.3368	8.89911	8.9456	8.97892	4.21318	3.71729	4.41427
A_23_P131139	2.24663e-05	8.8412e-05	28.3063	up	NM_052952	chr2:189599336-189599277	DIRC1	Homo sapiens disrupted in renal carcinoma 1 (DIRC1), mRNA [NM_052952]		NM_052952	Hs.470892	116093	28757.3	2440.73	15.2436	10.4206	28314.9	21505.9	36451.2	1579.47	2993.22	2749.5	15.2562	15.2047	15.27	10.0946	10.8182	10.349
A_33_P3255304	2.0064e-06	1.935e-05	28.2464	up	NM_001099781	chr22:24615682-24615623	GGT5	Homo sapiens gamma-glutamyltransferase 5 (GGT5), transcript variant 1, mRNA [NM_001099781]	GO:0019369|GO:0019370|GO:0006520|GO:0006954|GO:0005886|GO:0003840|GO:0006750|GO:0006749|GO:0044281|GO:0016021|GO:0031362|GO:0006691	NM_001099781	Hs.437156	2687	994.003	94.9212	10.7118	5.89178	1016.09	756.607	1209.31	60.9974	109.551	114.215	10.7925	10.6073	10.7356	5.70233	6.0533	5.91971
A_33_P3362371	4.68427e-06	3.124e-05	28.0807	up	NM_001265591	chr11:63449006-63449065	RTN3	Homo sapiens reticulon 3 (RTN3), transcript variant 7, mRNA [NM_001265591]	GO:0000139|GO:0005783|GO:0019048|GO:0071786|GO:0006950|GO:0005789|GO:0006915|GO:0016021|GO:0016192|GO:0005615	NM_001265591	Hs.743229	10313	16641.7	1457.19	14.5402	9.72865	16102.5	13981.1	19841.5	1161.38	1687.27	1522.91	14.5313	14.6167	14.4725	9.68558	9.98449	9.51587
A_24_P583225	1.47974e-05	6.5987e-05	28.0135	up	NR_026999	chr7:39821393-39821452	LINC00265	Homo sapiens long intergenic non-protein coding RNA 265 (LINC00265), long non-coding RNA [NR_026999]		NR_026999	Hs.414183	349114	834.968	80.8738	10.4726	5.66457	839.379	668.307	997.217	73.4117	69.4519	99.7577	10.5167	10.4241	10.4771	5.96979	5.31843	5.70551
A_33_P3403044	1.23797e-07	6.905e-06	28.0096	up	NM_005911	chr2:85771178-85771237	MAT2A	Homo sapiens methionine adenosyltransferase II, alpha (MAT2A), mRNA [NM_005911]	GO:0005515|GO:0034641|GO:0006805|GO:0000096|GO:0006556|GO:0044281|GO:0032259|GO:0006730|GO:0005524|GO:0004478|GO:0046872|GO:0005829	NM_005911	Hs.516157	4144	4393.89	394.195	12.7549	7.94702	4543.1	3367.75	5270.83	335.341	384.481	462.764	12.8273	12.7031	12.7342	8.03384	7.91499	7.89221
A_33_P3236558	5.83539e-05	0.000180465	27.9929	up	NM_019118	chr1:32686794-32686735	TMEM234	Homo sapiens transmembrane protein 234 (TMEM234), mRNA [NM_019118]	GO:0016021	NM_019118	Hs.272299	56063	5315.59	461.579	12.9472	8.14017	6007.27	2783.94	7155.56	319.088	496.671	568.977	13.2345	12.4412	13.1658	7.96514	8.2753	8.18008
A_33_P3381305	2.63463e-07	8.454e-06	27.838	up		chr14:104670847-104670906							7697.42	716.394	13.5507	8.75169	7326.72	6604.72	9160.82	558.074	742.029	849.079	13.5037	13.6627	13.4856	8.69781	8.83176	8.72549
A_23_P161218	6.435e-05	0.00019435	27.7543	up	NM_014391	chr10:92672621-92672562	ANKRD1	Homo sapiens ankyrin repeat domain 1 (cardiac muscle) (ANKRD1), mRNA [NM_014391]	GO:0005515|GO:0042826|GO:0050714|GO:0071560|GO:0005634|GO:0044281|GO:0035914|GO:0005829|GO:0002039|GO:0005737|GO:0045944|GO:0071356|GO:0001085|GO:0055008|GO:0044255|GO:0005667|GO:0001105|GO:0043065|GO:0003714|GO:0045214|GO:0071456|GO:0070412|GO:0035994|GO:0000122|GO:0003677|GO:0035690|GO:0031432|GO:0071407|GO:0071222|GO:0071347|GO:0010976|GO:0043517|GO:2000279|GO:0005654|GO:0071260|GO:0031674	NM_014391	Hs.448589	27063	178.697	17.0976	8.10701	3.31237	191.736	123.552	220.801	17.3687	19.4307	14.4934	8.29508	7.83291	8.19304	3.74469	3.26715	2.92527
A_23_P73702	3.08561e-05	0.000110961	27.7534	up	NM_005120	chrX:70357469-70357618	MED12	Homo sapiens mediator complex subunit 12 (MED12), mRNA [NM_005120]	GO:0005515|GO:0010467|GO:0006367|GO:0008013|GO:0030178|GO:0005634|GO:0090245|GO:0007507|GO:0046966|GO:0030374|GO:0030518|GO:0042809|GO:0045944|GO:0004872|GO:0060070|GO:0060071|GO:0003712|GO:0001104|GO:0003713|GO:0019904|GO:0001843|GO:0008022|GO:0003682|GO:0016592|GO:0019827|GO:0005654|GO:0045893|GO:0030521	NM_005120	Hs.409226	9968	566.786	56.2092	9.90808	5.11348	543.526	505.87	650.962	55.588	52.4655	60.5741	9.8736	10.0055	9.84509	5.56035	4.86788	4.91222
A_33_P3289976	2.79287e-06	2.3393e-05	27.7245	up		chr9:067343662-067343603							28377.9	2379.46	15.2215	10.4284	28944.2	21178.9	35010.5	2095.72	2572.16	2470.49	15.2823	15.1698	15.2123	10.4796	10.6076	10.198
A_32_P393316	1.47156e-06	1.6607e-05	27.6541	up	NM_001098531	chr12:48128514-48128455	RAPGEF3	Homo sapiens Rap guanine nucleotide exchange factor (GEF) 3 (RAPGEF3), transcript variant 1, mRNA [NM_001098531]	GO:0005515|GO:0008603|GO:0005886|GO:0008283|GO:0044281|GO:0032854|GO:0005085|GO:2000249|GO:0030552|GO:0061028|GO:0017034|GO:0005952|GO:0032486|GO:0030168|GO:0001525|GO:0045766|GO:0012505|GO:0007165|GO:0006112|GO:0016020|GO:0050796|GO:0007596|GO:0019933|GO:0051496|GO:0030822|GO:0071320	NM_001098531	Hs.8578	10411	9317.24	841.826	13.7611	8.9717	8437.9	6593.39	12920.4	671.306	900.137	954.035	13.6951	13.6613	13.927	8.935	9.10053	8.87957
A_32_P102062	0.000106477	0.000285795	27.4558	up	NM_001455	chr6:108985954-108986013	FOXO3	Homo sapiens forkhead box O3 (FOXO3), transcript variant 1, mRNA [NM_001455]	GO:0005515|GO:0008286|GO:0007389|GO:0003700|GO:0005634|GO:0001556|GO:0009790|GO:0005829|GO:0005737|GO:0043525|GO:0007173|GO:0045944|GO:0042127|GO:0009888|GO:0048011|GO:0030330|GO:0019901|GO:0008301|GO:0048015|GO:0001544|GO:0006915|GO:0001542|GO:0042593|GO:0000122|GO:0003677|GO:0006351|GO:0006417|GO:0006974|GO:0001547|GO:0043565|GO:0016020|GO:0045648|GO:0008543|GO:0045087|GO:0005654|GO:0045893|GO:…	NM_001455	Hs.220950	2309	1081.98	105.459	10.8398	6.06076	1074.45	832.996	1338.5	91.7135	140.034	84.6291	10.8733	10.7457	10.9003	6.29906	6.4349	5.44831
A_33_P3362153	1.88199e-05	7.825e-05	27.4304	up	NM_001190764	chr19:55890672-55890613	TMEM238	Homo sapiens transmembrane protein 238 (TMEM238), mRNA [NM_001190764]	GO:0016021	NM_001190764	Hs.534672	388564	64191.7	4869.23	16.2115	11.4338	66998.8	46093.5	79482.9	3425.56	5832.75	5349.39	16.2578	16.1317	16.2449	11.1845	11.8241	11.2927
A_33_P3282614	2.3139e-07	8.146e-06	27.4216	up	NM_001256699	chr9:140147856-140147915	C9orf173	Homo sapiens chromosome 9 open reading frame 173 (C9orf173), transcript variant 1, mRNA [NM_001256699]		NM_001256699	Hs.372640	441476	122437	7741.72	16.9507	12.1734	122507	103837	140967	6235.83	7979.41	9009.93	16.9455	16.9532	16.9532	12.1001	12.307	12.1131
A_32_P530933	2.17392e-08	5.497e-06	27.3996	up	NM_015617	chr15:55838894-55838835	PYGO1	Homo sapiens pygopus family PHD finger 1 (PYGO1), mRNA [NM_015617]	GO:0005515|GO:0034504|GO:0001822|GO:0045944|GO:0008270|GO:0005634|GO:0016055|GO:0009791	NM_015617	Hs.256587	26108	364.889	38.0794	9.24175	4.46567	365.059	298.536	431.073	26.3444	42.5837	45.3099	9.28764	9.20051	9.2371	4.42688	4.51788	4.45224
A_23_P62953	2.45732e-05	9.4224e-05	27.3951	up	NM_002585	chr1:164781270-164781329	PBX1	Homo sapiens pre-B-cell leukemia homeobox 1 (PBX1), transcript variant 1, mRNA [NM_002585]	GO:0005515|GO:0008284|GO:0006694|GO:0001658|GO:0003700|GO:0030325|GO:0048706|GO:0048538|GO:0005634|GO:0009954|GO:0030326|GO:0048536|GO:0009952|GO:0043433|GO:0005737|GO:0030278|GO:0009887|GO:0007548|GO:0035162|GO:0005667|GO:0046982|GO:0005730|GO:0003677|GO:0043565|GO:0001077|GO:0010971|GO:0045665|GO:0008134	NM_002585	Hs.557097	5087	512.816	50.4937	9.70627	4.93042	425.901	387.013	725.535	42.6888	46.1469	62.6453	9.50961	9.59913	10.0101	5.16769	4.65062	4.97296
A_33_P3312682	4.20421e-06	2.9367e-05	27.3924	up	NM_020695	chr19:1815304-1815245	REXO1	Homo sapiens REX1, RNA exonuclease 1 homolog (S. cerevisiae) (REXO1), mRNA [NM_020695]	GO:0004527|GO:0005730|GO:0005634|GO:0003676	NM_020695	Hs.192477	57455	102559	6793.04	16.7339	11.9582	108075	76103.7	123496	5391.68	7495.24	7492.21	16.8268	16.6407	16.7341	11.849	12.2123	11.8132
A_24_P97770	6.17879e-06	3.7034e-05	27.3761	up	NM_001031711	chr5:172336704-172336763	ERGIC1	Homo sapiens endoplasmic reticulum-golgi intermediate compartment (ERGIC) 1 (ERGIC1), mRNA [NM_001031711]	GO:0006888|GO:0005515|GO:0005793|GO:0000139|GO:0033116|GO:0005789|GO:0016021	NM_001031711	Hs.509163	57222	1463.38	142.328	11.2945	6.51968	1400.31	1265.86	1723.98	128.862	124.276	173.847	11.2787	11.3413	11.2635	6.76894	6.24894	6.54116
A_33_P3388070	2.57673e-06	2.2253e-05	27.3342	up	DB226000	chr13:112111461-112111402		DB226000 TRACH3 Homo sapiens cDNA clone TRACH3018100 5', mRNA sequence [DB226000]			Hs.577832		1157.64	112.704	10.9351	6.16245	1075.54	908.476	1488.91	89.2364	102.69	146.185	10.8741	10.8733	11.0578	6.2549	5.9514	6.28105
A_32_P22338	9.6844e-09	5.002e-06	27.3153	up	NM_013374	chr3:33894107-33894166	PDCD6IP	Homo sapiens programmed cell death 6 interacting protein (PDCD6IP), transcript variant 1, mRNA [NM_013374]	GO:0005515|GO:0042470|GO:0017124|GO:0005815|GO:0006915|GO:0015031|GO:0005829|GO:0005737|GO:0007049|GO:0019048|GO:0046983|GO:0016032|GO:0051301|GO:0048306	NM_013374	Hs.475896	10015	2536.62	239.19	12.0289	7.25727	2485.49	2101.84	3022.53	188.656	233.773	295.141	12.037	12.0448	12.0049	7.28707	7.20199	7.28274
A_24_P401787	2.10986e-05	8.4527e-05	27.3023	up	NM_173353	chr12:72338117-72338176	TPH2	Homo sapiens tryptophan hydroxylase 2 (TPH2), mRNA [NM_173353]	GO:0071285|GO:0014823|GO:0043005|GO:0043627|GO:0005506|GO:0006950|GO:0009072|GO:0051384|GO:0044281|GO:0005829|GO:0051592|GO:0034641|GO:0004510|GO:0042427|GO:0046219|GO:0007623|GO:0031667|GO:0016597	NM_173353	Hs.736576	121278	259.597	27.2624	8.71548	3.94453	234.223	239.638	304.93	24.3044	29.2011	28.2817	8.59181	8.8669	8.68773	4.30204	3.88195	3.64959
A_33_P3286481	4.58647e-06	3.0894e-05	27.2716	up		chr6:052522393-052522452							5942.12	559.765	13.1872	8.41785	5990.31	4764.74	7071.3	548.067	469.265	661.964	13.2308	13.1832	13.1474	8.67342	8.19467	8.38546
A_23_P29422	5.44639e-07	1.078e-05	27.2674	up	NM_004130	chr3:148714611-148714670	GYG1	Homo sapiens glycogenin 1 (GYG1), transcript variant 1, mRNA [NM_004130]	GO:0005515|GO:0005975|GO:0005978|GO:0006006|GO:0008466|GO:0044281|GO:0046872|GO:0005980|GO:0005536|GO:0005829	NM_004130	Hs.477892	2992	923.629	90.2461	10.6129	5.84379	960.109	720.928	1089.85	73.4154	91.3418	105.981	10.7116	10.5355	10.5915	5.97022	5.75836	5.80278
A_23_P145330	4.0044e-06	2.858e-05	27.1452	up	NM_019052	chr6:31110908-31110849	CCHCR1	Homo sapiens coiled-coil alpha-helical rod protein 1 (CCHCR1), transcript variant 3, mRNA [NM_019052]	GO:0005814|GO:0006611|GO:0007275|GO:0005634|GO:0030154|GO:0043231	NM_019052	Hs.485075	54535	26480.6	2273.17	15.1029	10.3403	25564.2	17743.8	36133.6	1640.1	2393.07	2786.33	15.1114	14.9412	15.2562	10.1526	10.5008	10.3675
A_33_P3332724	2.59484e-05	9.7836e-05	27.1223	up	NM_015120	chr2:73682362-73682421	ALMS1	Homo sapiens Alstrom syndrome 1 (ALMS1), mRNA [NM_015120]	GO:0005515|GO:0005813|GO:0005814|GO:0051492|GO:0005829|GO:0003674|GO:0005929|GO:0008150|GO:0000922|GO:0005737|GO:0000086|GO:0016197|GO:0005932|GO:0000278	NM_015120	Hs.184720	7840	328.403	34.6899	9.08195	4.32055	320.129	272.426	392.654	30.326	29.6232	44.1204	9.08673	9.0662	9.09293	4.64976	3.90907	4.40281
A_24_P941912	1.38887e-07	7.031e-06	27.0866	up	NM_138287	chr3:122293039-122293098	DTX3L	Homo sapiens deltex 3-like (Drosophila) (DTX3L), mRNA [NM_138287]	GO:0005515|GO:0042393|GO:0005737|GO:0004842|GO:0008270|GO:0005634|GO:0010390|GO:0006974|GO:0006302	NM_138287	Hs.518201	151636	1731.43	166.969	11.5162	6.75672	1696.74	1417.24	2080.3	138.793	164.269	197.845	11.519	11.5061	11.5236	6.87003	6.67491	6.72522
A_24_P383356	8.92516e-06	4.684e-05	27.0775	up	NM_015359	chr8:22272367-22273292	SLC39A14	Homo sapiens solute carrier family 39 (zinc transporter), member 14 (SLC39A14), transcript variant 2, mRNA [NM_015359]	GO:0071577|GO:0071578|GO:0005794|GO:0005886|GO:0005385|GO:0005887|GO:0005783|GO:0006882|GO:0015093|GO:0016021|GO:0055085|GO:0030027	NM_015359	Hs.491232	23516	255.255	27.665	8.68114	3.92212	235.163	214.797	315.805	20.9363	24.9663	37.0924	8.59982	8.69468	8.74891	4.05097	3.60262	4.11276
A_24_P3783	2.30564e-06	2.088e-05	27.0325	up	NM_003521	chr6:27783003-27783062	HIST1H2BM	Homo sapiens histone cluster 1, H2bm (HIST1H2BM), mRNA [NM_003521]	GO:0046982|GO:0006334|GO:0005634|GO:0000786|GO:0003677	NM_003521	Hs.182432	8342	42640.5	3571.71	15.7521	10.9955	45783.3	31016.5	51121.8	3407.55	3017.19	4290.39	15.8778	15.6698	15.7088	11.1745	10.8291	10.9829
A_23_P337875	1.23147e-06	1.5175e-05	27.0234	up	NM_001040202	chr4:79851422-79851363	PAQR3	Homo sapiens progestin and adipoQ receptor family member III (PAQR3), mRNA [NM_001040202]	GO:0000139|GO:0016021	NM_001040202	Hs.657312	152559	579.877	58.5679	9.93329	5.17715	582.044	462.312	695.275	48.3002	58.5956	68.808	9.98449	9.87099	9.9444	5.36425	5.04862	5.1186
A_23_P73429	2.35375e-06	2.1178e-05	26.8066	up	NM_005335	chr3:121350254-121350229	HCLS1	Homo sapiens hematopoietic cell-specific Lyn substrate 1 (HCLS1), mRNA [NM_005335]	GO:0005515|GO:0051897|GO:0017124|GO:0008284|GO:0005886|GO:2000251|GO:0050731|GO:0005634|GO:0032403|GO:0042993|GO:0005739|GO:0035556|GO:0005737|GO:0033138|GO:0030833|GO:0030854|GO:0045944|GO:0001085|GO:0009725|GO:0005667|GO:0006355|GO:0042531|GO:0019901|GO:0014068|GO:0000122|GO:0045651|GO:2000107|GO:0071345|GO:0030218	NM_005335	Hs.14601	3059	3350.4	324.407	12.4188	7.67431	3000.28	3023.32	4027.59	240.296	368.35	364.575	12.286	12.5621	12.4084	7.59623	7.85	7.57669
A_33_P3363655	4.22716e-06	2.9438e-05	26.738	up	NM_022662	chr2:112636447-112636388	ANAPC1	Homo sapiens anaphase promoting complex subunit 1 (ANAPC1), mRNA [NM_022662]	GO:0007094|GO:0007067|GO:0070979|GO:0005680|GO:0051437|GO:0005654|GO:0051436|GO:0000278|GO:0031145|GO:0051439|GO:0051301|GO:0005829	NM_022662	Hs.436527	64682	1177.18	115.846	10.9683	6.22748	1144.57	941.746	1445.22	102.798	105.363	139.377	10.9595	10.9341	11.0113	6.46503	5.9952	6.2222
A_32_P195647	2.89677e-05	0.00010587	26.6912	up	NM_030624	chrX:24006653-24006594	KLHL15	Homo sapiens kelch-like family member 15 (KLHL15), mRNA [NM_030624]	GO:0016567	NM_030624	Hs.495854	80311	273.496	29.0922	8.78272	4.04443	282.839	204.839	332.809	26.47	26.7112	34.0955	8.89001	8.62224	8.83593	4.43442	3.72708	3.9718
A_23_P27353	6.27468e-06	3.7438e-05	26.6488	up	NM_007163	chr18:43262570-43262629	SLC14A2	Homo sapiens solute carrier family 14 (urea transporter), member 2 (SLC14A2), transcript variant 1, mRNA [NM_007163]	GO:0005515|GO:0016324|GO:0016020|GO:0005886|GO:0015204|GO:0016021|GO:0055085|GO:0015840	NM_007163	Hs.710927	8170	5950.22	567.105	13.1502	8.41418	6147	3892.18	7811.48	444.298	494.739	762.277	13.2587	12.9027	13.2891	8.40372	8.2684	8.57043
A_33_P3250343	4.70745e-07	1.026e-05	26.6065	up	NR_028326	chr11:128579-128520	LINC01001	Homo sapiens long intergenic non-protein coding RNA 1001 (LINC01001), long non-coding RNA [NR_028326]		NR_028326	Hs.645398	100133161	43711.7	3659.49	15.7753	11.0416	45203.2	33422.7	52509.4	3201.37	3727.31	4049.79	15.8368	15.7624	15.7266	11.0917	11.134	10.899
A_33_P3420247	6.53117e-07	1.1551e-05	26.4846	up	NR_034157	chr9:93224953-93224894	LOC340515	Homo sapiens uncharacterized LOC340515 (LOC340515), long non-coding RNA [NR_034157]		NR_034157	Hs.522284	340515	1160.6	115.309	10.9463	6.21919	1020.62	966.26	1494.93	91.4877	119.506	134.934	10.8008	10.9756	11.0624	6.29509	6.18974	6.17275
A_33_P3224212	7.95296e-06	4.3556e-05	26.4369	up	NM_001282798	chr2:136481550-136481609	R3HDM1	Homo sapiens R3H domain containing 1 (R3HDM1), transcript variant 1, mRNA [NM_001282798]	GO:0003676	NM_001282798	Hs.412462	23518	535.993	55.7379	9.81141	5.08693	535.274	425.986	646.719	47.1748	50.0293	70.0097	9.8498	9.74899	9.83543	5.32784	4.79072	5.14221
A_23_P111041	2.45068e-06	2.1598e-05	26.3527	up	NM_003525	chr6:26273375-26273434	HIST1H2BI	Homo sapiens histone cluster 1, H2bi (HIST1H2BI), mRNA [NM_003525]		NM_003525	Hs.553506	8346	42378.2	3612.95	15.7402	11.0203	44815.1	31210.4	51109.2	3559.64	3083.75	4195.46	15.817	15.6987	15.705	11.2411	10.8673	10.9526
A_33_P3335461	0.000148877	0.000374809	26.3279	up	AY533203	chr14:106101432-106101492		Homo sapiens putative CHST11/IgH oncoprotein (CHST11/IgH fusion) mRNA, complete cds. [AY533203]			Hs.738950		1967.62	198.233	11.6189	6.90039	1690.3	1307.38	2905.17	93.6862	245.102	255.911	11.5101	11.3905	11.9562	6.33238	7.27081	7.09798
A_33_P3346610	1.47594e-06	1.6623e-05	26.279	up		chr17:080786485-080786544							1216.5	125.916	11.0347	6.31889	1267.41	1061.58	1320.52	84.8972	135.815	157.035	11.1192	11.1067	10.8783	6.1786	6.38856	6.38951
A_33_P3251871	0.000210793	0.000496402	26.2502	up		chr22:22664071-22664130	BMS1P20	PREDICTED: Homo sapiens BMS1 homolog, ribosome assembly protein (yeast) pseudogene (LOC96610), transcript variant X3, misc_RNA [XR_244401]		XR_244401		96610	1538.07	169.691	11.3437	6.62943	1390.05	1215.28	2008.86	70.7376	211.341	226.993	11.2646	11.2937	11.4727	5.91265	7.05922	6.91644
A_33_P3364433	7.26542e-08	6.374e-06	26.2243	up	NM_020328	chr12:52380666-52380725	ACVR1B	Homo sapiens activin A receptor, type IB (ACVR1B), transcript variant 3, mRNA [NM_020328]	GO:0005515|GO:0016361|GO:0030308|GO:0005886|GO:0046332|GO:0046872|GO:0000082|GO:0046777|GO:0004702|GO:0019838|GO:0048185|GO:0045944|GO:0018107|GO:0005024|GO:0007178|GO:0001942|GO:0031625|GO:0046545|GO:0006355|GO:0009986|GO:0010862|GO:0032927|GO:0097191|GO:0007417|GO:0032924|GO:0005524|GO:0001701|GO:0007165|GO:0045648|GO:0005887|GO:0004674|GO:0034711|GO:0004675|GO:0038092|GO:0006468|GO:0017002	NM_020328	Hs.438918	91	162.076	17.8203	7.98903	3.2762	162.647	132.473	191.109	11.7039	21.1136	20.6434	8.04516	7.93769	7.98424	3.23217	3.35277	3.24366
A_33_P3357651	7.74352e-06	4.2829e-05	26.2112	up	NM_198699	chr21:46117543-46117602	KRTAP10-12	Homo sapiens keratin associated protein 10-12 (KRTAP10-12), mRNA [NM_198699]	GO:0045095	NM_198699	Hs.297526	386685	8926.28	877.28	13.7303	9.01815	8321.26	6737.81	11719.8	626.398	1051.25	954.192	13.6783	13.6859	13.8266	8.85336	9.32104	8.88004
A_33_P3856171	1.58127e-07	7.36e-06	26.1988	up		chr15:22133240-22133181	NF1P2	Homo sapiens neurofibromin 1 pseudogene 2 (NF1P2), non-coding RNA [NR_028506]		NR_028506	Hs.722451	440225	87.521	5	7.05083	2.3394	79.6436	79.7366	103.183	5	5	5	6.95772	7.15606	7.0387	2.37349	2.32279	2.32192
A_24_P83437	1.89831e-08	5.494e-06	26.1858	up	NM_182975	chr1:90470867-90470926	ZNF326	Homo sapiens zinc finger protein 326 (ZNF326), transcript variant 3, mRNA [NM_182975]	GO:0044609|GO:0008380|GO:0006397|GO:0005515|GO:0032784|GO:0000993|GO:0008270|GO:0005681|GO:0045893|GO:0003677|GO:0016363|GO:0006351	NM_182975	Hs.306221	284695	176.918	20.0916	8.11596	3.40525	169.212	145.605	215.937	13.488	22.9229	23.8638	8.10448	8.08156	8.16184	3.37204	3.45661	3.3871
A_33_P3421108	2.74661e-05	0.00010203	26.1649	up		chr4:158558926-158558984		OPAP_DROME (P23488) Male-specific opa-containing protein precursor (Protein dromsopa), partial (23%) [THC2680858]					6529.32	658.882	13.3105	8.60089	6853.11	5072.95	7661.91	406.241	843.056	727.35	13.3934	13.2793	13.2587	8.28252	9.00929	8.51087
A_24_P226355	2.12488e-07	7.879e-06	26.1393	up	NM_005493	chr6:13639812-13638146	RANBP9	Homo sapiens RAN binding protein 9 (RANBP9), mRNA [NM_005493]	GO:0005515|GO:0006461|GO:0007411|GO:0007020|GO:0005875|GO:0008536|GO:0005634|GO:0019899|GO:0005829	NM_005493	Hs.708182	10048	2662.41	261.843	12.092	7.38388	2645.9	2151.81	3189.52	220.336	244.639	320.554	12.12	12.078	12.078	7.48404	7.2674	7.4002
A_33_P3239214	1.81758e-05	7.6382e-05	26.1003	up		chr11:89028591-89028650	TYR	Homo sapiens tyrosinase (TYR), mRNA [NM_000372]	GO:0005515|GO:0033162|GO:0042470|GO:0048471|GO:0006726|GO:0046982|GO:0005507|GO:0008283|GO:0005798|GO:0048538|GO:0005764|GO:0042803|GO:0004503|GO:0005737|GO:0006583|GO:0016021|GO:0007601	NM_000372	Hs.503555	7299	183.302	20.7707	8.15523	3.44924	211.728	130.304	207.874	13.3305	20.0482	28.9333	8.44637	7.91393	8.10539	3.35996	3.29997	3.68778
A_32_P187663	4.57255e-07	1.0124e-05	26.0504	up	NM_001042416	chr8:195612-195671	ZNF596	Homo sapiens zinc finger protein 596 (ZNF596), transcript variant 1, mRNA [NM_001042416]	GO:0006355|GO:0005634|GO:0003677|GO:0046872|GO:0006351	NM_001042416	Hs.591388	169270	1143.95	118.661	10.9425	6.23926	1174.33	1000.17	1257.34	84.421	125.013	146.55	11.007	11.0176	10.8029	6.17063	6.26072	6.28642
A_23_P151544	1.08326e-06	1.4341e-05	25.9922	up	NM_020414	chr14:94526639-94526580	DDX24	Homo sapiens DEAD (Asp-Glu-Ala-Asp) box helicase 24 (DDX24), mRNA [NM_020414]	GO:0004004|GO:0003724|GO:0005737|GO:0016070|GO:0003723|GO:0005730|GO:0005524	NM_020414	Hs.510328	57062	1189.94	119.812	10.9865	6.28654	1110.42	995.36	1464.04	101.448	126.299	131.688	10.9136	11.0117	11.0343	6.44679	6.27584	6.13698
A_23_P43690	2.81795e-05	0.000103851	25.9881	up	NM_017637	chr9:16435701-16435642	BNC2	Homo sapiens basonuclin 2 (BNC2), mRNA [NM_017637]	GO:0006355|GO:0005737|GO:0005886|GO:0005634|GO:0003677|GO:0046872|GO:0006351	NM_017637	Hs.656581	54796	136.935	13.2372	7.70058	3.0008	115.426	108.157	187.221	10.9276	9.1423	19.6416	7.52128	7.6269	7.95356	3.16223	2.64748	3.19271
A_23_P301995	8.93821e-06	4.6856e-05	25.9161	up	NM_173083	chr1:226453937-226453300	LIN9	Homo sapiens lin-9 homolog (C. elegans) (LIN9), transcript variant 1, mRNA [NM_173083]	GO:0006260|GO:0005515|GO:0017053|GO:0005730|GO:0005654|GO:0005634|GO:0000278|GO:0006351	NM_173083	Hs.120817	286826	2946.9	281.172	12.1777	7.48197	2803.18	1859.28	4178.23	223.616	287.565	332.335	12.199	11.8843	12.4498	7.5056	7.4892	7.45111
A_23_P78734	8.19287e-05	0.000233009	25.9013	up	NM_001077186	chr19:50813317-50813376	MYH14	Homo sapiens myosin, heavy chain 14, non-muscle (MYH14), transcript variant 1, mRNA [NM_001077186]	GO:0030048|GO:0005516|GO:0030424|GO:0001725|GO:0008360|GO:0016459|GO:0005524|GO:0030898|GO:0030426|GO:0000146|GO:0005737|GO:0051015|GO:0007411	NM_001077186	Hs.467142	79784	26348.5	2515.5	15.1291	10.4341	24417.6	20529.3	34098.7	1432.16	3298.39	2815.93	15.0756	15.1418	15.1698	9.96647	10.9526	10.3832
A_23_P119789	7.38892e-07	1.2071e-05	25.8117	up	NM_024121	chr2:120979636-120979577	TMEM185B	Homo sapiens transmembrane protein 185B (TMEM185B), mRNA [NM_024121]	GO:0016021	NM_024121	Hs.376722	79134	5552.59	547.799	13.0838	8.39383	5368.95	4692.53	6596.28	491.779	494.749	656.869	13.0573	13.1612	13.0328	8.53878	8.26866	8.37405
A_32_P397824	1.08341e-06	1.4341e-05	25.5862	up	NM_018086	chr2:164464661-164464602	FIGN	Homo sapiens fidgetin (FIGN), mRNA [NM_018086]	GO:0017111|GO:0007067|GO:0005737|GO:0005815|GO:0005874|GO:0008022|GO:0005524|GO:0016363|GO:0051301	NM_018086	Hs.593650	55137	124.405	11.69	7.57149	2.8942	121.408	95.7621	156.046	6.66728	15.2933	13.1095	7.59897	7.44278	7.67272	2.80025	3.02791	2.85443
A_33_P3286302	1.40054e-06	1.6232e-05	25.546	up	XR_241046	chr1:2493038-2493097	TNFRSF14	tumor necrosis factor receptor superfamily, member 14 [Source:HGNC Symbol;Acc:11912] [ENST00000463835]	GO:0005515|GO:0005886|GO:0050830|GO:0046642|GO:0031295|GO:0050731|GO:0033209|GO:0050829|GO:0006955|GO:0005031|GO:0001618|GO:0005887|GO:0019048|GO:0007166|GO:0009897|GO:0031625	XR_241046	Hs.512898	8764	20665.7	1903.37	14.7788	10.1038	21154	13864.8	26978.4	1608.71	1914.09	2187.3	14.8489	14.5942	14.8933	10.1204	10.1695	10.0215
A_33_P3383351	1.42722e-07	7.103e-06	25.5405	up	AK057231	chr9:137600825-137600884	COL5A1	collagen, type V, alpha 1 [Source:HGNC Symbol;Acc:2209] [ENST00000464187]	GO:0035313|GO:0048592|GO:0005588|GO:0035989|GO:0046872|GO:0022617|GO:0007411|GO:0030198|GO:0030199|GO:0030574|GO:0045112|GO:0043206|GO:0007155|GO:0008201|GO:0001568|GO:0048407|GO:0043394|GO:0005576|GO:0005604|GO:0031012|GO:0003007|GO:0005178|GO:0016477|GO:0051128|GO:0005788|GO:0043588|GO:0032964|GO:0005201		Hs.210283	1289	623.609	66.9787	10.0498	5.37513	644.876	525.053	700.899	49.627	72.809	78.5	10.1386	10.053	9.95791	5.4047	5.39626	5.32443
A_24_P194748	0.000161285	0.000400336	25.5125	up	NM_001080485	chrX:152613798-152613857	ZNF275	Homo sapiens zinc finger protein 275 (ZNF275), mRNA [NM_001080485]	GO:0006355|GO:0005634|GO:0003677|GO:0046872|GO:0006351	NM_001080485	Hs.348963	10838	1743.68	187.792	11.5204	6.84728	1770.24	1368.3	2092.49	179.612	118.378	265.386	11.5762	11.4527	11.5323	7.21768	6.17339	7.15077
A_33_P3406998	3.16476e-06	2.5031e-05	25.5003	up	NM_130438	chr21:38852987-38853046	DYRK1A	Homo sapiens dual-specificity tyrosine-(Y)-phosphorylation regulated kinase 1A (DYRK1A), transcript variant 5, mRNA [NM_130438]	GO:0005515|GO:0048156|GO:0018108|GO:0005634|GO:0043621|GO:0005524|GO:0090312|GO:0007399|GO:0046777|GO:0004672|GO:0018105|GO:0016607|GO:0004674|GO:0030529|GO:0018107|GO:0043518|GO:0007623|GO:0004712|GO:0005654|GO:0006468|GO:0004713|GO:0000278|GO:0004715	NM_130438	Hs.368240	1859	396.204	43.126	9.35296	4.68052	408.709	302.554	477.348	34.7874	41.7201	52.8706	9.44375	9.22527	9.38988	4.85609	4.48499	4.70048
A_33_P3333364	0.00148272	0.00260982	25.4936	up	AY043127	chr22:22569422-22569481		immunoglobulin lambda variable 10-54 [Source:HGNC Symbol;Acc:5884] [ENST00000390287]			Hs.572894		227.863	25.0013	8.41394	3.74187	323.158	240.546	119.884	16.04	32.2535	26.7105	9.105	8.87386	7.26296	3.60972	4.06502	3.55088
A_33_P3304764	1.26647e-07	6.905e-06	25.4547	up		chr1:243231070-243231011							1218.69	128.898	11.0346	6.36475	1175.92	1068.16	1412	93.6026	130.975	162.117	11.0075	11.1192	10.9771	6.33126	6.32604	6.43694
A_23_P38603	3.23819e-07	9.114e-06	25.4495	up	NM_032524	chr17:39316208-39316149	KRTAP4-4	Homo sapiens keratin associated protein 4-4 (KRTAP4-4), mRNA [NM_032524]	GO:0045095	NM_032524	Hs.307022	84616	139.05	14.6082	7.76204	3.09247	144.177	116.616	156.357	11.1357	16.1446	16.5444	7.86478	7.74442	7.67691	3.18023	3.06798	3.0292
A_23_P390722	1.1283e-05	5.5051e-05	25.4294	up	NM_022347	chr1:179834222-179834163	TOR1AIP2	Homo sapiens torsin A interacting protein 2 (TOR1AIP2), transcript variant 1, mRNA [NM_022347]	GO:0031965|GO:0005789|GO:0016021	NM_022347	Hs.571797	163590	577.279	62.3018	9.91707	5.24865	564.292	443.263	724.283	49.4515	54.1683	83.2857	9.93366	9.81092	10.0066	5.40047	4.92173	5.42374
A_33_P3392907	8.32303e-06	4.4809e-05	25.3845	up	AK125720	chr11:475559-475618	LOC100128001	Homo sapiens cDNA FLJ43732 fis, clone TESTI1000491. [AK125720]			Hs.673630	100128001	328.905	37.5499	9.08653	4.42066	296.756	299.65	390.309	26.0427	34.449	52.158	8.96442	9.20981	9.08537	4.40785	4.17797	4.67616
A_33_P3346461	1.15437e-05	5.5742e-05	25.3841	up	AK311046	chr5:68919510-68919569		NLR family, apoptosis inhibitory protein [Source:HGNC Symbol;Acc:7634] [ENST00000573660]			Hs.710305		100.661	7.18177	7.25251	2.58665	84.0667	91.8813	126.036	6.42854	5	10.1168	7.0367	7.3778	7.34301	2.77826	2.32279	2.6589
A_24_P918843	8.46598e-08	6.411e-06	25.3324	up	NM_194301	chr14:36191041-36190991	RALGAPA1	Homo sapiens Ral GTPase activating protein, alpha subunit 1 (catalytic) (RALGAPA1), transcript variant 2, mRNA [NM_194301]	GO:0043547|GO:0005739|GO:0032859|GO:0006355|GO:0005737|GO:0017123|GO:0046982|GO:0005634|GO:0005829|GO:0005096	NM_194301	Hs.113150	253959	274.167	31.2569	8.79874	4.13582	264.898	226.718	330.885	21.9011	32.2027	39.6669	8.79267	8.77456	8.82897	4.12417	4.0587	4.22461
A_33_P3334185	1.23713e-05	5.8494e-05	25.3302	up	NM_015239	chr9:88284464-88284405	AGTPBP1	Homo sapiens ATP/GTP binding protein 1 (AGTPBP1), transcript variant 2, mRNA [NM_015239]	GO:0001754|GO:0060041|GO:0035610|GO:0005634|GO:0035609|GO:0005829|GO:0050905|GO:0005739|GO:0015631|GO:0021772|GO:0021702|GO:0006508|GO:0007628|GO:0008270|GO:0007005|GO:0042133|GO:0004181	NM_015239	Hs.719980	23287	552.39	59.6979	9.86229	5.19951	540.302	459.714	657.155	53.8907	53.4963	71.7066	9.86409	9.86409	9.85871	5.51551	4.90292	5.18008
A_33_P3879920	8.1728e-09	4.961e-06	25.3292	up	NM_001199119	chr6:30314558-30314617	TRIM39-RPP21	Homo sapiens TRIM39-RPP21 readthrough (TRIM39-RPP21), mRNA [NM_001199119]		NM_001199119	Hs.413493	202658	225714	12446.2	17.5839	12.9212	232146	204248	240749	10886.3	11684.2	14768	17.5917	17.5683	17.5917	12.9755	12.8909	12.8971
A_24_P314583	8.81653e-07	1.3211e-05	25.315	up		chr1:204001906-204001847	LINC00303	Homo sapiens long intergenic non-protein coding RNA 303 (LINC00303), long non-coding RNA [NR_027902]		NR_027902	Hs.406979	284573	83.9956	5	7.00132	2.3394	83.8274	78.8558	89.3035	5	5	5	7.03209	7.13904	6.83282	2.37349	2.32279	2.32192
A_23_P84576	1.65638e-06	1.7598e-05	25.3105	up	NM_053034	chr2:69302724-69302783	ANTXR1	Homo sapiens anthrax toxin receptor 1 (ANTXR1), transcript variant 2, mRNA [NM_053034]	GO:0005515|GO:0022414|GO:0051015|GO:0031532|GO:0031258|GO:0005518|GO:0031527|GO:0034446|GO:0016021|GO:0046872|GO:0004888	NM_053034	Hs.165859	84168	4052.28	414.951	12.6655	8.00379	3918.66	3261.98	4976.21	363.632	353.864	527.357	12.6619	12.6677	12.6668	8.14247	7.79345	8.07544
A_33_P3379535	6.77175e-06	3.929e-05	25.2716	up	AK127601	chr12:50271771-50271712		Homo sapiens cDNA FLJ45698 fis, clone FEBRA2017811. [AK127601]			Hs.689518		4387.45	458.521	12.785	8.12554	4311.09	3941.47	4909.8	302.869	519.814	552.881	12.7786	12.9269	12.6495	7.89491	8.34222	8.13948
A_33_P3421867	7.00286e-07	1.1886e-05	25.2698	up	AK126965	chr6:37606891-37606832	MDGA1	MAM domain containing glycosylphosphatidylinositol anchor 1 [Source:HGNC Symbol;Acc:19267] [ENST00000373401]	GO:0003674|GO:0007420|GO:0001764|GO:0046658|GO:0021527		Hs.437993	266727	9341.74	949.398	13.7888	9.12948	8770.04	7041.39	12213.8	723.584	1029.34	1095.27	13.7696	13.7379	13.8589	9.04281	9.28553	9.06009
A_33_P3276062	1.32662e-06	1.5785e-05	25.2696	up		chr4:001139755-001139814							1544.14	162.18	11.3725	6.71318	1478.22	1378.68	1775.51	138.58	152.669	195.292	11.3533	11.469	11.2953	6.86652	6.56425	6.70878
A_23_P402610	5.24588e-08	6.097e-06	25.2321	up	NM_012393	chr17:8173037-8173096	PFAS	Homo sapiens phosphoribosylformylglycinamidine synthase (PFAS), mRNA [NM_012393]	GO:0004642|GO:0005737|GO:0009168|GO:0006144|GO:0042493|GO:0055086|GO:0044281|GO:0005524|GO:0006541|GO:0006189|GO:0005829	NM_012393	Hs.573976	5198	2323.81	239.483	11.9163	7.2591	2202.62	1955.85	2812.97	193.122	230.026	295.302	11.8883	11.9454	11.9152	7.3166	7.17752	7.28318
A_23_P94819	3.54676e-05	0.000123083	25.22	up	NM_006987	chr17:62615-62556	RPH3AL	Homo sapiens rabphilin 3A-like (without C2 domains) (RPH3AL), transcript variant 1, mRNA [NM_006987]	GO:0008092|GO:0017137|GO:0045744|GO:0042493|GO:0050714|GO:0042593|GO:0006887|GO:0006886|GO:0046872|GO:0017158|GO:0005737|GO:0030274|GO:0030658|GO:0030667	NM_006987	Hs.651925	9501	799.473	83.9598	10.3959	5.7394	593.115	808.077	997.227	72.8746	85.0239	93.9808	10.0119	10.6983	10.4775	5.95949	5.64786	5.61085
A_33_P3280779	4.51204e-06	3.054e-05	25.2151	up	NM_001270374	chr10:81850635-81850694	TMEM254	Homo sapiens transmembrane protein 254 (TMEM254), transcript variant 9, mRNA [NM_001270374]	GO:0016021	NM_001270374	Hs.169982	80195	185.111	21.4499	8.17677	3.52055	180.4	140.609	234.323	16.204	19.8955	28.2504	8.2069	8.03373	8.28967	3.62429	3.29137	3.64598
A_33_P3223522	3.30623e-07	9.157e-06	25.1776	up		chr5:135160732-135160791	LOC101930049	PREDICTED: Homo sapiens uncharacterized LOC101930049 (LOC101930049), mRNA [XM_005276270]		XM_005276270	Hs.254509	101930049	1258.52	133.734	11.0858	6.43177	1291.93	1093.92	1389.72	103.395	135.235	162.571	11.1519	11.1519	10.9537	6.47244	6.38094	6.44193
A_33_P3308774	2.28575e-06	2.0779e-05	25.1423	up	DB066855	chr1:40429239-40429298		DB066855 TESTI4 Homo sapiens cDNA clone TESTI4008311 5', mRNA sequence [DB066855]			Hs.75668		2199.09	233.247	11.8493	7.19721	2044.47	1889.64	2663.18	151.58	259.642	288.519	11.7862	11.911	11.8505	6.98412	7.3507	7.25681
A_23_P403886	0.000116384	0.000306957	25.1019	up	NM_005838	chr11:58477744-58477685	GLYAT	Homo sapiens glycine-N-acyltransferase (GLYAT), transcript variant 2, mRNA [NM_005838]	GO:0005739|GO:0006637|GO:0032787|GO:0016746|GO:0006805|GO:0047961|GO:0005759|GO:0006544|GO:0009636|GO:0044281|GO:0047962	NM_005838	Hs.145384	10249	466.799	56.0338	9.61124	4.96152	474.71	389.527	536.16	25.0083	66.7998	76.2934	9.67017	9.61097	9.55258	4.34363	5.25966	5.28126
A_33_P3303394	1.16641e-05	5.6178e-05	25.0859	up		chr17:055208895-055208836							53942.5	4509.19	16.001	11.3522	58517.5	36905.7	66404.2	3920.99	5017.08	4589.48	16.1317	15.8447	16.0267	11.3975	11.5907	11.0685
A_23_P376239	4.42007e-06	3.0217e-05	25.0799	up	NM_032632	chr14:97010571-97014168	PAPOLA	Homo sapiens poly(A) polymerase alpha (PAPOLA), transcript variant 1, mRNA [NM_032632]	GO:0008380|GO:0010467|GO:0006369|GO:0006378|GO:0030145|GO:0000287|GO:0006366|GO:0003723|GO:0031124|GO:0005730|GO:0043631|GO:0005634|GO:0005524|GO:0004652|GO:0005737|GO:0000398|GO:0005654	NM_032632	Hs.253726	10914	6453.06	667.515	13.2985	8.65	6332.75	5197.68	7828.74	626.743	539.947	835.854	13.2959	13.3047	13.2947	8.85394	8.39127	8.70479
A_23_P34537	1.8232e-05	7.6561e-05	25.0376	up	NM_000120	chr1:226032883-226032942	EPHX1	Homo sapiens epoxide hydrolase 1, microsomal (xenobiotic) (EPHX1), transcript variant 1, mRNA [NM_000120]	GO:0014070|GO:0033961|GO:0019439|GO:0005789|GO:0009636|GO:0016021|GO:0004301	NM_000120	Hs.89649	2052	1028.9	107.84	10.7634	6.11733	991.517	804.518	1290.68	102.918	94.4881	126.113	10.755	10.6922	10.8429	6.46711	5.81577	6.0691
A_33_P3316800	3.12776e-06	2.4909e-05	25.029	up	NM_001621	chr7:17382763-17382822	AHR	Homo sapiens aryl hydrocarbon receptor (AHR), mRNA [NM_001621]	GO:0005515|GO:0010468|GO:0003700|GO:0006805|GO:0044212|GO:0006366|GO:0045899|GO:0003705|GO:0051879|GO:0005634|GO:0005737|GO:0046983|GO:0030850|GO:0004879|GO:0004871|GO:0009410|GO:0005667|GO:0006355|GO:0001568|GO:0046982|GO:0006357|GO:0005730|GO:0006950|GO:0006915|GO:0030888|GO:0000122|GO:0003677|GO:0043565|GO:0007049|GO:0034752|GO:0030522|GO:0008134	NM_001621	Hs.171189	196	1202.15	126.879	11.0072	6.36169	1200.1	965.134	1441.23	114.455	120.639	145.543	11.0408	10.9752	11.0057	6.60537	6.20457	6.27514
A_33_P3375646	1.92163e-06	1.8938e-05	25.0211	up	AK296003	chrY:179213-179154	GTPBP6	Homo sapiens cDNA FLJ56662 complete cds, highly similar to Homo sapiens GTP binding protein 6 (GTPBP6), mRNA. [AK296003]	GO:0005525		Hs.437145	8225	5224.65	530.153	12.9768	8.33176	5065.65	3740.81	6867.51	377.64	576.534	636.286	12.9813	12.8497	13.0996	8.18936	8.47955	8.32639
A_24_P276102	1.81138e-06	1.8354e-05	24.9997	up	NM_183404	chr20:35635888-35635829	RBL1	Homo sapiens retinoblastoma-like 1 (p107) (RBL1), transcript variant 2, mRNA [NM_183404]	GO:0005515|GO:0005667|GO:0010467|GO:0006367|GO:0043550|GO:0000122|GO:0006351|GO:0045944|GO:0019048|GO:0051726|GO:0005654|GO:0007179|GO:0000278|GO:0008134|GO:0016568	NM_183404	Hs.207745	5933	1091.37	113.836	10.8486	6.20471	1105.02	823.291	1345.8	96.7591	110.648	134.101	10.9091	10.7285	10.9081	6.37868	6.07179	6.16367
A_33_P3396120	1.39425e-05	6.3414e-05	24.9487	up	NM_032530	chr17:5085678-5085619	ZNF594	Homo sapiens zinc finger protein 594 (ZNF594), mRNA [NM_032530]	GO:0006355|GO:0005634|GO:0003677|GO:0046872|GO:0006351	NM_032530	Hs.658402	84622	295.689	33.5051	8.91895	4.27806	290.76	245.444	350.863	29.4052	30.8219	40.2881	8.93386	8.90717	8.91583	4.60579	3.97907	4.24932
A_23_P61778	5.37088e-06	3.3965e-05	24.9438	up	NM_022463	chr17:703653-703594	NXN	Homo sapiens nucleoredoxin (NXN), transcript variant 1, mRNA [NM_022463]	GO:0030178|GO:0004791|GO:0005634|GO:0031397|GO:0072358|GO:0016055|GO:0047134|GO:0030154|GO:0005829	NM_022463	Hs.527989	64359	546.483	59.341	9.84858	5.20797	530.782	472.162	636.505	52.4074	61.3416	64.274	9.83684	9.90023	9.80867	5.48107	5.12782	5.01502
A_32_P92281	0.0160988	0.0220365	24.9196	up		chr7:76682142-76682201	LOC100132832	Homo sapiens PMS2 postmeiotic segregation increased 2 (S. cerevisiae) pseudogene (LOC100132832), non-coding RNA [NR_028058]		NR_028058	Hs.729355	100132832	1021.81	65.2356	9.97509	5.33588	255.995	2462.57	346.88	51.7901	63.594	80.3227	8.74189	12.286	8.89743	5.46328	5.18603	5.35834
A_33_P3209915	6.59746e-07	1.1592e-05	24.902	up	NM_001099666	chr9:72333183-72333124	PTAR1	Homo sapiens protein prenyltransferase alpha subunit repeat containing 1 (PTAR1), mRNA [NM_001099666]	GO:0018342|GO:0008318	NM_001099666	Hs.744192	375743	1265.49	135.052	11.0831	6.44496	1169.74	1086.4	1540.33	110.565	129.616	164.976	10.9992	11.1435	11.1067	6.56184	6.31197	6.46107
A_24_P358619	3.35863e-06	2.5866e-05	24.8792	up	NM_001080409	chr19:22940739-22940680	ZNF99	Homo sapiens zinc finger protein 99 (ZNF99), mRNA [NM_001080409]	GO:0006355|GO:0005634|GO:0003677|GO:0046872|GO:0006351	NM_001080409	Hs.568380	7652	3860.01	408.167	12.6063	7.96943	3802.2	3240.75	4537.09	272.254	467.771	484.477	12.6098	12.6525	12.5566	7.75937	8.18838	7.96055
A_33_P3276329	1.12003e-06	1.4529e-05	24.8733	up	AK123110	chr7:74803807-74803748		Homo sapiens cDNA FLJ41115 fis, clone BRACE1000533. [AK123110]			Hs.594823		147212	9561.43	17.1402	12.5036	148520	123407	169708	7850.72	10222.9	10610.6	17.1589	17.1308	17.1308	12.454	12.689	12.3678
A_33_P3286011	0.000125211	0.000325713	24.8598	up		chr19:37177388-37177329		Q4KHJ1_PSEF5 (Q4KHJ1) Glycerol-3-phosphate acyltransferase, partial (3%) [THC2631504]					25584	2517.39	15.0531	10.4173	23737.1	16615.6	36399.3	1303.16	3014.56	3234.45	15.0267	14.872	15.2606	9.84562	10.8283	10.5781
A_24_P943997	0.000314149	0.000691667	24.8308	up	NM_178815	chr10:18966467-18966526	ARL5B	Homo sapiens ADP-ribosylation factor-like 5B (ARL5B), mRNA [NM_178815]	GO:0005622|GO:0007264|GO:0005525	NM_178815	Hs.25362	221079	633.096	62.8032	9.91062	5.27657	734.917	282.861	881.511	47.8847	65.3444	75.1806	10.3264	9.11635	10.2891	5.34857	5.22407	5.25706
A_23_P44581	2.19314e-06	2.0357e-05	24.8188	up	NM_014287	chr16:14978301-14980638	NOMO1	Homo sapiens NODAL modulator 1 (NOMO1), mRNA [NM_014287]	GO:0008150|GO:0003674|GO:0030246|GO:0016021|GO:0005575	NM_014287	Hs.743963	23420	3708.11	387.078	12.538	7.90468	3466.95	3028.66	4628.71	336.439	330.317	494.476	12.4714	12.5659	12.5768	8.03755	7.68851	7.98798
A_23_P63096	1.32434e-05	6.1298e-05	24.8175	up	NM_001004319	chr1:156268672-156268613	VHLL	Homo sapiens von Hippel-Lindau tumor suppressor-like (VHLL), mRNA [NM_001004319]	GO:0043534|GO:0016567|GO:0030198|GO:0005634|GO:0001525|GO:0010498	NM_001004319	Hs.532378	391104	639.688	69.9003	10.0827	5.44937	584.393	557.806	776.865	64.3656	63.6581	81.6771	9.99317	10.146	10.1088	5.77613	5.18736	5.38463
A_23_P25994	2.84365e-08	5.63e-06	24.8017	up	NM_001008530	chr14:93178016-93176171	LGMN	Homo sapiens legumain (LGMN), transcript variant 2, mRNA [NM_001008530]	GO:0005770|GO:0042359|GO:0045177|GO:0044281|GO:0002224|GO:0005764|GO:0003014|GO:0004197|GO:0019886|GO:0043524|GO:0040015|GO:0051603|GO:0045087|GO:0032801|GO:0006508|GO:0001101|GO:0008233|GO:0008202|GO:0043202	NM_001008530	Hs.18069	5641	1697.11	179.546	11.4898	6.85748	1734.43	1380.75	1976.13	141.747	180.293	216.598	11.5486	11.4703	11.4507	6.89988	6.81621	6.85634
A_33_P3394465	5.43128e-07	1.0778e-05	24.8012	up	NM_006261	chr5:177419295-177419236	PROP1	Homo sapiens PROP paired-like homeobox 1 (PROP1), mRNA [NM_006261]	GO:0005667|GO:0043066|GO:0000976|GO:0001568|GO:0003700|GO:0008013|GO:0021979|GO:0005634|GO:0000122|GO:0009953|GO:0007417|GO:0008022|GO:0060126|GO:0048850|GO:0016477|GO:0045944|GO:0003682|GO:0060070	NM_006261	Hs.158301	5626	972.771	104.915	10.6898	6.05743	1041.41	751.334	1125.57	74.7951	110.156	129.794	10.8332	10.5972	10.6389	5.99553	6.06289	6.11387
A_23_P384023	8.13418e-05	0.000231765	24.709	up	NM_001042413	chr9:3829334-3828374	GLIS3	Homo sapiens GLIS family zinc finger 3 (GLIS3), transcript variant 1, mRNA [NM_001042413]	GO:0003700|GO:0006366|GO:0045944|GO:0005634|GO:0000122|GO:0003677|GO:0046872	NM_001042413	Hs.162125	169792	332.47	40.6933	9.09334	4.46638	365.898	250.918	380.594	19.6459	48.2665	54.1676	9.29233	8.94124	9.04644	3.94109	4.7264	4.73163
A_23_P161098	2.41847e-07	8.229e-06	24.7008	up	NM_001973	chr1:205589316-205589257	ELK4	Homo sapiens ELK4, ETS-domain protein (SRF accessory protein 1) (ELK4), transcript variant a, mRNA [NM_001973]	GO:0003712|GO:0005515|GO:0070932|GO:0003700|GO:0005730|GO:0001047|GO:0005634|GO:0000122|GO:0003677|GO:0006351|GO:0043565|GO:0005737|GO:0003682	NM_001973	Hs.497520	2005	1556.2	166.085	11.375	6.74847	1425.4	1323.1	1920.09	137.603	163.678	196.974	11.307	11.4103	11.4076	6.85649	6.66836	6.72055
A_33_P3647427	3.78413e-07	9.72e-06	24.5714	up	X52357	chr17:15578835-15578894	ZNF29P	Human Kox26 mRNA for zinc finger protein, partial. [X52357]			Hs.684886	7577	2601.71	277.662	12.0669	7.44803	2538.37	2210.72	3056.05	192.959	297.441	342.586	12.0588	12.1184	12.0237	7.31505	7.53759	7.49144
A_33_P3587611	4.999e-05	0.000159986	24.5524	up	BC020828	chr9:35508625-35508684	RPL36AP33	Homo sapiens cDNA clone MGC:23914 IMAGE:4769647, complete cds. [BC020828]			Hs.684462	100191039	353.97	40.4125	9.19389	4.5761	342.603	293.919	425.389	38.3514	33.7091	49.177	9.19301	9.17667	9.212	5.00576	4.14292	4.57963
A_24_P20873	2.15872e-07	7.925e-06	24.4254	up	NM_003495	chr6:27107225-27107284	HIST1H4I	Homo sapiens histone cluster 1, H4i (HIST1H4I), mRNA [NM_003495]		NM_003495	Hs.248172	8294	8256.67	875.912	13.6409	9.03064	8477.36	6388.53	9904.12	775.22	846.431	1006.09	13.71	13.6078	13.6051	9.13045	9.01316	8.94829
A_33_P3280875	9.68364e-07	1.3641e-05	24.3956	up	NM_006469	chr1:185277992-185277933	IVNS1ABP	Homo sapiens influenza virus NS1A binding protein (IVNS1ABP), mRNA [NM_006469]	GO:0008380|GO:0005667|GO:0043066|GO:0005737|GO:0019048|GO:0005681|GO:0005654|GO:0009615|GO:0005856|GO:0006383	NM_006469	Hs.497183	10625	383.177	43.6064	9.31055	4.702	376.419	307.685	465.428	35.2612	44.4208	51.1374	9.32961	9.2523	9.34975	4.87413	4.58829	4.64359
A_33_P3213155	4.66731e-07	1.019e-05	24.3122	up		chr22:17129660-17129719	TPTEP1	Homo sapiens transmembrane phosphatase with tensin homology pseudogene 1 (TPTEP1), non-coding RNA [NR_001591]		NR_001591	Hs.474116	387590	341.06	39.5603	9.1454	4.54179	333.87	294.418	394.892	29.8443	44.9288	43.9079	9.15596	9.17877	9.10147	4.62392	4.60615	4.39531
A_24_P8454	1.40955e-07	7.084e-06	24.2912	up	NM_001130528	chr17:49067859-49067223	SPAG9	Homo sapiens sperm associated antigen 9 (SPAG9), transcript variant 1, mRNA [NM_001130528]	GO:0005515|GO:0048471|GO:0030335|GO:0090074|GO:0001669|GO:0007257|GO:0007283|GO:0005829|GO:0042692|GO:0005737|GO:0051149|GO:0045666|GO:0042147|GO:0051260|GO:0048273|GO:0016021|GO:0019894|GO:0008432|GO:0051146	NM_001130528	Hs.463439	9043	769.11	86.1726	10.3512	5.74887	773.48	628.107	905.743	58.8914	92.1463	107.48	10.4018	10.3236	10.3283	5.65016	5.77559	5.82084
A_32_P316136	4.42287e-06	3.0223e-05	24.2848	up	NM_194250	chr2:185803216-185803275	ZNF804A	Homo sapiens zinc finger protein 804A (ZNF804A), mRNA [NM_194250]	GO:0046872	NM_194250	Hs.159528	91752	143.807	16.1674	7.79091	3.18893	160.864	104.957	165.599	12.2793	17.434	18.7891	8.0237	7.58215	7.76688	3.27477	3.14775	3.14427
A_23_P94494	5.13012e-06	3.3008e-05	24.2183	up	NM_007005	chr9:82340031-82340090	TLE4	Homo sapiens transducin-like enhancer of split 4 (E(sp1) homolog, Drosophila) (TLE4), transcript variant 3, mRNA [NM_007005]	GO:0008150|GO:0003674|GO:0007219|GO:0003714|GO:0003705|GO:0003682|GO:0070491|GO:0005654|GO:0005634|GO:0000122|GO:0016055	NM_007005	Hs.444213	7091	1559.58	169.289	11.3681	6.77003	1654.29	1231.61	1792.85	151.888	150.938	205.04	11.4819	11.3089	11.3134	6.98806	6.54504	6.777
A_33_P3230090	5.17784e-07	1.0633e-05	24.1773	up	NM_001128619	chr7:135613478-135613419	LUZP6	Homo sapiens leucine zipper protein 6 (LUZP6), mRNA [NM_001128619]		NM_001128619	Hs.602015	767558	2133.45	232.107	11.8099	7.21427	1901.22	1938.18	2560.96	181.11	225.403	289.807	11.6886	11.9361	11.8048	7.22989	7.15061	7.26231
A_23_P89570	2.6794e-06	2.2794e-05	24.1772	up	NM_032265	chr17:4649299-4649358	ZMYND15	Homo sapiens zinc finger, MYND-type containing 15 (ZMYND15), transcript variant 2, mRNA [NM_032265]	GO:0005737|GO:0042826|GO:0007286|GO:0005634|GO:0045892|GO:0046872|GO:0006351	NM_032265	Hs.47223	84225	2871.8	310.645	12.1878	7.59227	2968.21	2177.3	3469.89	204.915	343.096	383.924	12.2761	12.0955	12.192	7.3852	7.74167	7.64995
A_23_P6963	1.67221e-06	1.7694e-05	24.1501	up	NM_003341	chr3:23930634-23930693	UBE2E1	Homo sapiens ubiquitin-conjugating enzyme E2E 1 (UBE2E1), transcript variant 1, mRNA [NM_003341]	GO:0000209|GO:0005515|GO:0006511|GO:0007094|GO:0004842|GO:0033523|GO:0016567|GO:0032020|GO:0019221|GO:0051437|GO:0000151|GO:0005634|GO:0051436|GO:0031145|GO:0005524|GO:0051439|GO:0005829|GO:0005654|GO:0070936|GO:0000278|GO:0010390|GO:0042296	NM_003341	Hs.164853	7324	359.114	41.4236	9.21241	4.61845	355.665	284.651	437.025	33.3798	41.3188	49.5723	9.25346	9.12575	9.25802	4.79669	4.46594	4.59272
A_24_P586390	2.16566e-07	7.925e-06	24.1399	up	NR_028327	chr1:665140-665081	LOC100133331	Homo sapiens uncharacterized LOC100133331 (LOC100133331), long non-coding RNA [NR_028327]		NR_028327	Hs.733048	100133331	2492.7	265.893	11.9979	7.4046	2484.76	1931.16	3062.19	220.124	250.113	327.441	12.0357	11.9317	12.0265	7.48287	7.30124	7.42969
A_23_P99762	5.58394e-07	1.0892e-05	24.1025	up	NM_021239	chr14:73587194-73587253	RBM25	Homo sapiens RNA binding motif protein 25 (RBM25), mRNA [NM_021239]	GO:0008380|GO:0006397|GO:0005515|GO:0005737|GO:0016607|GO:0000166|GO:0000381|GO:0005730|GO:0097194|GO:0005634|GO:0003729	NM_021239	Hs.531106	58517	3152.72	339.758	12.3215	7.73034	3093.42	2397.22	3967.53	287.116	309.494	422.664	12.3312	12.2437	12.3895	7.82391	7.59777	7.76934
A_23_P170608	1.10501e-05	5.4279e-05	24.0887	up	NM_022117	chrX:53115364-53115423	TSPYL2	Homo sapiens TSPY-like 2 (TSPYL2), mRNA [NM_022117]	GO:0045859|GO:0030308|GO:0005813|GO:0006355|GO:0005886|GO:0005730|GO:0006334|GO:0005634|GO:0009966|GO:0045786|GO:0006351|GO:0030968|GO:0005737|GO:0007049|GO:0000182|GO:0005654|GO:0008156|GO:0006987|GO:0044267|GO:0016568	NM_022117	Hs.136164	64061	126.823	13.3162	7.61162	3.02134	125.497	101.98	152.992	12.0373	9.89382	18.0174	7.64901	7.53856	7.6473	3.25678	2.70213	3.1051
A_33_P3424328	7.09446e-06	4.0366e-05	24.082	up	NM_001257357	chr6:36696502-36696561	RAB44	Homo sapiens RAB44, member RAS oncogene family (RAB44), mRNA [NM_001257357]	GO:0005886|GO:0007264|GO:0015031|GO:0005525	NM_001257357	Hs.485258	401258	141.147	16.9919	7.78779	3.1979	124.454	139.748	159.239	10.0148	17.1826	23.7783	7.63689	8.02345	7.70302	3.0807	3.13031	3.3827
A_33_P3264424	3.36825e-06	2.5914e-05	24.076	up		chr8:064100250-064100309							1499.46	164.635	11.3248	6.7353	1480.2	1219.52	1798.68	150.182	151.369	192.353	11.3556	11.3003	11.3186	6.97277	6.55041	6.6827
A_33_P3621701	1.95491e-05	8.042e-05	24.0569	up	BC048428	chr22:48939193-48939134		Uncharacterized protein [Source:UniProtKB/TrEMBL;Acc:A6ZJ83] [ENST00000463107]			Hs.159057		15791	1628.42	14.4442	9.85584	13845.1	12970.9	20556.9	1066.39	1952.91	1865.95	14.3196	14.4951	14.5179	9.56452	10.1996	9.80335
A_23_P32054	5.25386e-06	3.3437e-05	24.004	up	NM_015447	chr9:138742180-138742033	CAMSAP1	Homo sapiens calmodulin regulated spectrin-associated protein 1 (CAMSAP1), mRNA [NM_015447]	GO:0008017|GO:0005516|GO:0005737|GO:0022604|GO:0007010|GO:0005874|GO:0030507|GO:0031175	NM_015447	Hs.522493	157922	311.613	37.1698	8.99464	4.40943	302.275	251.12	381.444	26.2793	34.1998	51.0302	8.99147	8.94296	9.04948	4.42239	4.16581	4.64009
A_32_P129288	7.50241e-06	4.1902e-05	23.9894	up	NM_030981	chr11:66044665-66044724	RAB1B	Homo sapiens RAB1B, member RAS oncogene family (RAB1B), mRNA [NM_030981]	GO:0005739|GO:0005515|GO:0005794|GO:0016020|GO:0007264|GO:0015031|GO:0005525	NM_030981	Hs.300816	81876	20673.4	2106.65	14.8112	10.2269	21458.7	15826.1	24735.5	1440.54	2390.9	2488.5	14.8587	14.805	14.77	9.97504	10.4984	10.2073
A_33_P3365010	1.24646e-06	1.5304e-05	23.9793	up	NM_021795	chr1:205592863-205592804	ELK4	Homo sapiens ELK4, ETS-domain protein (SRF accessory protein 1) (ELK4), transcript variant b, mRNA [NM_021795]	GO:0003712|GO:0005515|GO:0070932|GO:0003700|GO:0005730|GO:0001047|GO:0005634|GO:0000122|GO:0003677|GO:0006351|GO:0043565|GO:0005737|GO:0003682	NM_021795	Hs.497520	2005	1294.33	142.083	11.1057	6.52194	1245.02	1026.78	1611.19	119.864	132.833	173.554	11.0965	11.0553	11.1651	6.67298	6.35376	6.53909
A_23_P16006	2.22914e-07	8.041e-06	23.9767	up	NM_198457	chr19:53269328-53269269	ZNF600	Homo sapiens zinc finger protein 600 (ZNF600), mRNA [NM_198457]	GO:0006355|GO:0005634|GO:0003677|GO:0046872|GO:0006351	NM_198457	Hs.696848	162966	7217.04	783.596	13.453	8.86946	7160.71	6049.91	8440.51	596.142	816.114	938.533	13.4666	13.5096	13.3829	8.78679	8.96442	8.85718
A_23_P203658	3.13923e-08	5.63e-06	23.9732	up	NM_007166	chr11:85692268-85692209	PICALM	Homo sapiens phosphatidylinositol binding clathrin assembly protein (PICALM), transcript variant 1, mRNA [NM_007166]	GO:0005515|GO:0048471|GO:0030132|GO:0032050|GO:0005634|GO:0007409|GO:0043231|GO:0031623|GO:0032880|GO:0005545|GO:0030100|GO:0030276|GO:0045211|GO:0016197|GO:0016192|GO:0030097|GO:0005794|GO:0030122|GO:0006898|GO:0048813|GO:0042734|GO:0005905|GO:0006461|GO:0048261|GO:0045893|GO:0048268	NM_007166	Hs.163893	8301	3457.75	378.264	12.4634	7.8801	3339.03	2966.15	4068.07	300.732	373.648	460.414	12.4307	12.5405	12.4192	7.88427	7.8699	7.88612
A_23_P26294	7.21456e-06	4.0808e-05	23.9613	up	NM_012467	chr16:1271739-1271680	TPSG1	Homo sapiens tryptase gamma 1 (TPSG1), mRNA [NM_012467]	GO:0004252|GO:0005887|GO:0006508|GO:0008236	NM_012467	Hs.592076	25823	239229	13759.4	17.6358	13.0531	245816	227943	243929	10119	15903.6	15255.7	17.6577	17.6248	17.6248	12.8713	13.3542	12.9338
A_24_P203622	1.1855e-06	1.5011e-05	23.9366	up	NM_033407	chr1:63084458-63084399	DOCK7	Homo sapiens dedicator of cytokinesis 7 (DOCK7), transcript variant 2, mRNA [NM_033407]	GO:0030424|GO:0043005|GO:0007264|GO:0045178|GO:0000226|GO:0045200|GO:0007409|GO:0032863|GO:0031175|GO:0030426|GO:0005085|GO:0048365|GO:0033138|GO:0008180|GO:0043473	NM_033407	Hs.744927	85440	205.048	25.0256	8.3334	3.75225	204.784	155.652	254.709	17.1248	25.7724	32.1795	8.39724	8.18575	8.4172	3.72403	3.66157	3.87116
A_33_P3395647	2.41864e-06	2.1459e-05	23.9314	up	AK125981	chr17:28904982-28905041		Homo sapiens cDNA FLJ43993 fis, clone TESTI4020102. [AK125981]					7631.52	832.393	13.5196	8.93882	7454.99	6119.14	9320.42	576.07	926.338	994.771	13.5169	13.5302	13.5118	8.74084	9.14061	8.935
A_33_P3273285	1.48569e-07	7.198e-06	23.9169	up	NR_003699	chr19:53884253-53884312	ZNF525	Homo sapiens zinc finger protein 525 (ZNF525), non-coding RNA [NR_003699]	GO:0006355|GO:0005634|GO:0003677|GO:0046872|GO:0006351	NR_003699	Hs.352638	170958	1983.22	215.158	11.6972	7.11724	2025.94	1517.22	2406.51	173.953	215.276	256.246	11.7722	11.6004	11.7191	7.17001	7.08187	7.09986
A_24_P7143	9.46626e-07	1.3532e-05	23.8919	up	NM_012223	chr2:192160894-192194661	MYO1B	Homo sapiens myosin IB (MYO1B), transcript variant 2, mRNA [NM_012223]	GO:0030048|GO:0005516|GO:0005886|GO:0005547|GO:0005546|GO:0003779|GO:0016459|GO:0030175|GO:0005524|GO:0071944|GO:0005903|GO:0000146|GO:0005737|GO:0051017	NM_012223	Hs.439620	4430	1591.38	175.997	11.4056	6.82713	1559.23	1336.28	1878.62	150.63	163.237	214.123	11.4188	11.4227	11.3752	6.9756	6.66468	6.84111
A_23_P117298	1.42029e-06	1.6379e-05	23.877	up	NM_000131	chr13:113773878-113773937	F7	Homo sapiens coagulation factor VII (serum prothrombin conversion accelerator) (F7), transcript variant 1, mRNA [NM_000131]	GO:0051897|GO:0043627|GO:0005886|GO:0004252|GO:0031100|GO:0005615|GO:0050927|GO:0001948|GO:0006508|GO:0010641|GO:0060416|GO:0030335|GO:0005796|GO:0005509|GO:0005102|GO:0005576|GO:0031982|GO:0002690|GO:0017187|GO:0007596|GO:0030194|GO:0007598|GO:0005788|GO:0007623|GO:0008236|GO:0032571|GO:0044267|GO:0043687	NM_000131	Hs.36989	2155	512.214	59.1328	9.76059	5.18304	517.03	471.662	547.951	44.3373	65.1494	67.9118	9.79629	9.89894	9.58654	5.23008	5.21969	5.09934
A_24_P857527	3.16078e-08	5.63e-06	23.867	up		chr6:150322070-150322011	RAET1K	Homo sapiens retinoic acid early transcript 1K pseudogene (RAET1K), non-coding RNA [NR_024045]		NR_024045	Hs.560537	646024	79.7781	5	6.91634	2.3394	80.8233	67.4136	91.0975	5	5	5	6.98123	6.90697	6.86082	2.37349	2.32279	2.32192
A_33_P3230290	8.17537e-07	1.2709e-05	23.8307	up	NM_030649	chr1:1227895-1227836	ACAP3	Homo sapiens ArfGAP with coiled-coil, ankyrin repeat and PH domains 3 (ACAP3), mRNA [NM_030649]	GO:0008060|GO:0005543|GO:0032312|GO:0008270	NM_030649	Hs.535257	116983	302427	16380.8	17.8962	13.3215	292777	290869	323635	12574.9	17146.3	19421.1	17.8472	17.9498	17.8916	13.2003	13.4797	13.2844
A_24_P271773	3.97387e-05	0.000133966	23.828	up	NR_001280	chr5:140537931-140537990	PCDHB17	Homo sapiens protocadherin beta 17 pseudogene (PCDHB17), non-coding RNA [NR_001280]		NR_001280	Hs.284307	54661	93.0263	8.69534	7.14229	2.56771	99.1452	78.7311	101.203	5	5	16.086	7.27808	7.13656	7.01223	2.37349	2.32279	3.00684
A_24_P384636	3.18423e-07	9.054e-06	23.7658	up	NM_024038	chr19:12841855-12841796	C19orf43	Homo sapiens chromosome 19 open reading frame 43 (C19orf43), mRNA [NM_024038]		NM_024038	Hs.515155	79002	4997.41	533.306	12.9294	8.35859	4618.82	4294.53	6078.87	459.67	510.367	629.88	12.8497	13.0306	12.908	8.4474	8.31716	8.31122
A_33_P3290914	2.99497e-05	0.000108464	23.6928	up	NM_001281463	chrX:53440244-53440185	SMC1A	Homo sapiens structural maintenance of chromosomes 1A (SMC1A), transcript variant 2, mRNA [NM_001281463]	GO:0008380|GO:0005515|GO:0010467|GO:0007093|GO:0030261|GO:0030893|GO:0008280|GO:0032876|GO:0005634|GO:0005829|GO:0005737|GO:0007052|GO:0009314|GO:0000794|GO:0046982|GO:0005694|GO:0005730|GO:0006310|GO:0003777|GO:0005524|GO:0042770|GO:0000070|GO:0006281|GO:0007126|GO:0036033|GO:0000398|GO:0019827|GO:0003682|GO:0000777|GO:0000776|GO:0007062|GO:0005654|GO:0000278|GO:0000775|GO:0051301|GO:0007064	NM_001281463	Hs.211602	8243	785.647	89.0106	10.3768	5.81045	808.631	609.521	938.789	83.2593	74.1583	109.614	10.4655	10.2781	10.3869	6.14976	5.42724	5.85436
A_23_P412515	4.00885e-05	0.000134886	23.6914	up	NM_012129	chr7:90042478-90042537	CLDN12	Homo sapiens claudin 12 (CLDN12), transcript variant 3, mRNA [NM_012129]	GO:0016338|GO:0070830|GO:0005886|GO:0005198|GO:0034329|GO:0016021|GO:0005923|GO:0045216|GO:0042802	NM_012129	Hs.731917	9069	262.392	33.1428	8.72084	4.15455	261.769	200.102	325.306	17.6182	33.7925	48.0176	8.77456	8.58838	8.79958	3.77099	4.14773	4.54493
A_24_P384397	3.71095e-06	2.7454e-05	23.678	up	NM_133452	chr19:10431850-10431791	RAVER1	Homo sapiens ribonucleoprotein, PTB-binding 1 (RAVER1), mRNA [NM_133452]	GO:0005737|GO:0000166|GO:0003723|GO:0005634	NM_133452	Hs.744952	125950	22327	2250.46	14.9154	10.3499	22039.1	17521.9	27420	1995.4	2440.69	2315.29	14.8933	14.9264	14.9264	10.4158	10.5307	10.1032
A_33_P3342957	1.37634e-06	1.6072e-05	23.6762	up	NM_004226	chr2:197002230-197002171	STK17B	Homo sapiens serine/threonine kinase 17b (STK17B), mRNA [NM_004226]	GO:0005793|GO:0046777|GO:0004672|GO:0005886|GO:0004674|GO:0006915|GO:0006468|GO:0005634|GO:0015629|GO:0005524|GO:0007243|GO:2000271	NM_004226	Hs.88297	9262	4620.16	501.854	12.8387	8.27337	4346.93	3932.53	5581.03	456.563	447.008	601.992	12.7855	12.9226	12.8081	8.43728	8.12477	8.25807
A_23_P420610	1.01294e-05	5.0948e-05	23.6547	up	NM_138782	chr5:72286310-72286369	FCHO2	Homo sapiens FCH domain only 2 (FCHO2), transcript variant 1, mRNA [NM_138782]	GO:0005515|GO:0072583|GO:0030131|GO:0005886|GO:0030136|GO:0005546|GO:0006886|GO:0072659|GO:0005905|GO:0001786|GO:0035091|GO:0010324|GO:0048268	NM_138782	Hs.165762	115548	400.077	46.9509	9.37714	4.81309	419.067	318.074	463.091	39.6826	42.7756	58.3943	9.48253	9.30746	9.34143	5.06091	4.52526	4.8531
A_23_P365060	9.07051e-07	1.3354e-05	23.6395	up	NM_014611	chr6:90354780-90353900	MDN1	Homo sapiens MDN1, midasin homolog (yeast) (MDN1), mRNA [NM_014611]	GO:0005515|GO:0006461|GO:0006200|GO:0005730|GO:0005634|GO:0051082|GO:0016887|GO:0005524	NM_014611	Hs.529948	23195	340.011	40.9696	9.13046	4.56734	343.568	268.57	407.895	27.5979	41.5882	53.7227	9.19922	9.04066	9.15151	4.50324	4.47846	4.7203
A_24_P376120	1.39462e-05	6.3414e-05	23.609	up	NM_032578	chr10:69918312-69918371	MYPN	Homo sapiens myopalladin (MYPN), transcript variant 1, mRNA [NM_032578]	GO:0008092|GO:0005515|GO:0051371|GO:0030018|GO:0017124|GO:0015630|GO:0045214|GO:0005634|GO:0003779|GO:0031674	NM_032578	Hs.55205	84665	342.736	40.1781	9.13423	4.57296	364.017	255.308	408.885	34.5859	37.6846	48.2637	9.28369	8.96303	9.15596	4.84627	4.31986	4.55276
A_24_P255845	1.1768e-07	6.825e-06	23.573	up		chr12:016552865-016552804							301.934	36.2796	8.94833	4.38926	306.568	240.116	359.118	25.7247	37.9935	45.1207	9.01691	8.87128	8.9568	4.39069	4.33042	4.44668
A_32_P205110	1.6249e-05	7.0424e-05	23.472	up	NM_001453	chr6:1613858-1613917	FOXC1	Homo sapiens forkhead box C1 (FOXC1), mRNA [NM_001453]	GO:0005515|GO:0007389|GO:0001657|GO:0003700|GO:0055010|GO:0044212|GO:0003705|GO:0001654|GO:0001756|GO:0048844|GO:0009790|GO:0007507|GO:0050880|GO:0003690|GO:0007219|GO:0014032|GO:0030199|GO:0009888|GO:0030203|GO:0001945|GO:0008301|GO:0000122|GO:0001701|GO:0060038|GO:0031490|GO:0005720|GO:0001501|GO:0001503|GO:0007420|GO:0045930|GO:0048341|GO:0045893|GO:0008134|GO:0005634|GO:0051090|GO:0005737|GO:…	NM_001453	Hs.348883	2296	10438.7	1160.37	13.9203	9.36739	8843.04	8017.2	14455.7	719.744	1215.24	1546.11	13.783	13.9091	14.0687	9.03596	9.52972	9.53649
A_33_P3365720	1.72859e-06	1.7975e-05	23.4343	up		chr4:3590841-3590900	LINC00955	Homo sapiens long intergenic non-protein coding RNA 955 (LINC00955), long non-coding RNA [NR_040045]		NR_040045	Hs.145563	285492	1253.62	144.794	11.0837	6.53316	1291.36	1106.01	1363.48	99.0828	163.39	171.909	11.1516	11.167	10.9325	6.4128	6.66633	6.52034
A_24_P22981	5.1087e-09	4.873e-06	23.372	up	NM_021047	chr19:20003475-20003534	ZNF253	Homo sapiens zinc finger protein 253 (ZNF253), mRNA [NM_021047]	GO:0006355|GO:0008270|GO:0005634|GO:0045892|GO:0003677|GO:0006351	NM_021047	Hs.301059	56242	79.2006	5.08285	6.90196	2.35525	75.8848	65.9188	95.7983	5	5.24855	5	6.89292	6.87626	6.93669	2.37349	2.37034	2.32192
A_33_P3268868	1.45334e-06	1.6528e-05	23.3614	up		chr1:143738162-143738103							686.233	78.8889	10.1904	5.64433	635.365	618.098	805.236	65.2609	83.7714	87.6343	10.1195	10.2982	10.1535	5.79956	5.62577	5.50767
A_23_P59069	3.81549e-06	2.7858e-05	23.3338	up	NM_003527	chr6:27861588-27861647	HIST1H2BO	Homo sapiens histone cluster 1, H2bo (HIST1H2BO), mRNA [NM_003527]	GO:0046982|GO:0006334|GO:0005634|GO:0000786|GO:0003677	NM_003527	Hs.484991	8348	70954.7	6011.19	16.325	11.7806	73274	52168	87422	5988.65	5166.84	6878.09	16.374	16.2733	16.3276	12.0297	11.6346	11.6775
A_24_P220771	7.44906e-05	0.000216983	23.3261	up	NM_032217	chr4:74005746-74005687	ANKRD17	Homo sapiens ankyrin repeat domain 17 (ANKRD17), transcript variant 1, mRNA [NM_032217]	GO:0005737|GO:0051151|GO:0019048|GO:0003723|GO:0005634|GO:0001955	NM_032217	Hs.601206	26057	314.169	37.8295	9.01169	4.46781	303.539	261.91	377.058	36.9751	31.3525	45.161	9.00096	9.00004	9.03407	4.94697	4.00853	4.44794
A_33_P3666346	1.30451e-06	1.5638e-05	23.3037	up	NM_015446	chr1:247058043-247057984	AHCTF1	Homo sapiens AT hook containing transcription factor 1 (AHCTF1), mRNA [NM_015446]	GO:0031965|GO:0003700|GO:0005634|GO:0051292|GO:0015031|GO:0003677|GO:0016363|GO:0005829|GO:0000910|GO:0005643|GO:0031080|GO:0000777|GO:0005654|GO:0051028|GO:0000278|GO:0000785	NM_015446	Hs.300887	25909	854.572	98.6022	10.505	5.96253	817.081	702.565	1044.07	77.2092	91.9526	126.645	10.4784	10.498	10.5387	6.04075	5.77053	6.07632
A_33_P3419621	1.92985e-05	7.9624e-05	23.2593	up	NR_103774	chr16:88807748-88807807	LOC100289580	Homo sapiens uncharacterized LOC100289580 (LOC100289580), long non-coding RNA [NR_103774]		NR_103774	Hs.437712	100289580	923.572	107.91	10.5972	6.05744	806.82	737.749	1226.15	61.5428	125.236	136.95	10.4611	10.5691	10.7613	5.71637	6.26254	6.19342
A_23_P107735	1.12913e-05	5.5057e-05	23.2541	up	NM_001783	chr19:42385356-42385415	CD79A	Homo sapiens CD79a molecule, immunoglobulin-associated alpha (CD79A), transcript variant 1, mRNA [NM_001783]	GO:0050853|GO:0042113|GO:0019815|GO:0005886|GO:0042100|GO:0005771|GO:0030183|GO:0045121|GO:0016021|GO:0009897|GO:0004888	NM_001783	Hs.631567	973	249696	14758.5	17.6922	13.1528	254464	240178	254447	9996.53	16730	17548.9	17.6995	17.6995	17.6775	12.862	13.4452	13.1512
A_33_P3293675	3.06229e-05	0.000110307	23.2221	up	NM_006598	chr5:1087078-1087019	SLC12A7	Homo sapiens solute carrier family 12 (potassium/chloride transporter), member 7 (SLC12A7), mRNA [NM_006598]	GO:0015379|GO:0005886|GO:0005887|GO:0006810|GO:0055085|GO:0006813|GO:0006884|GO:0006811	NM_006598	Hs.172613	10723	363.336	42.9062	9.22276	4.68534	331.353	294.002	464.653	40.6515	40.3146	47.7524	9.14467	9.17695	9.34666	5.09497	4.42601	4.53503
A_33_P3291325	2.51082e-06	2.1884e-05	23.1998	up	NM_017553	chr15:41276537-41276478	INO80	Homo sapiens INO80 complex subunit (INO80), transcript variant 1, mRNA [NM_017553]	GO:0005515|GO:0006200|GO:0030307|GO:0005634|GO:2000045|GO:0006302|GO:0034644|GO:0000724|GO:0010571|GO:0045944|GO:0006338|GO:0032508|GO:0016887|GO:0043014|GO:0005874|GO:0003779|GO:0005524|GO:0003677|GO:0051225|GO:0003678|GO:0071479|GO:0031011|GO:0000070|GO:0070914|GO:0051301	NM_017553	Hs.292949	54617	361.807	44.0338	9.22002	4.68398	379.042	281.097	425.283	30.4428	43.0449	58.6136	9.34052	9.10793	9.21161	4.65482	4.53792	4.85919
A_23_P78014	3.2731e-07	9.114e-06	23.1983	up	NM_016437	chr17:40815474-40817505	TUBG2	Homo sapiens tubulin, gamma 2 (TUBG2), mRNA [NM_016437]	GO:0005881|GO:0051258|GO:0005874|GO:0003924|GO:0031122|GO:0005525|GO:0005829|GO:0005198|GO:0000086|GO:0007020|GO:0000930|GO:0015630|GO:0005876|GO:0000278|GO:0000242	NM_016437	Hs.708059	27175	2142.05	241.062	11.8086	7.27267	2035.42	1792.81	2597.91	206.731	227.676	288.779	11.7781	11.8253	11.8225	7.39646	7.16352	7.25804
A_33_P3296940	1.37249e-06	1.6068e-05	23.1226	up	NM_022763	chr3:171851276-171851335	FNDC3B	Homo sapiens fibronectin type III domain containing 3B (FNDC3B), transcript variant 1, mRNA [NM_022763]	GO:0005783|GO:0045600|GO:0016021	NM_022763	Hs.744888	64778	2838.86	317.627	12.177	7.64576	2728.7	2291.17	3496.7	285.729	284.85	382.3	12.1569	12.1768	12.1972	7.81722	7.47605	7.64401
A_33_P3371493	1.42112e-05	6.4203e-05	23.0568	up	NM_003286	chr20:39742734-39742793	TOP1	Homo sapiens topoisomerase (DNA) I (TOP1), mRNA [NM_003286]	GO:0005515|GO:0003917|GO:0003918|GO:0042493|GO:0005730|GO:0005634|GO:0012501|GO:0000228|GO:0003677|GO:0005524|GO:0006260|GO:0016310|GO:0007059|GO:0040016|GO:0000932|GO:0019048|GO:0003682|GO:0043204|GO:0006338|GO:0005654|GO:0031298|GO:0006265	NM_003286	Hs.472737	7150	837.575	96.3522	10.4668	5.93971	824.587	647.865	1040.27	87.4286	84.0473	117.581	10.493	10.3752	10.5323	6.22351	5.6304	5.96524
A_33_P3215517	1.52846e-06	1.6921e-05	23.0429	up	NM_018715	chr1:17735354-17735295	RCC2	Homo sapiens regulator of chromosome condensation 2 (RCC2), transcript variant 1, mRNA [NM_018715]	GO:0007067|GO:0005874|GO:0005819|GO:0005730|GO:0000278|GO:0000775|GO:0051301|GO:0005829	NM_018715	Hs.380857	55920	1057.74	121.581	10.8103	6.284	1007.55	880.149	1285.53	98.092	111.512	155.139	10.776	10.8203	10.8344	6.39883	6.08427	6.36892
A_32_P101844	7.11006e-08	6.374e-06	22.9897	up		chr3:046065435-046065494	XLOC_014512	BROAD Institute lincRNA (XLOC_014512), lincRNA [TCONS_l2_00001442]					2611.39	294.803	12.0598	7.53685	2649.03	2019.49	3165.65	222.791	293.03	368.587	12.1209	11.9899	12.0685	7.50113	7.5176	7.59181
A_33_P3274372	4.36136e-06	2.9967e-05	22.9633	up		chr2:105481924-105481865							112.07	12.186	7.43233	2.91107	104.224	105.695	126.293	6.08786	16.785	13.6852	7.35789	7.59287	7.34621	2.74408	3.10481	2.88432
A_24_P395317	1.34876e-05	6.209e-05	22.9445	up	NM_014953	chr13:73330377-73330318	DIS3	Homo sapiens DIS3 mitotic control homolog (S. cerevisiae) (DIS3), transcript variant 1, mRNA [NM_014953]	GO:0005515|GO:0016075|GO:0010467|GO:0016070|GO:0016071|GO:0003723|GO:0006364|GO:0005730|GO:0043928|GO:0071034|GO:0000178|GO:0005829|GO:0005085|GO:0004519|GO:0000175|GO:0000176|GO:0005654|GO:0000288	NM_014953	Hs.744104	22894	387.689	48.2856	9.34187	4.8218	372.115	338.778	452.175	35.2604	42.1077	67.4887	9.31423	9.40417	9.30721	4.87401	4.50007	5.09131
A_24_P922919	2.44112e-06	2.1561e-05	22.9181	up	NM_001040649	chr2:272361-272420	ACP1	Homo sapiens acid phosphatase 1, soluble (ACP1), transcript variant 4, mRNA [NM_001040649]	GO:0005515|GO:0043005|GO:0017124|GO:0005737|GO:0003993|GO:0009898|GO:0007268|GO:0005634|GO:0004726	NM_001040649	Hs.558296	52	94.4851	7.72659	7.15797	2.63955	87.0549	80.5027	115.898	6.41486	5.83709	10.9278	7.09137	7.17297	7.20957	2.77708	2.42483	2.71674
A_33_P3356216	1.21441e-05	5.7723e-05	22.858	up	NM_001655	chr11:118454003-118454062	ARCN1	Homo sapiens archain 1 (ARCN1), transcript variant 1, mRNA [NM_001655]	GO:0008344|GO:0030131|GO:0030126|GO:0005783|GO:0006890|GO:0043473|GO:0021691|GO:0006886|GO:0048205|GO:0005829	NM_001655	Hs.33642	372	785.456	92.2175	10.3871	5.87249	765.355	661.264	929.749	84.2292	81.2938	111.13	10.3845	10.4075	10.3694	6.1661	5.57608	5.87529
A_33_P3274319	2.8646e-07	8.628e-06	22.8381	up	NM_178545	chr1:1849478-1849419	TMEM52	Homo sapiens transmembrane protein 52 (TMEM52), mRNA [NM_178545]	GO:0016021	NM_178545	Hs.123423	339456	6826.79	760.553	13.3503	8.83696	6401.95	5162.29	8916.12	670.017	721.248	890.393	13.3135	13.2947	13.4428	8.93259	8.79242	8.78588
A_33_P3267740	1.19273e-06	1.5041e-05	22.7539	up	NM_178544	chr19:40521518-40521577	ZNF546	Homo sapiens zinc finger protein 546 (ZNF546), mRNA [NM_178544]	GO:0006355|GO:0005634|GO:0003677|GO:0046872|GO:0006351	NM_178544	Hs.666807	339327	2314.92	271.414	11.9173	7.40925	2249.78	2004.33	2690.66	181.265	290.942	342.036	11.91	11.98	11.8619	7.23175	7.50591	7.4901
A_23_P165355	4.61e-11	8.39e-07	22.7459	up	NM_005687	chr2:223489061-223489002	FARSB	Homo sapiens phenylalanyl-tRNA synthetase, beta subunit (FARSB), mRNA [NM_005687]	GO:0010467|GO:0005737|GO:0000287|GO:0006432|GO:0003723|GO:0004826|GO:0006412|GO:0005524|GO:0006418|GO:0005829	NM_005687	Hs.471452	10056	11993.9	1325.38	14.1034	9.59584	11885.5	9398.11	14698.1	1087.74	1268.06	1620.33	14.1063	14.1063	14.0975	9.59125	9.58687	9.60939
A_24_P55148	6.92149e-06	3.9804e-05	22.7381	up	NM_021058	chr6:27100377-27100318	HIST1H2BJ	Homo sapiens histone cluster 1, H2bj (HIST1H2BJ), mRNA [NM_021058]	GO:0046982|GO:0006334|GO:0005634|GO:0000786|GO:0003677|GO:0042742	NM_021058	Hs.656567	8970	10215.7	1136.45	13.8941	9.38704	10844.5	7442.72	12359.8	1144.48	1014.13	1250.74	14.0023	13.8128	13.8671	9.66022	9.26432	9.23657
A_33_P3257607	2.19222e-06	2.0357e-05	22.7259	up	NM_001197131	chr1:202509288-202509347	PPP1R12B	Homo sapiens protein phosphatase 1, regulatory subunit 12B (PPP1R12B), transcript variant 7, mRNA [NM_001197131]	GO:0007165|GO:0006937|GO:0005737|GO:0005886|GO:0000086|GO:0005654|GO:0043085|GO:0015629|GO:0008047|GO:0000278	NM_001197131	Hs.444403	4660	9382.79	1082.06	13.8026	9.29632	9415.11	7318.74	11414.5	755.036	1171.54	1319.62	13.8319	13.783	13.7929	9.09828	9.4779	9.31279
A_24_P250650	8.32633e-06	4.4815e-05	22.6575	up	NM_013412	chr2:114400839-114400898	RABL2A	Homo sapiens RAB, member of RAS oncogene family-like 2A (RABL2A), transcript variant 1, mRNA [NM_013412]	GO:0006184|GO:0007264|GO:0003924|GO:0005525	NM_013412	Hs.446425	11159	6932.57	770.526	13.3429	8.84096	7320.82	4322.15	9154.73	595.423	739.605	976.551	13.5017	13.0423	13.4846	8.78472	8.82757	8.91058
A_23_P435501	1.16996e-06	1.4916e-05	22.6266	up	NM_198941	chr20:43135555-43135496	SERINC3	Homo sapiens serine incorporator 3 (SERINC3), transcript variant 2, mRNA [NM_198941]	GO:0005794|GO:0005886|GO:0016021	NM_198941	Hs.272168	10955	2284.09	260.365	11.8794	7.37945	2395.9	1709	2747.38	222.915	243.735	314.444	11.9882	11.7647	11.8854	7.50171	7.26231	7.37432
A_24_P723735	3.63515e-06	2.7107e-05	22.5931	up		chr16:031613274-031613215							1261.19	152.94	11.0856	6.58782	1221.44	1076.63	1485.49	94.2927	165.988	198.541	11.0724	11.1306	11.0538	6.34176	6.69217	6.72952
A_33_P3292829	9.65756e-06	4.9285e-05	22.5651	up	NM_017988	chr12:100717325-100717384	SCYL2	Homo sapiens SCY1-like 2 (S. cerevisiae) (SCYL2), mRNA [NM_017988]	GO:0005515|GO:0048471|GO:0005794|GO:2000370|GO:0008333|GO:0030136|GO:0005102|GO:0005524|GO:0004672|GO:0090090|GO:0002092|GO:0010008|GO:2000286	NM_017988	Hs.506481	55681	1670.04	193.211	11.4582	6.96218	1608.16	1298.2	2103.76	182.786	169.389	227.459	11.454	11.3774	11.5432	7.24577	6.72006	6.9207
A_33_P3742500	1.21448e-06	1.5138e-05	22.5552	up	BC132887	chr9:79809627-79809686	LOC642947	Homo sapiens hypothetical protein LOC642947, mRNA (cDNA clone IMAGE:40146909). [BC132887]			Hs.689418	642947	3724.29	425.382	12.5413	8.04592	3645.68	2890.8	4636.39	323.206	480.063	472.877	12.5464	12.4983	12.5792	7.98507	8.22761	7.92509
A_33_P3386591	2.51571e-06	2.1905e-05	22.5301	up	NM_001277423	chrX:101481532-101481591	TCP11X2	Homo sapiens t-complex 11 family, X-linked 2 (TCP11X2), mRNA [NM_001277423]		NM_001277423	Hs.737538	100996648	188.055	24.9526	8.23364	3.73986	182.117	178.689	203.361	16.1213	28.1895	30.5471	8.21774	8.40708	8.0761	3.61673	3.82054	3.78231
A_23_P156809	1.41062e-07	7.084e-06	22.5285	up	NM_001127395	chr2:208476430-208476371	METTL21A	Homo sapiens methyltransferase like 21A (METTL21A), transcript variant 2, mRNA [NM_001127395]	GO:0018022|GO:0005737|GO:0006479|GO:0016279	NM_001127395	Hs.664764	151194	13850.4	1537.35	14.2865	9.79284	13382.7	11756.1	16412.6	1185.52	1523.89	1902.65	14.2793	14.3566	14.2236	9.71283	9.83895	9.82673
A_23_P431912	1.56085e-06	1.7063e-05	22.5055	up	NM_152577	chrX:22292231-22292290	ZNF645	Homo sapiens zinc finger protein 645 (ZNF645), mRNA [NM_152577]	GO:0005737|GO:0016567|GO:0016874|GO:0008270	NM_152577	Hs.132485	158506	220.268	28.4324	8.45923	3.96703	220.161	180.267	260.377	18.0622	33.8915	33.3435	8.50101	8.4205	8.45619	3.81297	4.15131	3.9368
A_23_P37415	1.20325e-05	5.7348e-05	22.5005	up	NM_014701	chr15:49284474-49284415	SECISBP2L	Homo sapiens SECIS binding protein 2-like (SECISBP2L), transcript variant 2, mRNA [NM_014701]		NM_014701	Hs.9997	9728	606.071	73.3665	10.0044	5.51248	586.233	507.86	724.121	63.3107	63.5862	93.2027	9.99581	10.0109	10.0064	5.75346	5.1858	5.59818
A_33_P3365985	1.60538e-06	1.735e-05	22.4465	up	XM_005250748	chr7:56887317-56887258		PREDICTED: Homo sapiens putative uncharacterized protein FLJ92257-like (LOC100996414), mRNA [XM_005250748]		XM_005250748	Hs.457696		2304.82	263.861	11.8803	7.39185	2424.73	1606.93	2882.79	213.108	258.119	320.354	12.0082	11.6873	11.9454	7.43655	7.33954	7.39947
A_24_P365506	3.56794e-07	9.451e-06	22.4009	up	NM_017671	chr20:6068519-6068460	FERMT1	Homo sapiens fermitin family member 1 (FERMT1), mRNA [NM_017671]	GO:0090162|GO:0051546|GO:0031941|GO:0030054|GO:0005543|GO:0032587|GO:0007155|GO:0043616|GO:0005925|GO:0005829	NM_017671	Hs.472054	55612	146.376	18.7452	7.82751	3.34203	141.03	116.804	181.293	13.4898	22.1889	20.5567	7.82907	7.74798	7.90549	3.37219	3.41552	3.23838
A_24_P409126	8.77735e-07	1.3197e-05	22.3953	up	AK056071	chr13:49720040-49720099	FNDC3A	fibronectin type III domain containing 3A [Source:HGNC Symbol;Acc:20296] [ENST00000378383]	GO:0012506|GO:0009566|GO:0016337|GO:0060009|GO:0005794|GO:0001669|GO:0000139|GO:0007286|GO:0016021|GO:0005829		Hs.508010	22862	685.265	81.8203	10.1821	5.69701	618.398	604.762	832.636	65.8804	87.644	91.9365	10.0783	10.2635	10.2045	5.81583	5.69737	5.57782
A_33_P3335735	0.00083806	0.00159718	22.3315	up	NR_024559	chr17:43920782-43920723	MAPT-AS1	Homo sapiens MAPT antisense RNA 1 (MAPT-AS1), long non-coding RNA [NR_024559]		NR_024559	Hs.666302	100128977	694.491	97.8919	10.2183	5.73731	683.534	642.751	757.187	32.8169	132.326	128.533	10.2158	10.3642	10.0749	4.76811	6.34673	6.09709
A_33_P3315060	1.16546e-05	5.6141e-05	22.3085	up	XM_005245645	chr1:203771403-203771462		zinc finger CCCH-type containing 11A [Source:HGNC Symbol;Acc:29093] [ENST00000495527]		XM_005245645	Hs.532399		352.138	43.8764	9.18449	4.70497	345.702	287.235	423.477	37.5426	39.6885	54.398	9.20881	9.13801	9.20664	4.97296	4.40125	4.74069
A_33_P3414127	4.36134e-05	0.000143833	22.3074	up	NM_001012756	chr19:37004629-37004570	ZNF260	Homo sapiens zinc finger protein 260 (ZNF260), transcript variant 1, mRNA [NM_001012756]	GO:0006355|GO:0005737|GO:0005730|GO:0007275|GO:0005634|GO:0003677|GO:0046872|GO:0006351	NM_001012756	Hs.18103	339324	143.309	17.636	7.81121	3.33176	129.531	134.93	165.465	17.3262	14.5201	21.0618	7.70138	7.96667	7.76559	3.74096	2.98922	3.26511
A_33_P3373009	0.000212835	0.000500439	22.2949	up		chr15:081293517-081293458							448.473	59.977	9.53534	5.0567	496.368	325.067	523.984	25.8563	72.5446	81.5302	9.74172	9.34185	9.52244	4.39788	5.39019	5.38202
A_23_P255876	0.00210467	0.00354609	22.1861	up	NM_012144	chr9:34517408-34520657	DNAI1	Homo sapiens dynein, axonemal, intermediate chain 1 (DNAI1), transcript variant 1, mRNA [NM_012144]	GO:0005515|GO:0005929|GO:0003774|GO:0030286|GO:0003351|GO:0030030|GO:0005874|GO:0035085|GO:0005856	NM_012144	Hs.112667	27019	520.162	66.4368	9.7646	5.29301	473.026	657.041	430.418	95.4086	51.2203	52.6814	9.66443	10.3949	9.23441	6.35708	4.82793	4.69402
A_24_P267592	5.25081e-06	3.3425e-05	22.1406	up	NM_015474	chr20:35533863-35533804	SAMHD1	Homo sapiens SAM domain and HD domain 1 (SAMHD1), mRNA [NM_015474]	GO:0005622|GO:0005515|GO:0051607|GO:0008081|GO:0006955|GO:0045087|GO:0003723|GO:0045088|GO:0005634|GO:0003676|GO:0046872	NM_015474	Hs.580681	25939	478.597	58.3961	9.62132	5.1527	434.466	362.522	638.804	45.3353	55.5831	74.2699	9.54173	9.50661	9.81563	5.26279	4.96163	5.23369
A_33_P3243957	2.10485e-05	8.4399e-05	22.1146	up	AK097870	chr1:153616802-153616861	CHTOP	chromatin target of PRMT1 [Source:HGNC Symbol;Acc:24511] [ENST00000368686]	GO:0005515|GO:0006355|GO:0006406|GO:0016607|GO:0003723|GO:0000346|GO:0051096|GO:0005730|GO:0005634|GO:0032781|GO:0006351|GO:0043231			26097	262.513	33.1853	8.72448	4.25755	271.895	208.571	307.074	28.5209	29.7885	41.2463	8.82821	8.64644	8.69878	4.56151	3.9191	4.29203
A_33_P3224858	2.46728e-07	8.294e-06	22.0791	up	NM_001135652	chr2:37368837-37368778	EIF2AK2	Homo sapiens eukaryotic translation initiation factor 2-alpha kinase 2 (EIF2AK2), transcript variant 3, mRNA [NM_001135652]	GO:0005515|GO:0003725|GO:0017148|GO:0048471|GO:0033689|GO:0008285|GO:0019054|GO:0008601|GO:0035455|GO:0019058|GO:0032874|GO:0005634|GO:0001819|GO:1900225|GO:0006412|GO:0005829|GO:0030968|GO:0051607|GO:0005737|GO:0000186|GO:0051092|GO:0046777|GO:0045071|GO:0032722|GO:0009615|GO:0005524|GO:0006351|GO:0004672|GO:0004674|GO:0045087|GO:0019048|GO:0030683|GO:0006468|GO:0004715|GO:0004694	NM_001135652	Hs.131431	5610	1019.44	121.259	10.7544	6.28975	1016.25	801.183	1240.89	97.361	120.535	145.88	10.7929	10.6854	10.7848	6.38748	6.20357	6.2782
A_33_P3318661	9.43345e-05	0.000259822	22.0311	up	NM_203394	chr12:77417635-77417576	E2F7	Homo sapiens E2F transcription factor 7 (E2F7), mRNA [NM_203394]	GO:0005515|GO:0005667|GO:0032466|GO:0003700|GO:0008285|GO:0030330|GO:0003714|GO:0060707|GO:0032877|GO:2000134|GO:0001047|GO:0002040|GO:0005634|GO:0000122|GO:0001890|GO:0071930|GO:0006351|GO:0042802|GO:0045944|GO:0060718|GO:0070365	NM_203394	Hs.416375	144455	178.495	22.4995	8.1188	3.65733	174.663	135.326	225.495	22.544	24.1436	20.8108	8.15762	7.97245	8.22632	4.17537	3.5447	3.25192
A_24_P923757	1.35845e-05	6.2381e-05	22.0126	up	NM_018179	chr12:14577680-14577739	ATF7IP	Homo sapiens activating transcription factor 7 interacting protein (ATF7IP), transcript variant 2, mRNA [NM_018179]	GO:0006306|GO:0005515|GO:0005667|GO:0045898|GO:0019048|GO:0003714|GO:0005634|GO:0000122|GO:0045893|GO:0045892|GO:0016887|GO:0006351	NM_018179	Hs.591151	55729	153.228	20.79	7.90677	3.44651	147.029	130.54	182.114	12.8489	18.8233	30.6977	7.89002	7.91765	7.91264	3.32143	3.22923	3.78888
A_24_P36299	9.38395e-08	6.469e-06	22.0004	up	NM_004491	chr19:47502621-47503601	ARHGAP35	Homo sapiens Rho GTPase activating protein 35 (ARHGAP35), mRNA [NM_004491]	GO:0051056|GO:0007264|GO:0003714|GO:0008360|GO:0001843|GO:0005634|GO:0005525|GO:0015629|GO:0003677|GO:0005100|GO:0006351|GO:0005829|GO:0032321|GO:0007411|GO:0043010|GO:0030900|GO:0045892|GO:0043116	NM_004491	Hs.509447	2909	1102.85	134.243	10.8833	6.42382	1062.17	941.734	1304.64	95.7253	136.822	170.181	10.8587	10.9333	10.8578	6.36313	6.40104	6.50729
A_33_P3217490	1.00569e-07	6.598e-06	21.9755	up	NR_038388	chr22:20325633-20325692	LOC729444	Homo sapiens uncharacterized LOC729444 (LOC729444), long non-coding RNA [NR_038388]		NR_038388	Hs.631667	729444	2862.54	342.534	12.2006	7.74274	2695.41	2451.68	3440.53	275.42	329.354	422.828	12.1392	12.2799	12.1825	7.77328	7.68465	7.77028
A_33_P3273266	3.78212e-06	2.7694e-05	21.958	up		chr10:42833150-42833106	LOC441666	Homo sapiens zinc finger protein 91 pseudogene (LOC441666), non-coding RNA [NR_024380]		NR_024380	Hs.255729	441666	21245.6	2379.5	14.8486	10.3919	20595.9	17742.6	25398.2	1644.05	2407.67	3086.76	14.8132	14.9346	14.798	10.1558	10.5104	10.5096
A_33_P3397161	7.55534e-06	4.2088e-05	21.9278	up	NR_073536	chr11:70709606-70709665	SHANK2-AS3	Homo sapiens SHANK2 antisense RNA 3 (SHANK2-AS3), long non-coding RNA [NR_073536]		NR_073536	Hs.326766	220070	6021.55	727.422	13.204	8.74935	5942.11	4785.45	7337.09	474.86	844.217	863.189	13.216	13.1909	13.2052	8.49299	9.01022	8.74484
A_23_P68234	3.40305e-05	0.000119318	21.8977	up	NM_006794	chr2:54080631-54080572	GPR75	Homo sapiens G protein-coupled receptor 75 (GPR75), mRNA [NM_006794]	GO:0007186|GO:0005887|GO:0004930	NM_006794	Hs.40763	10936	1230.66	142.402	10.9751	6.52241	1342.09	724.231	1625.65	106.144	153.081	167.98	11.209	10.5418	11.1745	6.51361	6.56712	6.48648
A_33_P3330991	7.59572e-07	1.2214e-05	21.8866	up	XR_248772	chr1:32012152-32012211	LOC100134237	PREDICTED: Homo sapiens uncharacterized LOC100134237 (LOC100134237), misc_RNA [XR_248772]		XR_248772	Hs.199368	100134237	2708.84	325.752	12.1343	7.68232	2525.1	2480	3121.44	255.887	339.011	382.356	12.0542	12.2958	12.0528	7.67852	7.7242	7.64425
A_33_P3242659	8.55406e-06	4.5604e-05	21.8719	up	NM_022113	chr6:17764511-17764452	KIF13A	Homo sapiens kinesin family member 13A (KIF13A), transcript variant 1, mRNA [NM_022113]	GO:0005515|GO:0008017|GO:0005813|GO:0005871|GO:0035459|GO:0043001|GO:0032438|GO:0005874|GO:0008333|GO:0072383|GO:0030496|GO:0003777|GO:0032588|GO:0005524|GO:0006886|GO:0000910|GO:0000139|GO:0010008	NM_022113	Hs.94499	63971	221.599	28.3545	8.43974	3.98873	234.355	156.304	274.138	22.078	28.3426	34.6428	8.59288	8.19155	8.53479	4.13918	3.82847	3.99856
A_33_P3391076	1.71349e-06	1.7931e-05	21.8544	up	NM_207304	chr13:97999137-97999196	MBNL2	Homo sapiens muscleblind-like splicing regulator 2 (MBNL2), transcript variant 3, mRNA [NM_207304]	GO:0008380|GO:0006397|GO:0005737|GO:0000381|GO:0003723|GO:0043484|GO:0005634|GO:0046872	NM_207304	Hs.657347	10150	427.89	53.5211	9.46839	5.01853	425.025	330.956	527.689	41.6405	51.5931	67.3297	9.50513	9.36879	9.53124	5.12885	4.84064	5.0861
A_33_P3409974	8.34249e-05	0.000236158	21.8459	up	NM_001252634	chr3:24158704-24158645	THRB	Homo sapiens thyroid hormone receptor, beta (THRB), transcript variant 4, mRNA [NM_001252634]	GO:0005515|GO:0010467|GO:0003700|GO:0006367|GO:0003714|GO:0007605|GO:0008016|GO:0003707|GO:0005634|GO:0000122|GO:0070324|GO:0003677|GO:0031490|GO:0006351|GO:0043565|GO:0045944|GO:0008050|GO:0009887|GO:0008270|GO:0005654|GO:0007621|GO:0019899|GO:0004887	NM_001252634	Hs.187861	7068	167.539	23.5013	8.03687	3.58758	166.486	137.031	199.099	9.69928	27.0444	33.7604	8.07544	7.99286	8.04231	3.05618	3.74979	3.95679
A_24_P330822	0.000574559	0.00115151	21.7989	up	NM_000458	chr17:36059175-36059116	HNF1B	Homo sapiens HNF1 homeobox B (HNF1B), transcript variant 1, mRNA [NM_000458]	GO:0005515|GO:0003700|GO:0030111|GO:0044212|GO:0003705|GO:0048793|GO:0042663|GO:0005634|GO:0060261|GO:0009952|GO:0001714|GO:0072181|GO:0060677|GO:0042803|GO:0045944|GO:0048806|GO:0005667|GO:0043066|GO:0046982|GO:0001822|GO:0005730|GO:0001826|GO:0039020|GO:0000122|GO:0003677|GO:0050673|GO:0009749|GO:0043565|GO:0072095|GO:0061017|GO:0048557|GO:0031018|GO:0048754|GO:0045893|GO:0030073|GO:0030902|GO:…	NM_000458	Hs.191144	6928	1106.21	113.938	10.6604	6.21418	684.383	612.336	2021.92	108.534	118.348	114.932	10.2167	10.2843	11.48	6.54074	6.17275	5.92905
A_24_P135862	1.67785e-05	7.1992e-05	21.786	up	AF119866	chr9:126028891-126028950		Homo sapiens PRO2206 mRNA, complete cds. [AF119866]					2550.37	312.024	12.0238	7.57844	2493.15	1945.96	3212.01	181.269	359.916	394.886	12.0407	11.941	12.0896	7.23217	7.81505	7.68811
A_33_P3411315	2.8686e-06	2.3752e-05	21.778	up	NM_033185	chr17:39150112-39150053	KRTAP3-3	Homo sapiens keratin associated protein 3-3 (KRTAP3-3), mRNA [NM_033185]	GO:0005198|GO:0045095	NM_033185	Hs.662759	85293	17432.3	1928.87	14.5573	10.1125	19671	12479.1	20146.8	1471.27	1995.61	2319.72	14.748	14.4406	14.4834	10.001	10.2318	10.1049
A_33_P3332627	1.80339e-05	7.5909e-05	21.7229	up		chr7:057245525-057245466							7230.16	876.69	13.433	8.99191	6923.5	5645.39	9121.58	549.576	1046.95	1033.54	13.4057	13.4137	13.4797	8.67807	9.31514	8.98251
A_33_P3274832	1.83836e-07	7.54e-06	21.6877	up	NR_033958	chr12:2870425-2870366	LOC283440	Homo sapiens uncharacterized LOC283440 (LOC283440), long non-coding RNA [NR_033958]		NR_033958	Hs.658536	283440	649.205	80.82	10.1091	5.67029	668.734	539.746	739.136	61.397	88.2239	92.8391	10.1899	10.0975	10.0398	5.71285	5.70608	5.59193
A_23_P316850	1.1166e-06	1.4519e-05	21.6385	up	NM_182577	chr19:463426-463367	ODF3L2	Homo sapiens outer dense fiber of sperm tails 3-like 2 (ODF3L2), mRNA [NM_182577]	GO:0005881	NM_182577	Hs.104777	284451	37906.6	4029.76	15.5953	11.1597	42243.7	26882.5	44593.7	3123.15	4053.07	4913.06	15.7335	15.493	15.5592	11.0549	11.2549	11.1694
A_33_P3257140	3.93257e-07	9.761e-06	21.606	up	NM_004850	chr2:11323535-11323476	ROCK2	Homo sapiens Rho-associated, coiled-coil containing protein kinase 2 (ROCK2), mRNA [NM_004850]	GO:0005515|GO:0030036|GO:0005886|GO:2000145|GO:0051492|GO:0005634|GO:0051893|GO:0030155|GO:0046872|GO:0005829|GO:0006939|GO:0035556|GO:0000910|GO:0045616|GO:0005543|GO:0007411|GO:0032956|GO:0005813|GO:2000114|GO:0010825|GO:0001843|GO:0005524|GO:0051298|GO:0005198|GO:0004674|GO:0016525|GO:0006468|GO:0017048|GO:0031616	NM_004850	Hs.681743	9475	3576.43	433.081	12.5015	8.0681	3548.06	2948.54	4232.7	367.863	389.131	542.249	12.5055	12.5309	12.4679	8.15634	7.93307	8.11488
A_33_P3251640	9.21192e-08	6.441e-06	21.6052	up		chr19:19867728-19867669	LINC00663	Homo sapiens long intergenic non-protein coding RNA 663 (LINC00663), long non-coding RNA [NR_026956]		NR_026956	Hs.665307	284440	617.334	77.1563	10.0323	5.59901	634.592	499.249	718.16	58.5736	81.9956	90.8996	10.1184	9.98497	9.9936	5.64395	5.59142	5.56165
A_33_P3319140	2.77897e-05	0.000102808	21.5817	up	XR_246934	chr7:153754766-153754707		PREDICTED: Homo sapiens uncharacterized LOC101930187 (LOC101930187), misc_RNA [XR_246934]		XR_246934	Hs.689473		163.226	21.2203	7.98086	3.54913	142.984	133.222	213.473	19.3061	22.6977	21.657	7.8517	7.94735	8.14353	3.9141	3.44201	3.29127
A_33_P3238941	1.63072e-07	7.394e-06	21.5537	up	NM_147195	chr9:38575669-38575610	ANKRD18A	Homo sapiens ankyrin repeat domain 18A (ANKRD18A), mRNA [NM_147195]		NM_147195	Hs.644630	253650	747.855	92.4109	10.3095	5.87961	740.512	614.899	888.154	74.4708	94.8336	107.928	10.3371	10.291	10.3004	5.98985	5.82263	5.82635
A_24_P291133	5.28615e-07	1.0706e-05	21.5066	up	NM_175866	chr1:162470837-162473545	UHMK1	Homo sapiens U2AF homology motif (UHM) kinase 1 (UHMK1), transcript variant 1, mRNA [NM_175866]	GO:0005515|GO:0030424|GO:0071598|GO:0003723|GO:0005634|GO:0032839|GO:0005524|GO:0031175|GO:0046777|GO:0018105|GO:0004674|GO:0043021|GO:0045948|GO:0007050|GO:0019899|GO:0046825|GO:0016740	NM_175866	Hs.127310	127933	652.917	81.1935	10.102	5.67525	650.657	505.639	802.455	64.1629	80.9019	98.5156	10.1513	10.0045	10.1501	5.77209	5.5693	5.68437
A_23_P22915	2.34842e-06	2.1151e-05	21.503	up	NM_133496	chr1:101431369-101431428	SLC30A7	Homo sapiens solute carrier family 30 (zinc transporter), member 7 (SLC30A7), transcript variant 1, mRNA [NM_133496]	GO:0048471|GO:0005737|GO:0005794|GO:0000139|GO:0032119|GO:0008324|GO:0016023|GO:0006829|GO:0016021|GO:0055085|GO:0044267|GO:0031982	NM_133496	Hs.533903	148867	777.904	97.478	10.3798	5.95335	727.487	716.273	889.952	78.4642	92.9956	120.974	10.3117	10.5246	10.3031	6.06493	5.78908	6.00604
A_32_P4595	0.000112446	0.000298469	21.4796	up	NM_000337	chr5:156194305-156194364	SGCD	Homo sapiens sarcoglycan, delta (35kDa dystrophin-associated glycoprotein) (SGCD), transcript variant 1, mRNA [NM_000337]	GO:0042383|GO:0005737|GO:0007517|GO:0016010|GO:0005886|GO:0016012|GO:0016021|GO:0005856	NM_000337	Hs.387207	6444	1046.41	120.25	10.677	6.25212	909.21	580.493	1649.53	85.2024	121.43	154.118	10.6242	10.2063	11.2005	6.18481	6.2121	6.35946
A_23_P387184	7.86801e-06	4.3224e-05	21.4246	up	NM_020464	chr6:138744231-138744172	NHSL1	Homo sapiens NHS-like 1 (NHSL1), transcript variant 1, mRNA [NM_020464]		NM_020464	Hs.652741	57224	656.645	82.7971	10.1339	5.71269	589.369	639.594	740.972	70.457	80.9722	96.962	10.0028	10.3551	10.0438	5.90687	5.57063	5.66057
A_33_P3266848	0.000117534	0.000309452	21.3509	up		chr12:048954372-048954431		Q8NH44_HUMAN (Q8NH44) Seven transmembrane helix receptor, complete [THC2605882]					5885.53	732.476	13.1524	8.73616	5156.23	4692.64	7807.72	465.543	1041.42	690.465	13.0089	13.1638	13.2844	8.46374	9.30608	8.43867
A_23_P115190	2.79719e-06	2.3402e-05	21.3468	up	NM_002506	chr1:115829353-115829294	NGF	Homo sapiens nerve growth factor (beta polypeptide) (NGF), mRNA [NM_002506]	GO:0008625|GO:0032455|GO:0008344|GO:0007264|GO:0045773|GO:0043434|GO:0007265|GO:0007202|GO:0005615|GO:0031175|GO:0051091|GO:0043524|GO:0000186|GO:0006954|GO:0051602|GO:0032496|GO:0007613|GO:0031954|GO:0009314|GO:0048011|GO:0043066|GO:0043065|GO:0005796|GO:0048015|GO:0042493|GO:0010193|GO:0046928|GO:2000648|GO:0051384|GO:0005576|GO:0045786|GO:0097190|GO:0051388|GO:0005163|GO:0019233|GO:0009612|GO:…	NM_002506	Hs.2561	4803	3821.14	467.879	12.595	8.17901	3929.02	3056.44	4477.96	437.199	413.188	553.25	12.6691	12.5812	12.5346	8.38337	8.01319	8.14049
A_33_P3224916	1.76737e-08	5.452e-06	21.3372	up		chr7:129246956-129246897	XLOC_006604	BROAD Institute lincRNA (XLOC_006604), lincRNA [TCONS_00013953]					73.0772	5.42265	6.78187	2.36657	70.2462	60.2833	88.702	5	5	6.26794	6.7797	6.74409	6.8218	2.37349	2.32279	2.40343
A_33_P3411907	1.02852e-06	1.3922e-05	21.2763	up	NM_033143	chr4:81188093-81188152	FGF5	Homo sapiens fibroblast growth factor 5 (FGF5), transcript variant 2, mRNA [NM_033143]	GO:0008286|GO:0048011|GO:0008284|GO:0008283|GO:0023019|GO:0048015|GO:0007267|GO:0005104|GO:0005576|GO:0005615|GO:0007399|GO:0007173|GO:0008543|GO:0045087|GO:0010001|GO:0051781|GO:0008083|GO:0038095	NM_033143	Hs.37055	2250	252.811	33.6404	8.68467	4.27349	257.508	219.709	281.216	24.8155	38.5863	37.5195	8.75026	8.72806	8.57569	4.33253	4.35604	4.13192
A_23_P127175	3.99902e-07	9.802e-06	21.2471	up	NM_020150	chr10:71912267-71912208	SAR1A	Homo sapiens SAR1 homolog A (S. cerevisiae) (SAR1A), transcript variant 2, mRNA [NM_020150]	GO:0006888|GO:0006184|GO:0005737|GO:0016529|GO:0005794|GO:0005783|GO:0003924|GO:0005525|GO:0006886	NM_020150	Hs.499960	56681	103102	8612.7	16.7316	12.3224	101454	94574.9	113277	6918.37	8113.77	10806	16.7166	16.8375	16.6407	12.2471	12.329	12.3911
A_23_P15299	0.00146049	0.0025751	21.2418	up	NM_012478	chr17:73842721-73842662	WBP2	Homo sapiens WW domain binding protein 2 (WBP2), mRNA [NM_012478]	GO:0005515|GO:0008150|GO:0005575	NM_012478	Hs.514489	23558	10583.9	1518.5	13.9367	9.52782	9391.83	8225.34	14134.6	444.331	1821.35	2289.83	13.8266	13.9348	14.0486	8.40405	10.0953	10.0841
A_24_P701776	1.20074e-05	5.7268e-05	21.177	up	NM_001003702	chr7:143884665-143884606	ARHGEF35	Homo sapiens Rho guanine nucleotide exchange factor (GEF) 35 (ARHGEF35), mRNA [NM_001003702]		NM_001003702	Hs.534621	445328	224.28	30.0289	8.48734	4.08291	217.254	185.847	269.74	24.6263	27.2919	38.1684	8.48329	8.4668	8.51193	4.32157	3.76489	4.16227
A_23_P40527	2.89452e-05	0.000105856	21.1509	up	NM_080646	chr22:19752546-19752605	TBX1	Homo sapiens T-box 1 (TBX1), transcript variant A, mRNA [NM_080646]	GO:0007389|GO:0003700|GO:0071300|GO:0007605|GO:0001755|GO:0048844|GO:0048538|GO:0048752|GO:0048703|GO:0030878|GO:0048701|GO:0042803|GO:0042693|GO:0007507|GO:0048644|GO:0046983|GO:0001945|GO:0050679|GO:0042471|GO:0042472|GO:0001708|GO:0021644|GO:0060037|GO:0048384|GO:0007517|GO:0035176|GO:0045596|GO:0045893|GO:0043587|GO:2001054|GO:0008284|GO:0007368|GO:0008283|GO:2000027|GO:0048514|GO:0005634|GO:…	NM_080646	Hs.173984	6899	554.841	70.842	9.87217	5.46953	557.614	461.403	645.507	67.4609	61.943	83.1221	9.91572	9.86842	9.83237	5.84817	5.14096	5.41945
A_33_P3216083	6.91002e-08	6.359e-06	21.1036	up	NM_173082	chr6:146209221-146209162	SHPRH	Homo sapiens SNF2 histone linker PHD RING helicase, E3 ubiquitin protein ligase (SHPRH), transcript variant 2, mRNA [NM_173082]	GO:0016567|GO:0006281|GO:0016874|GO:0006334|GO:0004386|GO:0008270|GO:0005634|GO:0000786|GO:0005524|GO:0003677	NM_173082	Hs.723297	257218	828.409	105.485	10.4629	6.06349	800.255	674.654	1010.32	74.9148	109.256	132.285	10.4529	10.4405	10.4953	5.99844	6.04874	6.1433
A_33_P3217332	9.28574e-05	0.000256639	21.0679	up	NM_031218	chr19:20045657-20045716	ZNF93	Homo sapiens zinc finger protein 93 (ZNF93), mRNA [NM_031218]	GO:0006355|GO:0003700|GO:0008270|GO:0005634|GO:0003677|GO:0006351	NM_031218	Hs.301059	81931	1381.94	174.107	11.2047	6.8077	1499.62	1049.23	1596.97	156.33	219.754	146.236	11.3729	11.0877	11.1535	7.03174	7.10951	6.28185
A_33_P3405680	0.000157192	0.000391786	21.0396	up	NR_046572	chr3:56994816-56994875	ARHGEF3-AS1	Homo sapiens ARHGEF3 antisense RNA 1 (ARHGEF3-AS1), long non-coding RNA [NR_046572]		NR_046572	Hs.549631	100874200	594.843	71.8725	9.88954	5.4945	587.729	345.237	851.564	70.6046	66.3213	78.6916	9.99965	9.43257	10.2364	5.91006	5.24657	5.32688
A_24_P82493	1.38012e-06	1.6095e-05	21.0231	up	NM_024819	chr17:43101362-43101303	DCAKD	Homo sapiens dephospho-CoA kinase domain containing (DCAKD), transcript variant 1, mRNA [NM_024819]	GO:0005739|GO:0004140|GO:0015937|GO:0005524	NM_024819	Hs.463148	79877	91.1977	8.67337	7.10455	2.71065	85.5709	77.5029	110.519	6.9577	7.30881	11.7536	7.06362	7.11099	7.13904	2.83219	2.52622	2.77353
A_33_P3473108	0.00345399	0.00550964	21.0187	up	Z39353	chr1:93306531-93306590		HSC18A052 normalized infant brain cDNA Homo sapiens cDNA clone c-18a05 3', mRNA sequence [Z39353]			Hs.657439		533.686	58.8876	9.58048	5.18688	275.629	976.42	349.009	48.5612	59.0261	69.0756	8.84731	10.9859	8.90822	5.37353	5.06274	5.12438
A_33_P3362727	0.000459472	0.000953434	20.9843	up		chr9:086586140-086586081		Q3U6X2_MOUSE (Q3U6X2) Bone marrow macrophage cDNA, RIKEN full-length enriched library, clone:I830091E20 product:heterogeneous nuclear ribonucleoprotein K, full insert sequence, partial (57%) [THC2549044]					585.926	76.3055	9.9451	5.55386	554.173	478.56	725.045	97.1834	61.2833	70.4499	9.90487	9.92118	10.0092	6.385	5.12578	5.15079
A_33_P3359012	4.19477e-06	2.9316e-05	20.9521	up	NM_004420	chr11:1575341-1575282	DUSP8	Homo sapiens dual specificity phosphatase 8 (DUSP8), mRNA [NM_004420]	GO:0000188|GO:0005737|GO:0006470|GO:0005634|GO:0035335|GO:0017017|GO:0004725	NM_004420	Hs.41688	1850	16799.9	1980.54	14.5324	10.1434	16308.7	12689.2	21401.7	1412.15	2205.53	2323.92	14.5456	14.4763	14.5753	9.94791	10.3723	10.1098
A_32_P30649	9.88998e-06	5.0151e-05	20.91	up	NM_004454	chr3:185764606-185764547	ETV5	Homo sapiens ets variant 5 (ETV5), mRNA [NM_004454]	GO:0003700|GO:0044212|GO:0060762|GO:0005634|GO:0007274|GO:0048133|GO:0060252|GO:0003677|GO:0043565|GO:0045666|GO:0050807|GO:0007610|GO:0034599|GO:0045893|GO:0071340	NM_004454	Hs.43697	2119	745.788	95.7965	10.3106	5.92452	681.697	666.993	888.675	81.751	84.584	121.054	10.2112	10.4184	10.3022	6.12453	5.64114	6.00788
A_33_P3386132	2.66424e-05	9.9819e-05	20.8837	up	NM_024093	chr2:105961992-105962051	C2orf49	Homo sapiens chromosome 2 open reading frame 49 (C2orf49), transcript variant 1, mRNA [NM_024093]	GO:0008150|GO:0003674|GO:0048598|GO:0072669	NM_024093	Hs.549577	79074	15054.6	1785.86	14.3708	9.98649	13699	11719.2	19745.5	1187.14	2196.47	1973.97	14.3016	14.3484	14.4624	9.71451	10.3675	9.87741
A_24_P370472	7.23283e-05	0.000212145	20.8454	up	NM_021983		HLA-DRB4	Homo sapiens major histocompatibility complex, class II, DR beta 4 (HLA-DRB4), mRNA [NM_021983]	GO:0005515|GO:0002437|GO:0050852|GO:0005886|GO:0002862|GO:0019221|GO:0031295|GO:0042088|GO:0005765|GO:0042130|GO:0019886|GO:0006955|GO:0002381|GO:0042605|GO:2001179|GO:0071556|GO:0032689|GO:0060333|GO:0030658|GO:0012507|GO:0051262|GO:0035774|GO:0042613|GO:0032588|GO:0030666|GO:0007165|GO:0000139|GO:0005887|GO:0031902|GO:0032673|GO:0016045|GO:0030669|GO:0032395|GO:0009897|GO:0002455	NM_021983	Hs.696211	3126	284.797	40.7111	8.86044	4.47878	302.5	238.29	313.6	20.1699	48.8605	53.1029	8.99201	8.8558	8.73352	3.98194	4.74847	4.70594
A_33_P3281785	0.000102926	0.000278433	20.8297	up	NM_006167	chr8:23538095-23538036	NKX3-1	Homo sapiens NK3 homeobox 1 (NKX3-1), transcript variant 1, mRNA [NM_006167]	GO:0001656|GO:0005515|GO:0004882|GO:0003700|GO:0000983|GO:0044212|GO:0001756|GO:0050680|GO:0043621|GO:0007507|GO:0005622|GO:0071356|GO:0045860|GO:0051781|GO:0010942|GO:0000976|GO:0030331|GO:0014068|GO:0007275|GO:0001047|GO:0008656|GO:0060037|GO:0060442|GO:0043280|GO:0045931|GO:0045930|GO:0071383|GO:0071347|GO:0043491|GO:0045893|GO:0045892|GO:0008134|GO:0060770|GO:0008284|GO:0097162|GO:0008285|GO:…	NM_006167	Hs.55999	4824	116.805	13.603	7.48581	3.10523	107.588	102.139	140.689	16.6037	12.3855	11.8198	7.40929	7.54122	7.50691	3.66499	2.87107	2.77964
A_33_P3543133	0.000159222	0.000395893	20.8089	up	NR_038970	chr14:21668348-21668289	LINC00641	Homo sapiens long intergenic non-protein coding RNA 641 (LINC00641), transcript variant 1, long non-coding RNA [NR_038970]		NR_038970	Hs.525210	283624	278.337	37.7676	8.81161	4.43248	264.394	220.101	350.517	35.1041	28.3075	49.8912	8.78993	8.7314	8.91349	4.86871	3.82685	4.60187
A_24_P386375	0.000347661	0.000754445	20.8082	up	NM_002175	chr9:21166331-21166272	IFNA21	Homo sapiens interferon, alpha 21 (IFNA21), mRNA [NM_002175]	GO:0051607|GO:0060337|GO:0060338|GO:0007596|GO:0045087|GO:0019221|GO:0005576|GO:0005615|GO:0005125|GO:0005126	NM_002175	Hs.113211	3452	278.196	38.6586	8.7974	4.41832	275.981	200.31	358.298	25.6949	59.5646	30.7163	8.8496	8.58936	8.95324	4.38886	5.07609	3.79002
A_33_P3234020	4.9376e-06	3.2255e-05	20.7771	up	NM_004884	chr15:65619526-65619467	IGDCC3	Homo sapiens immunoglobulin superfamily, DCC subclass, member 3 (IGDCC3), mRNA [NM_004884]	GO:0005887|GO:0050885	NM_004884	Hs.128292	9543	730.794	91.9538	10.2444	5.86747	725.946	503.352	963.084	69.5229	99.6322	106.706	10.3093	9.99581	10.4281	5.8903	5.90114	5.81097
A_33_P3361925	5.81071e-07	1.1091e-05	20.7441	up	NM_001184898	chrX:54014278-54014219	PHF8	Homo sapiens PHD finger protein 8 (PHF8), transcript variant 4, mRNA [NM_001184898]	GO:0005515|GO:0032454|GO:0035574|GO:0035575|GO:0032452|GO:0005506|GO:0005730|GO:0005634|GO:0035064|GO:0051864|GO:0006351|GO:0070544|GO:0000082|GO:0045943|GO:0007420|GO:0003682|GO:0071557|GO:0016706|GO:0061188|GO:0008270|GO:0045893|GO:0071558|GO:0033169	NM_001184898	Hs.133352	23133	110.549	13.3789	7.4015	3.02687	105.797	92.8124	133.037	10.8599	15.423	13.8538	7.38457	7.39348	7.42646	3.15578	3.03267	2.89216
A_23_P34233	0.000207314	0.000489739	20.7429	up	NM_014298	chr16:29708670-29708729	QPRT	Homo sapiens quinolinate phosphoribosyltransferase (QPRT), mRNA [NM_014298]	GO:0006766|GO:0004514|GO:0019674|GO:0006767|GO:0044281|GO:0009435|GO:0051259|GO:0042803|GO:0034213|GO:0005829	NM_014298	Hs.513484	23475	1836.3	231.407	11.5099	7.13536	1313.11	1328.76	2867.05	118.782	293.268	282.171	11.1735	11.4172	11.939	6.6587	7.51808	7.22929
A_32_P163147	0.00014523	0.000367143	20.7078	up	NM_182607	chrX:107322177-107322236	VSIG1	Homo sapiens V-set and immunoglobulin domain containing 1 (VSIG1), transcript variant 2, mRNA [NM_182607]	GO:0016021	NM_182607	Hs.177164	340547	1217.02	157.949	11.0248	6.65269	1127.33	1049.52	1474.21	134.564	214.219	125.064	10.9407	11.0887	11.045	6.8253	7.07502	6.05775
A_33_P3330872	2.08953e-06	1.9805e-05	20.7053	up	NM_078629	chrX:11781992-11782051	MSL3	Homo sapiens male-specific lethal 3 homolog (Drosophila) (MSL3), transcript variant 1, mRNA [NM_078629]	GO:0003700|GO:0006366|GO:0043984|GO:0072487|GO:0007275|GO:0005634|GO:0035064|GO:0003677	NM_078629	Hs.655288	10943	367.488	48.7744	9.23643	4.8645	350.529	286.522	465.412	36.7274	47.298	62.2978	9.22583	9.13396	9.34949	4.93842	4.69297	4.96211
A_33_P3296479	3.7652e-06	2.7641e-05	20.678	up	NM_001204303	chr21:27423406-27423347	APP	Homo sapiens amyloid beta (A4) precursor protein (APP), transcript variant 10, mRNA [NM_001204303]	GO:0005515|GO:0031594|GO:0046914|GO:0045202|GO:0007409|GO:0051402|GO:0031175|GO:0043231|GO:0042802|GO:0006878|GO:0007219|GO:0030198|GO:0007176|GO:0050885|GO:0006979|GO:0006378|GO:0005794|GO:0009986|GO:0007617|GO:0050803|GO:0043393|GO:0030168|GO:0016358|GO:0006897|GO:0016504|GO:0045931|GO:0010971|GO:0035235|GO:0005887|GO:0045087|GO:0008542|GO:0008088|GO:0008344|GO:0030424|GO:0048471|GO:0005886|GO:…	NM_001204303	Hs.434980	351	839.787	107.345	10.4828	6.11278	808.367	688.583	1022.41	93.8697	100.424	127.742	10.4644	10.4744	10.5096	6.33582	5.9139	6.08861
A_33_P3376478	0.000244918	0.000562113	20.6699	up	NM_000102	chr10:104590371-104590312	CYP17A1	Homo sapiens cytochrome P450, family 17, subfamily A, polypeptide 1 (CYP17A1), mRNA [NM_000102]	GO:0030424|GO:0006694|GO:0006805|GO:0018963|GO:0030325|GO:0006702|GO:0005783|GO:0006704|GO:0018879|GO:0044281|GO:0051591|GO:0047442|GO:0005739|GO:0010034|GO:0071371|GO:0060992|GO:0010212|GO:0043025|GO:0031667|GO:0090031|GO:0007548|GO:0032526|GO:0018958|GO:0034097|GO:0071236|GO:0008202|GO:0005506|GO:0042493|GO:0009635|GO:0004508|GO:0048545|GO:0021766|GO:0018894|GO:0071222|GO:0051597|GO:0019825|GO:…	NM_000102	Hs.438016	1586	3720.61	485.67	12.4915	8.12201	3444.33	2441.09	5276.41	221.547	618.721	616.741	12.4631	12.2761	12.7352	7.49166	8.58751	8.28688
A_33_P3299634	4.9775e-06	3.2416e-05	20.6456	up	AB529307	chr9:125512044-125512103	OR1L6	olfactory receptor, family 1, subfamily L, member 6 [Source:HGNC Symbol;Acc:8218] [ENST00000373684]	GO:0004984|GO:0005886|GO:0004930|GO:0016021			392390	19548.5	2335.65	14.7388	10.371	19814	15127.1	23704.4	1619.57	2520.51	2866.88	14.7641	14.736	14.7161	10.1284	10.5792	10.4054
A_33_P3372788	6.79999e-07	1.1728e-05	20.6117	up	NM_001037501	chr1:148023663-148023604	NBPF8	Homo sapiens neuroblastoma breakpoint family, member 8 (NBPF8), transcript variant 1, mRNA [NM_001037501]	GO:0005737	NM_001037501	Hs.656782	728841	1464.37	187.422	11.2845	6.91912	1463.84	1150.49	1778.78	158.643	179.181	224.441	11.3401	11.2151	11.2984	7.05105	6.80669	6.89963
A_23_P163711	6.59299e-08	6.302e-06	20.6091	up	NM_031478	chr16:30036049-30035990	FAM57B	Homo sapiens family with sequence similarity 57, member B (FAM57B), mRNA [NM_031478]	GO:0006629|GO:0000139|GO:0005783|GO:0005789|GO:0016021	NM_031478	Hs.558560	83723	959.152	123.669	10.6661	6.30089	910.481	800.072	1166.9	88.6839	126.422	155.903	10.6264	10.6815	10.6904	6.24664	6.2772	6.37885
A_33_P3369266	1.6404e-05	7.081e-05	20.5484	up		chr1:000025909-000025850							436.425	57.9389	9.51328	5.15232	431.495	369.495	508.285	51.6305	51.8429	70.3433	9.52801	9.53484	9.47698	5.4602	4.84749	5.14927
A_33_P3408244	1.24063e-05	5.8624e-05	20.5267	up	NR_033789	chr10:135381393-135381334	SPRNP1	Homo sapiens shadow of prion protein homolog (zebrafish) pseudogene 1 (SPRNP1), non-coding RNA [NR_033789]		NR_033789	Hs.660426	399833	18344.9	2194.67	14.6501	10.2907	18004.3	13928.9	23101.6	1573.52	2588.98	2421.52	14.6666	14.601	14.6829	10.0891	10.6152	10.1679
A_33_P3541279	0.00297995	0.00482683	20.5131	up	AF116649	chr20:32638846-32638905		Homo sapiens PRO0566 mRNA, complete cds. [AF116649]					149.692	19.8284	7.86711	3.50863	146.265	122.747	180.065	34.7123	13.832	10.941	7.88153	7.82463	7.89517	4.85321	2.9547	2.71798
A_33_P3312039	2.38591e-08	5.566e-06	20.4803	up	NM_002874	chr9:110081100-110081159	RAD23B	Homo sapiens RAD23 homolog B (S. cerevisiae) (RAD23B), transcript variant 1, mRNA [NM_002874]	GO:0005515|GO:0000502|GO:0005730|GO:0071942|GO:0032434|GO:0005634|GO:0007283|GO:0003684|GO:0005737|GO:0006281|GO:0003697|GO:0000715|GO:0043161|GO:0005654|GO:0006289|GO:0000718|GO:0031593	NM_002874	Hs.521640	5887	3637.21	463.678	12.5202	8.16399	3755.48	2884.65	4271.49	375.14	453.739	562.154	12.5857	12.4939	12.4809	8.18099	8.14489	8.1661
A_24_P348989	3.90938e-05	0.000132399	20.4557	up	NM_006863	chr19:55111992-55112199	LILRA1	Homo sapiens leukocyte immunoglobulin-like receptor, subfamily A (with TM domain), member 1 (LILRA1), transcript variant 1, mRNA [NM_006863]	GO:0005886|GO:0050776|GO:0006952|GO:0016021|GO:0003823|GO:0007166|GO:0004888	NM_006863	Hs.710507	11024	5092.09	643.951	12.9743	8.61984	5173.2	4528.54	5574.53	674.675	659.127	598.049	13.0157	13.1029	12.8042	8.94217	8.67064	8.2467
A_33_P3317558	4.12432e-06	2.9018e-05	20.4472	up	NR_003521	chr15:23196257-23196198	WHAMMP3	Homo sapiens WAS protein homolog associated with actin, golgi membranes and microtubules pseudogene 3 (WHAMMP3), non-coding RNA [NR_003521]		NR_003521	Hs.212670	339005	274.666	37.4118	8.80366	4.44983	262.714	230.14	331.144	29.7061	35.086	47.4433	8.78112	8.79958	8.83027	4.61902	4.20651	4.52396
A_23_P167497	6.51128e-06	3.8265e-05	20.4453	up	NM_001962	chr5:106716478-106716419	EFNA5	Homo sapiens ephrin-A5 (EFNA5), mRNA [NM_001962]	GO:0031290|GO:0022407|GO:0005886|GO:0048013|GO:0097194|GO:0050731|GO:0051893|GO:0031362|GO:0007399|GO:0070507|GO:0045499|GO:0032314|GO:0046875|GO:0005901|GO:0032956|GO:0032319|GO:0061178	NM_001962	Hs.288741	1946	272.646	37.2081	8.79833	4.44463	260.576	238.968	318.393	30.6392	34.7278	46.2573	8.76876	8.86138	8.76485	4.66105	4.19037	4.48248
A_33_P3402116	3.8693e-07	9.737e-06	20.4373	up	NM_012199	chr1:36389840-36389899	AGO1	Homo sapiens argonaute RISC catalytic component 1 (AGO1), mRNA [NM_012199]	GO:0005515|GO:0010467|GO:0048011|GO:0006355|GO:0048015|GO:0003723|GO:0000956|GO:0006351|GO:0035068|GO:0005829|GO:0035278|GO:0005737|GO:0007173|GO:0007219|GO:0000932|GO:0008543|GO:0045087|GO:0030529|GO:0005844|GO:0038095	NM_012199	Hs.22867	26523	13284.4	1623.08	14.2363	9.88316	13579.8	10964.7	15308.8	1382.51	1641.68	1845.04	14.2948	14.2746	14.1396	9.91975	9.9444	9.78534
A_23_P132139	3.18916e-05	0.000113675	20.3898	up	NM_001286462	chr21:47731417-47722479	C21orf58	Homo sapiens chromosome 21 open reading frame 58 (C21orf58), transcript variant 2, mRNA [NM_001286462]		NM_001286462	Hs.236572	54058	2543.7	336.402	12.0373	7.68751	2581.94	2127.93	2921.24	201.017	430.507	377.683	12.0794	12.066	11.9665	7.36458	8.07227	7.62568
A_23_P60339	2.08932e-06	1.9805e-05	20.382	up	NM_032307	chr9:86554414-86554355	C9orf64	Homo sapiens chromosome 9 open reading frame 64 (C9orf64), mRNA [NM_032307]	GO:0008150|GO:0003674|GO:0005575	NM_032307	Hs.208914	84267	1831.7	236.204	11.596	7.24679	1798.44	1492.21	2204.44	213.73	214.574	280.309	11.6017	11.5824	11.6039	7.44026	7.07698	7.22314
A_23_P77440	2.08658e-05	8.3883e-05	20.352	up	NM_173165	chr16:68225293-68225352	NFATC3	Homo sapiens nuclear factor of activated T-cells, cytoplasmic, calcineurin-dependent 3 (NFATC3), transcript variant 1, mRNA [NM_173165]	GO:0071285|GO:0001569|GO:0003700|GO:0005886|GO:0006357|GO:0006366|GO:0005730|GO:0005634|GO:0003677|GO:0005829|GO:0007507|GO:0045333|GO:0005737|GO:0006954|GO:0045944|GO:0045087|GO:0003682|GO:0005654|GO:0055001|GO:0038095|GO:0051145	NM_173165	Hs.436585	4775	589.242	77.5109	9.94684	5.59974	642.855	428.824	696.046	66.7257	68.9899	96.8172	10.1351	9.75854	9.94689	5.83166	5.30886	5.6587
A_33_P3293573	1.79295e-05	7.5618e-05	20.3518	up	NM_001077621	chr7:73086324-73086383	VPS37D	Homo sapiens vacuolar protein sorting 37 homolog D (S. cerevisiae) (VPS37D), mRNA [NM_001077621]	GO:0000813|GO:0031902|GO:0019082|GO:0016197|GO:0016032|GO:0019068|GO:0015031|GO:0010008	NM_001077621	Hs.647037	155382	1801.39	231.542	11.5738	7.22671	1903.65	1408.65	2091.88	218.63	251.973	224.023	11.6899	11.5	11.5316	7.4726	7.3108	6.89672
A_33_P3330841	1.23031e-06	1.5175e-05	20.3445	up	NM_004507	chr7:48004060-48004001	HUS1	Homo sapiens HUS1 checkpoint homolog (S. pombe) (HUS1), transcript variant 1, mRNA [NM_004507]	GO:0005515|GO:0007093|GO:0030896|GO:0005794|GO:0005730|GO:0005634|GO:0009790|GO:0071479|GO:0006974|GO:0006260|GO:0006281|GO:0000724|GO:0001932|GO:0005654|GO:0006468|GO:0008156|GO:0000077|GO:0009411	NM_004507	Hs.152983	3364	647.223	85.3271	10.0852	5.73866	676.821	481.479	783.37	61.0849	86.7007	108.196	10.203	9.933	10.1197	5.70422	5.68037	5.8314
A_33_P3334015	0.000378877	0.000810345	20.3142	up	NM_152914	chr17:21146720-21146661	C17orf103	Homo sapiens chromosome 17 open reading frame 103 (C17orf103), mRNA [NM_152914]		NM_152914	Hs.654713	256302	319.663	43.727	9.0411	4.69669	326.15	256.855	375.984	52.2325	37.5896	41.359	9.12159	8.97249	9.02921	5.47676	4.31688	4.29641
A_33_P3218410	0.000117055	0.000308552	20.2202	up	BC007023	chr11:108166338-108166397	ATM	Homo sapiens ataxia telangiectasia mutated (includes complementation groups A, C and D), mRNA (cDNA clone IMAGE:3950747). [BC007023]	GO:0005515|GO:0007094|GO:0002331|GO:0004677|GO:0001756|GO:0071480|GO:0051402|GO:0032403|GO:0006302|GO:0007507|GO:0046777|GO:0043525|GO:0018105|GO:0000724|GO:0010212|GO:0016303|GO:0046983|GO:0007050|GO:0006977|GO:0007131|GO:0001666|GO:0043066|GO:0000781|GO:0043065|GO:0008630|GO:0036092|GO:0005819|GO:0030889|GO:0007292|GO:0005524|GO:0003677|GO:0006974|GO:0006975|GO:0035174|GO:0007165|GO:0047485|GO:…		Hs.367437	472	164.398	24.6844	8.01249	3.67476	180.652	130.373	182.168	11.2232	33.4117	29.4182	8.20894	7.91499	7.91354	3.18482	4.12965	3.70982
A_33_P3285715	3.97548e-05	0.000133973	20.1847	up	XM_005250869	chr8:144357115-144357174	GLI4	GLI family zinc finger 4 [Source:HGNC Symbol;Acc:4320] [ENST00000523812]	GO:0008150|GO:0003674|GO:0005634|GO:0003677|GO:0046872	XM_005250869		2738	39097.5	4496.01	15.6508	11.3156	38107.5	31529.7	47655.2	3118.05	5531.07	4838.9	15.6095	15.7088	15.6341	11.0531	11.7502	11.1435
A_33_P3327200	2.96779e-06	2.4233e-05	20.1781	up	NM_001001396	chr1:203709388-203709447	ATP2B4	Homo sapiens ATPase, Ca++ transporting, plasma membrane 4 (ATP2B4), transcript variant 1, mRNA [NM_001001396]	GO:0005515|GO:0005516|GO:0005886|GO:0005524|GO:0055085|GO:0046872|GO:0005388|GO:0043234|GO:0034220|GO:0005887|GO:0007596|GO:0097110|GO:0006810|GO:0017080	NM_001001396	Hs.343522	493	549.675	73.8348	9.8541	5.51938	474.514	514.26	660.25	55.2656	73.84	92.3988	9.66941	10.0274	9.86549	5.55082	5.42084	5.58649
A_33_P3399267	1.62295e-05	7.0416e-05	20.1768	up	NM_172200	chr10:6008252-6008193	IL15RA	Homo sapiens interleukin 15 receptor, alpha (IL15RA), transcript variant 2, mRNA [NM_172200]	GO:0005515|GO:0031965|GO:0004896|GO:0008283|GO:0019221|GO:0032825|GO:0005615|GO:0007165|GO:0000139|GO:0005789|GO:0004871|GO:0016021|GO:0030659	NM_172200	Hs.445124	3601	81.5207	8.19643	6.9078	2.57317	76.3357	58.0051	110.221	5	11.0923	8.49695	6.90095	6.68746	7.135	2.37349	2.78792	2.55812
A_23_P207868	8.08951e-05	0.000230822	20.1734	up	NM_033191	chr17:39406812-39406871	KRTAP9-4	Homo sapiens keratin associated protein 9-4 (KRTAP9-4), mRNA [NM_033191]	GO:0045095	NM_033191	Hs.528700	85280	94.7338	12.8349	7.17682	2.84244	83.6569	93.2341	107.311	5	17.4546	16.0501	7.02894	7.40233	7.09919	2.37349	3.14903	3.00479
A_33_P3263989	3.99117e-06	2.8555e-05	20.1183	up		chr3:106823654-106823595							1205.67	158.311	11.0055	6.67507	1174.29	953.408	1489.3	139.778	142.836	192.319	11.0052	10.9526	11.0587	6.87927	6.46379	6.68216
A_23_P101623	1.78138e-05	7.5272e-05	20.1082	up	NM_022103	chr19:56952634-56952575	ZNF667	Homo sapiens zinc finger protein 667 (ZNF667), transcript variant 1, mRNA [NM_022103]	GO:0006355|GO:0005634|GO:0003677|GO:0046872|GO:0006351	NM_022103	Hs.676605	63934	649.702	90.0013	10.1082	5.77844	632.892	543.141	773.072	50.2274	104.702	115.075	10.1137	10.1061	10.1047	5.41932	5.98474	5.93126
A_23_P212126	0.000694172	0.00135534	20.0897	up	NM_080538	chr3:15492044-15491985	COLQ	Homo sapiens collagen-like tail subunit (single strand of homotrimer) of asymmetric acetylcholinesterase (COLQ), transcript variant II, mRNA [NM_080538]	GO:0005515|GO:0005581|GO:0030054|GO:0008105|GO:0005605|GO:0001507|GO:0045202|GO:0005615	NM_080538	Hs.146735	8292	156.481	24.3022	7.92018	3.5918	176.614	113.098	179.731	5.87859	31.3535	35.6745	8.17605	7.692	7.89249	2.72193	4.00883	4.04463
A_23_P339687	2.6542e-06	2.2697e-05	20.0734	up	NM_138330	chr19:23836893-23836834	ZNF675	Homo sapiens zinc finger protein 675 (ZNF675), mRNA [NM_138330]	GO:0005515|GO:0048471|GO:2000660|GO:0045453|GO:0019221|GO:0007249|GO:0045671|GO:0005634|GO:0032088|GO:0000122|GO:2000678|GO:0003677|GO:0010804|GO:0006351|GO:0046329|GO:0008270|GO:0043508|GO:0031625	NM_138330	Hs.264345	171392	25678.1	3097.75	15.1076	10.7803	25413.2	21902.4	29718.8	2298.13	3130.81	3864.3	15.0975	15.2421	14.9831	10.6172	10.8871	10.8368
A_23_P372946	1.92451e-06	1.8953e-05	20.0612	up	NM_138461	chr3:196051170-196050838	TM4SF19	Homo sapiens transmembrane 4 L six family member 19 (TM4SF19), transcript variant 1, mRNA [NM_138461]	GO:0016021	NM_138461	Hs.733264	116211	319.93	44.0012	9.03146	4.70512	347.719	238.948	373.124	31.7337	47.531	52.739	9.21652	8.86126	9.0166	4.71866	4.70096	4.69576
A_33_P3281532	2.67162e-07	8.457e-06	20.0155	up	NM_022780	chr2:86968111-86968170	RMND5A	Homo sapiens required for meiotic nuclear division 5 homolog A (S. cerevisiae) (RMND5A), mRNA [NM_022780]		NM_022780	Hs.75277	64795	763.749	100.509	10.3349	6.01189	737.992	610.043	943.213	81.3623	104.056	116.11	10.3329	10.2786	10.3933	6.11693	5.97597	5.94278
A_33_P3306749	2.62694e-05	9.8687e-05	20.0106	up	BC000189	chr9:137969010-137969069	OLFM1	Homo sapiens olfactomedin 1, mRNA (cDNA clone IMAGE:3351052), complete cds. [BC000189]	GO:0005515|GO:0030054|GO:0032281|GO:0045202|GO:0051259|GO:0005615|GO:0007399		Hs.522484	10439	333.183	46.0542	9.12286	4.80016	330.245	323.64	345.663	40.8262	46.7751	50.5614	9.14061	9.33531	8.89266	5.10194	4.67365	4.6249
A_33_P3424467	2.90802e-06	2.3977e-05	19.9886	up	NM_152609	chr1:246831802-246831861	CNST	Homo sapiens consortin, connexin sorting protein (CNST), transcript variant 1, mRNA [NM_152609]	GO:0030133|GO:0005802|GO:0005515|GO:0043234|GO:0005794|GO:0005886|GO:0019902|GO:0042998|GO:0010923|GO:0016021|GO:0071253	NM_152609	Hs.368353	163882	4068.72	518.686	12.6293	8.3082	3754.64	2936.59	5514.94	378.584	569.536	607.938	12.5822	12.519	12.7867	8.19155	8.46299	8.27006
A_33_P3404470	2.76337e-07	8.525e-06	19.919	up	NM_030930	chr11:67758829-67758771	UNC93B1	Homo sapiens unc-93 homolog B1 (C. elegans) (UNC93B1), mRNA [NM_030930]	GO:0034154|GO:0005783|GO:0002224|GO:0032009|GO:0005764|GO:0006886|GO:0051607|GO:0000139|GO:0045087|GO:0005789|GO:0016021|GO:0034138|GO:0034162|GO:0005768	NM_030930	Hs.502989	81622	1306.44	173.799	11.1173	6.80119	1212.32	1036.45	1670.53	125.64	181.685	214.072	11.0601	11.0668	11.2249	6.73527	6.82781	6.8405
A_32_P15421	2.99428e-06	2.4366e-05	19.9117	up	NM_152267	chr22:31602122-31602181	RNF185	Homo sapiens ring finger protein 185 (RNF185), transcript variant 1, mRNA [NM_152267]	GO:0016567|GO:0016874|GO:0006914|GO:0008270|GO:0005741|GO:0016021	NM_152267	Hs.517553	91445	267.647	37.2824	8.74961	4.43406	271.973	202.564	328.404	27.5953	36.3113	47.9405	8.82856	8.6043	8.81597	4.50276	4.25778	4.54166
A_23_P96827	4.62204e-07	1.0153e-05	19.8848	up	NM_001639	chr1:159558017-159558076	APCS	Homo sapiens amyloid P component, serum (APCS), mRNA [NM_001639]	GO:0031012|GO:0043234|GO:0006457|GO:0005576|GO:0051082|GO:0006953|GO:0051131|GO:0005615|GO:0046872	NM_001639	Hs.507080	325	935.416	124.708	10.6436	6.33005	983.549	787.548	1035.15	94.4963	135.206	144.423	10.7439	10.6603	10.5268	6.34486	6.38055	6.26476
A_33_P3302070	4.42893e-06	3.0234e-05	19.8381	up		chr22:040965909-040965968		GB					25917	3148.05	15.106	10.7958	25583.9	19620.7	32546.4	2254.59	3482.07	3707.48	15.1152	15.0975	15.1053	10.5867	11.0234	10.7773
A_24_P921610	4.26277e-07	9.993e-06	19.8312	up	NR_022008	chr15:25232552-25232611	PWAR5	Homo sapiens Prader Willi/Angelman region RNA 5 (PWAR5), long non-coding RNA [NR_022008]		NR_022008	Hs.660427	8123	66.3276	5	6.64909	2.3394	60.4069	62.0241	76.5516	5	5	5	6.55624	6.78228	6.60877	2.37349	2.32279	2.32192
A_33_P3275495	0.000709119	0.00138056	19.8158	up	XR_108366	chr1:17521100-17521159	LOC400743	PREDICTED: Homo sapiens uncharacterized LOC400743 (LOC400743), misc_RNA [XR_108366]		XR_108366	Hs.522935	400743	3036.94	435.843	12.2139	7.90528	2583.66	2084.89	4442.28	158.506	546.266	602.755	12.081	12.0357	12.525	7.04924	8.40708	8.25952
A_33_P3351606	0.00040281	0.000853102	19.795	up	NR_034102	chr8:65290622-65290681	LINC00966	Homo sapiens long intergenic non-protein coding RNA 966 (LINC00966), long non-coding RNA [NR_034102]		NR_034102	Hs.7023	100130155	1747.65	258.788	11.5168	7.20978	1693.44	1354.32	2195.19	100.727	337.647	337.99	11.5133	11.4388	11.5983	6.43754	7.71893	7.47286
A_33_P3278159	2.34952e-05	9.1185e-05	19.7306	up		chr6:004024918-004024977							71384.3	7076.37	16.336	12.0337	71926.1	69283.2	72943.5	5972.85	7979.3	7276.97	16.3276	16.538	16.1425	12.0237	12.3059	11.7715
A_33_P3222196	8.92763e-05	0.000248911	19.7206	up		chrX:001578394-001578453							266.674	37.3697	8.76901	4.46738	240.141	273.006	286.875	36.0411	37.2065	38.8616	8.63415	9.07004	8.60285	4.9086	4.2988	4.19475
A_33_P3239143	6.63168e-07	1.1617e-05	19.7029	up	NM_198458	chr19:58867813-58867754	ZNF497	Homo sapiens zinc finger protein 497 (ZNF497), transcript variant 1, mRNA [NM_198458]	GO:0006355|GO:0005634|GO:0003677|GO:0046872|GO:0006351	NM_198458	Hs.447840	162968	4216.03	549.76	12.6961	8.3958	4033.12	3126.18	5488.79	428.311	589.432	631.537	12.6991	12.6098	12.7794	8.35723	8.51581	8.31434
A_33_P3283601	0.000296216	0.000658956	19.688	up		chr2:130680494-130680435	LOC389033	Homo sapiens placenta-specific 9 pseudogene (LOC389033), non-coding RNA [NR_026740]	GO:0005576	NR_026740	Hs.380682	389033	7556.92	1062.61	13.4928	9.19352	6930.96	5879.96	9859.84	543.453	1565.03	1079.35	13.4115	13.4705	13.5963	8.66077	9.8808	9.03898
A_33_P3373541	3.07502e-06	2.4724e-05	19.6755	up	NM_173717	chr17:12908366-12908307	ELAC2	Homo sapiens elaC ribonuclease Z 2 (ELAC2), transcript variant 2, mRNA [NM_173717]	GO:0005739|GO:0072684|GO:0004519|GO:0005634|GO:0046872	NM_173717	Hs.434232	60528	586.356	79.0906	9.93885	5.64053	610.693	430.9	717.476	64.6266	79.3656	93.2796	10.0587	9.7664	9.99151	5.7841	5.53902	5.59847
A_33_P3344127	2.97574e-05	0.000107929	19.6743	up	NM_003512	chr6:26124461-26124520	HIST1H2AC	Homo sapiens histone cluster 1, H2ac (HIST1H2AC), mRNA [NM_003512]	GO:0046982|GO:0006334|GO:0005634|GO:0000786|GO:0003677	NM_003512	Hs.484950	8334	1422.17	189.93	11.2398	6.94151	1513.81	1037.98	1714.72	189.78	165.273	214.736	11.3865	11.0715	11.2612	7.29304	6.68496	6.84652
A_33_P3552465	4.1028e-05	0.000137218	19.6688	up	XM_001717544	chr3:44541127-44541068	ZNF852	zinc finger protein 852 [Source:HGNC Symbol;Acc:27713] [ENST00000463067]	GO:0003676|GO:0046872	XM_001717544	Hs.648974	285346	183.461	27.8893	8.18866	3.89082	184.448	160.1	205.836	18.4524	24.1458	41.0696	8.23678	8.23613	8.09307	3.84113	3.54489	4.28644
A_33_P3424472	1.09061e-06	1.4372e-05	19.6445	up	NM_012470	chr7:128595026-128594967	TNPO3	Homo sapiens transportin 3 (TNPO3), transcript variant 1, mRNA [NM_012470]	GO:0005515|GO:0035048|GO:0005737|GO:0005730|GO:0005634|GO:0004872|GO:0043231	NM_012470	Hs.193613	23534	467.939	63.9734	9.60893	5.31287	453.732	380.04	570.046	52.1127	63.3304	76.4771	9.60249	9.57799	9.6463	5.47477	5.17916	5.28469
A_33_P3298387	4.24951e-06	2.9536e-05	19.6339	up	NM_005030	chr16:23692251-23692310	PLK1	Homo sapiens polo-like kinase 1 (PLK1), mRNA [NM_005030]	GO:0007077|GO:0005515|GO:0008017|GO:0010997|GO:0000910|GO:0018105|GO:0016301|GO:0051443|GO:0010800|GO:0005813|GO:0019901|GO:0005819|GO:0043393|GO:0030496|GO:0000122|GO:0000070|GO:0000922|GO:0000776|GO:0005654|GO:0030071|GO:0000278|GO:0007094|GO:0007092|GO:0016567|GO:0008283|GO:0001578|GO:0045736|GO:0031572|GO:0032436|GO:0005634|GO:0051233|GO:0031145|GO:0005829|GO:0031648|GO:0000086|GO:0051726|GO:…	NM_005030	Hs.592049	5347	739.243	98.9661	10.287	5.99174	764.04	578.068	875.621	86.8024	96.3286	113.767	10.3816	10.1989	10.2806	6.21448	5.84682	5.9139
A_33_P3234657	1.59658e-05	6.9542e-05	19.6161	up	NM_173814	chr15:55911666-55911607	PRTG	Homo sapiens protogenin (PRTG), mRNA [NM_173814]	GO:0007275|GO:0016021	NM_173814	Hs.130957	283659	72.8553	7.28498	6.7865	2.49253	64.4986	70.6705	83.3967	5	5	11.8549	6.65351	6.97244	6.73356	2.37349	2.32279	2.78132
A_23_P64567	2.53752e-08	5.566e-06	19.6147	up	NM_016147	chr11:73965000-73965059	PPME1	Homo sapiens protein phosphatase methylesterase 1 (PPME1), transcript variant 1, mRNA [NM_016147]	GO:0019901|GO:0019903|GO:0008601|GO:0006482|GO:0004864|GO:0051722|GO:0051721	NM_016147	Hs.503251	51400	581.545	80.3613	9.94159	5.64773	561.453	488.52	694.663	56.9452	83.9012	100.238	9.92539	9.95626	9.94313	5.60188	5.62845	5.71285
A_23_P46673	4.91266e-07	1.0411e-05	19.5669	up	DM107643	chr1:176585564-176585505		METHODS FOR GENERATING NEW HAIR FOLLICLES, TREATING BALDNESS, AND HAIR REMOVAL. [DM107643]					5339.21	714.221	13.0222	8.73185	5247.07	4118.32	6652.23	521.554	685.231	935.877	13.0377	12.9788	13.0501	8.61374	8.72847	8.85336
A_33_P3326099	6.60128e-07	1.1592e-05	19.5442	up	NM_003934	chr9:133491803-133491862	FUBP3	Homo sapiens far upstream element (FUSE) binding protein 3 (FUBP3), mRNA [NM_003934]	GO:0010628|GO:0005737|GO:0003723|GO:0005634|GO:0045893|GO:0003677|GO:0006351	NM_003934	Hs.98751	8939	1010.77	136.706	10.7507	6.46201	977.863	856.188	1198.26	112.859	130.811	166.448	10.7398	10.7837	10.7285	6.58782	6.32426	6.47395
A_33_P3288431	2.28674e-05	8.9545e-05	19.5424	up	NM_152589	chr12:88391877-88391818	C12orf50	Homo sapiens chromosome 12 open reading frame 50 (C12orf50), mRNA [NM_152589]		NM_152589	Hs.112930	160419	179.902	27.4024	8.1599	3.87137	167.503	171.241	200.963	15.4059	33.0986	33.7027	8.08569	8.33691	8.0571	3.54799	4.11234	3.95377
A_24_P126557	2.97578e-05	0.000107929	19.5187	up	NM_133452	chr19:10427728-10427669	RAVER1	Homo sapiens ribonucleoprotein, PTB-binding 1 (RAVER1), mRNA [NM_133452]	GO:0005737|GO:0000166|GO:0003723|GO:0005634	NM_133452	Hs.744952	125950	583.045	76.622	9.86944	5.58265	492.944	390.373	865.818	55.7118	84.799	89.3552	9.72839	9.61475	10.2652	5.56411	5.64431	5.53954
A_23_P75083	3.52609e-06	2.6665e-05	19.4925	up	NM_212479	chr10:294888-294947	ZMYND11	Homo sapiens zinc finger, MYND-type containing 11 (ZMYND11), transcript variant 2, mRNA [NM_212479]	GO:0005515|GO:2001237|GO:0005694|GO:0008283|GO:0005730|GO:0005634|GO:0000122|GO:0003677|GO:0006351|GO:0005737|GO:0007049|GO:0046329|GO:0019048|GO:0008270|GO:0043124|GO:0016568	NM_212479	Hs.292265	10771	407.402	56.7085	9.40741	5.12256	406.024	333.283	482.899	47.2113	54.0678	68.8463	9.43332	9.38252	9.40639	5.32837	4.92007	5.11924
A_32_P192823	5.85377e-07	1.1128e-05	19.4636	up	NM_175886	chr7:18066555-18066496	PRPS1L1	Homo sapiens phosphoribosyl pyrophosphate synthetase 1-like 1 (PRPS1L1), mRNA [NM_175886]	GO:0000287|GO:0016301|GO:0004749|GO:0006015|GO:0005575|GO:0005524|GO:0042803|GO:0009165|GO:0009156	NM_175886	Hs.169284	221823	8939.63	1207.7	13.7579	9.47518	8739.65	7616.72	10462.5	1071.9	1155.72	1395.48	13.7588	13.8522	13.6627	9.57244	9.46016	9.39294
A_33_P3278303	6.06866e-07	1.1234e-05	19.462	up		chr21:039618944-039618885							5449.32	725.287	13.0577	8.77513	5022.45	4781.35	6544.16	621.081	680.98	873.801	12.9669	13.1882	13.018	8.84487	8.719	8.76152
A_24_P187086	8.95059e-07	1.3264e-05	19.4498	up		chr1:175014776-175014717							140.111	21.1378	7.76558	3.4839	132.442	116.387	171.504	14.962	20.7572	27.6941	7.73697	7.7409	7.81886	3.50443	3.33644	3.61082
A_33_P3234088	0.000351534	0.000761667	19.424	up		chr3:156881213-156881154							516.342	75.161	9.70356	5.42379	544.324	318.679	686.024	33.0249	93.4252	99.033	9.87487	9.31043	9.92539	4.77846	5.79841	5.6945
A_24_P295245	1.83579e-07	7.54e-06	19.3956	up	NM_032467	chr8:62596658-62596599	ASPH	Homo sapiens aspartate beta-hydroxylase (ASPH), transcript variant 4, mRNA [NM_032467]	GO:0005515|GO:0007389|GO:0005513|GO:0008285|GO:0005886|GO:0042264|GO:0005783|GO:0010524|GO:0004597|GO:0030176|GO:0097202|GO:0060316|GO:0014701|GO:0010649|GO:0032237|GO:0006936|GO:0031647|GO:0010880|GO:0060314|GO:0071277|GO:0060021|GO:0033198|GO:0008307|GO:0035108|GO:0032541|GO:0031585|GO:0005509|GO:0033018|GO:0009055|GO:0010881|GO:0033017|GO:0090316|GO:0034704|GO:0045862|GO:0044325|GO:0060325|GO:…	NM_032467	Hs.332422	444	3937.71	534.087	12.6238	8.34611	3811.3	3162.19	4839.63	430.881	484.62	686.759	12.6137	12.6246	12.6331	8.36646	8.24	8.43187
A_24_P213950	0.000840655	0.00160136	19.3854	up	NM_152722	chr11:124789495-124789436	HEPACAM	Homo sapiens hepatic and glial cell adhesion molecule (HEPACAM), mRNA [NM_152722]	GO:0030424|GO:0005737|GO:0005911|GO:0007050|GO:0034613|GO:0016021|GO:0007155|GO:0040008	NM_152722	Hs.745294	220296	609.404	79.5267	9.89822	5.62132	306.757	702.368	819.085	62.5515	69.3976	106.631	9.01872	10.4969	10.1791	5.73729	5.31701	5.80965
A_33_P3236591	2.20064e-05	8.7201e-05	19.3625	up	NM_001013838	chr16:67691397-67691456	RLTPR	Homo sapiens RGD motif, leucine rich repeats, tropomodulin domain and proline-rich containing (RLTPR), mRNA [NM_001013838]	GO:0005737	NM_001013838	Hs.611432	146206	14207.8	1829.95	14.2996	10.0244	14190.8	10039.5	18392.9	1245.9	2194.24	2049.72	14.3538	14.1694	14.3756	9.77725	10.3649	9.93108
A_24_P298495	4.32542e-05	0.000142851	19.358	up	NR_046285	chr5:14714903-14714962	LOC100130744	Homo sapiens uncharacterized LOC100130744 (LOC100130744), long non-coding RNA [NR_046285]		NR_046285	Hs.660550	100130744	247.199	34.9262	8.6234	4.34854	259.28	184.353	297.964	30.2352	40.7315	33.812	8.76056	8.45338	8.65626	4.6445	4.4423	3.95883
A_23_P35230	8.41305e-08	6.402e-06	19.3366	up	NM_172350	chr1:207940437-207940496	CD46	Homo sapiens CD46 molecule, complement regulatory protein (CD46), transcript variant n, mRNA [NM_172350]	GO:0005515|GO:0030449|GO:0005794|GO:0001848|GO:0005886|GO:0009986|GO:0045916|GO:0007338|GO:0002079|GO:0016323|GO:0005887|GO:0045087|GO:0019048|GO:0006958|GO:0006508|GO:0004872	NM_172350	Hs.510402	4179	7110.72	964.148	13.4254	9.15216	7022.29	5693.01	8616.86	834.587	880.95	1176.91	13.4359	13.4233	13.4171	9.22848	9.06895	9.15904
A_23_P34942	9.83387e-06	4.9993e-05	19.3206	up	NM_005665	chr1:93142735-93131511	EVI5	Homo sapiens ecotropic viral integration site 5 (EVI5), mRNA [NM_005665]	GO:0005515|GO:0007049|GO:0005737|GO:0005815|GO:0008283|GO:0005819|GO:0007275|GO:0005634|GO:0005097|GO:0051301	NM_005665	Hs.594434	7813	351.464	49.8714	9.18376	4.9117	334.057	294.779	425.555	42.5329	45.6854	61.3959	9.15653	9.18184	9.21292	5.16139	4.63573	4.93797
A_33_P3348782	1.97104e-07	7.636e-06	19.2934	up	NM_030622	chr19:41712616-41712675	CYP2S1	Homo sapiens cytochrome P450, family 2, subfamily S, polypeptide 1 (CYP2S1), mRNA [NM_030622]	GO:0004497|GO:0006805|GO:0070330|GO:0005506|GO:0005783|GO:0005789|GO:0044281|GO:0055114|GO:0020037	NM_030622	Hs.98370	29785	594.559	82.8256	9.97686	5.70682	573.666	506.633	703.377	65.1917	82.7284	100.557	9.95912	10.0075	9.96394	5.7966	5.60568	5.71819
A_33_P3411291	4.94335e-06	3.2277e-05	19.2729	up	NM_003647	chr17:54940864-54940923	DGKE	Homo sapiens diacylglycerol kinase, epsilon 64kDa (DGKE), mRNA [NM_003647]	GO:0005886|GO:0030168|GO:0008654|GO:0005524|GO:0007205|GO:0046872|GO:0035556|GO:0005737|GO:0003951|GO:0016020|GO:0007596|GO:0004143|GO:0016021	NM_003647	Hs.239514	8526	93.2039	11.7934	7.13405	2.86554	87.5885	77.5759	114.447	5.17987	12.9123	17.2879	7.10125	7.11217	7.18871	2.6302	2.90605	3.06038
A_33_P3399618	2.47432e-05	9.4691e-05	19.2542	up	NM_001109997	chr14:20897205-20897146	KLHL33	Homo sapiens kelch-like family member 33 (KLHL33), mRNA [NM_001109997]		NM_001109997	Hs.556014	123103	3898.35	536.09	12.5887	8.3216	3781.29	2867.41	5046.36	324.271	638.197	645.803	12.5991	12.4859	12.6811	7.98949	8.62675	8.34855
A_24_P346604	1.18506e-05	5.6828e-05	19.2498	up	NM_001001481	chr8:74737407-74722831	UBE2W	Homo sapiens ubiquitin-conjugating enzyme E2W (putative) (UBE2W), transcript variant 1, mRNA [NM_001001481]	GO:0004842|GO:0006513|GO:0006281|GO:0070979|GO:0043161|GO:0006515|GO:0005634|GO:0005524|GO:0071218|GO:0031625	NM_001001481	Hs.128841	55284	577.086	79.1248	9.91656	5.64979	559.017	445.81	726.433	70.9588	84.2677	82.148	9.91931	9.81889	10.0115	5.91691	5.63592	5.39654
A_23_P409541	9.88787e-07	1.3708e-05	19.2387	up	NM_152705	chr13:28240914-28240973	POLR1D	Homo sapiens polymerase (RNA) I polypeptide D, 16kDa (POLR1D), transcript variant 2, mRNA [NM_152705]	GO:0010467|GO:0006386|GO:0006385|GO:0006363|GO:0006362|GO:0006361|GO:0006360|GO:0003677|GO:0006383|GO:0005829|GO:0001056|GO:0005736|GO:0045087|GO:0001054|GO:0046983|GO:0005666|GO:0032481|GO:0005654	NM_152705	Hs.507584	51082	629.388	87.7678	10.0543	5.78837	599.729	514.556	773.879	67.5988	83.7662	111.938	10.0286	10.0281	10.1062	5.85181	5.62568	5.88762
A_24_P180242	1.33125e-05	6.1537e-05	19.153	up	NM_020860	chr4:27025887-27025946	STIM2	Homo sapiens stromal interaction molecule 2 (STIM2), transcript variant 2, mRNA [NM_020860]	GO:0005515|GO:0032237|GO:0005886|GO:0051928|GO:0005783|GO:0005246|GO:0005509|GO:0006874|GO:0005789|GO:0015279|GO:0016021	NM_020860	Hs.744950	57620	78.0437	7.52557	6.88155	2.62206	69.7648	70.4983	93.868	5.81386	11.7628	5	6.77023	6.96888	6.90555	2.71197	2.83229	2.32192
A_33_P3350913	9.82816e-07	1.3691e-05	19.1174	up	NM_001145395	chr3:12572240-12572299	TSEN2	Homo sapiens TSEN2 tRNA splicing endonuclease subunit (TSEN2), transcript variant 5, mRNA [NM_001145395]	GO:0006397|GO:0006388|GO:0005813|GO:0005737|GO:0005730|GO:0005634|GO:0003676|GO:0000214|GO:0000213	NM_001145395	Hs.335550	80746	70.4944	6.73597	6.72422	2.46741	64.2484	58.6574	88.5774	5	5.85939	9.34853	6.6484	6.70417	6.8201	2.37349	2.42637	2.60237
A_24_P92952	3.37668e-05	0.000118707	19.1103	up	NM_006015	chr1:27107178-27107237	ARID1A	Homo sapiens AT rich interactive domain 1A (SWI-like) (ARID1A), transcript variant 1, mRNA [NM_006015]	GO:0005515|GO:0016922|GO:0071565|GO:0000790|GO:0006357|GO:0003713|GO:0005730|GO:0005634|GO:0006337|GO:0071564|GO:0003677|GO:0006351|GO:0007399|GO:0016514|GO:0042921|GO:0042766|GO:0006338|GO:0045893|GO:0048096|GO:0030521|GO:0030520	NM_006015	Hs.468972	8289	797.056	106.459	10.3484	6.09208	866.627	487.055	1037.49	85.001	104.041	130.336	10.5644	9.95064	10.5301	6.18009	5.97584	6.12032
A_33_P3412349	1.80012e-07	7.524e-06	19.0264	up	NM_152943	chr12:133779282-133779341	ZNF268	Homo sapiens zinc finger protein 268 (ZNF268), transcript variant 3, mRNA [NM_152943]	GO:0005515|GO:0046022|GO:0043497|GO:0071157|GO:0008284|GO:0045732|GO:0008285|GO:0003700|GO:0045597|GO:0005634|GO:0046872|GO:0005737|GO:0045944|GO:0071356|GO:0006355|GO:0043066|GO:0030335|GO:0090073|GO:0000122|GO:0003677|GO:0006351|GO:0007346|GO:0008588|GO:1900119|GO:0001934	NM_152943	Hs.124047	10795	144.72	22.5468	7.81971	3.56978	140.325	122.467	171.369	14.5137	25.6549	27.4718	7.81998	7.82116	7.818	3.46273	3.65148	3.59513
A_23_P39251	5.44359e-06	3.4324e-05	19.0049	up	NM_001013706	chr19:4523409-4523350	PLIN5	Homo sapiens perilipin 5 (PLIN5), mRNA [NM_001013706]	GO:0005811	NM_001013706	Hs.131034	440503	2506.84	340.677	11.9779	7.72961	2143.48	1814.05	3563	255.683	342.602	423.746	11.8544	11.845	12.2343	7.67661	7.73894	7.77328
A_33_P3362631	2.7125e-06	2.2977e-05	18.9651	up	NM_021927	chr4:44702403-44702462	GUF1	Homo sapiens GUF1 GTPase homolog (S. cerevisiae) (GUF1), mRNA [NM_021927]	GO:0005743|GO:0003924|GO:0005525|GO:0006412	NM_021927	Hs.546419	60558	1418.33	193.456	11.2111	6.96581	1355.2	1005.22	1894.57	156.765	196.628	226.973	11.2195	11.0262	11.3876	7.03399	6.94721	6.91623
A_24_P945293	3.6616e-08	5.743e-06	18.9148	up	NM_016079	chr2:86730587-86730551	CHMP3	Homo sapiens charged multivesicular body protein 3 (CHMP3), transcript variant 1, mRNA [NM_016079]	GO:0005515|GO:0007049|GO:0031902|GO:0016197|GO:0016032|GO:0006915|GO:0015031|GO:0051301|GO:0005829	NM_016079	Hs.591582	51652	678.767	95.2867	10.167	5.92551	659.636	561.658	815.006	72.6307	103.697	109.532	10.1673	10.1623	10.1713	5.95397	5.9712	5.85137
A_33_P3210916	3.71607e-06	2.7458e-05	18.9141	up	AK095629	chr3:10354823-10354764	SEC13	SEC13 homolog (S. cerevisiae) [Source:HGNC Symbol;Acc:10697] [ENST00000397102]	GO:0005515|GO:0002474|GO:0012507|GO:0048208|GO:0005635|GO:0006886|GO:0005829|GO:0006888|GO:0019886|GO:0031080|GO:0005789|GO:0000776|GO:0051028|GO:0000278|GO:0044267|GO:0043687|GO:0018279			6396	79.0788	7.90324	6.90387	2.66248	74.1673	70.7854	92.2838	7.54899	7.19266	8.96808	6.85705	6.97435	6.88021	2.88658	2.51787	2.58299
A_23_P502470	6.20096e-07	1.1234e-05	18.9028	up	NM_002184	chr5:55236787-55236728	IL6ST	Homo sapiens interleukin 6 signal transducer (gp130, oncostatin M receptor) (IL6ST), transcript variant 1, mRNA [NM_002184]	GO:0005515|GO:0005138|GO:0004921|GO:0008284|GO:0005886|GO:0004924|GO:0004923|GO:0019221|GO:0019981|GO:0005615|GO:0042803|GO:0030425|GO:0070110|GO:0002675|GO:0019838|GO:0042102|GO:0043025|GO:0070104|GO:0070102|GO:0004897|GO:0034097|GO:0002821|GO:0008593|GO:0010613|GO:0070106|GO:0043066|GO:0042517|GO:0004915|GO:0005977|GO:0042511|GO:0005576|GO:0005896|GO:0019970|GO:0070120|GO:0010575|GO:0038165|GO:…	NM_002184	Hs.532082	3572	751.702	105.042	10.3157	6.07521	722.085	623.983	909.039	86.3181	102.23	126.577	10.3009	10.3117	10.3346	6.20574	5.94448	6.07542
A_23_P369654	1.18339e-07	6.826e-06	18.8939	up	AB023170	chr2:25370215-25370274	EFR3B	Homo sapiens mRNA for KIAA0953 protein, partial cds. [AB023170]				22979	241.025	35.5742	8.60468	4.36483	237.118	209.018	276.94	26.3044	39.3544	41.0636	8.61181	8.65042	8.55183	4.42369	4.38552	4.28529
A_33_P3388527	2.65184e-05	9.9453e-05	18.8809	up		chr17:079367538-079367597							467.963	68.4803	9.63086	5.392	453.902	492.791	457.196	45.8724	77.2291	82.3393	9.60305	9.96498	9.32456	5.28276	5.49198	5.40127
A_33_P3362831	0.000511	0.00104307	18.8762	up	NM_003281	chr1:201373026-201372967	TNNI1	Homo sapiens troponin I type 1 (skeletal, slow) (TNNI1), mRNA [NM_003281]	GO:0030049|GO:0005861|GO:0055010|GO:0006942|GO:0003779|GO:0005523|GO:0046872|GO:0005829	NM_003281	Hs.320890	7135	338.647	55.856	9.13617	4.89767	349.002	290.025	376.914	21.3515	71.2175	74.9992	9.21966	9.15596	9.0329	4.08018	5.36011	5.25274
A_23_P209200	2.92432e-06	2.4028e-05	18.8684	up	NM_001238	chr19:30315106-30315165	CCNE1	Homo sapiens cyclin E1 (CCNE1), mRNA [NM_001238]	GO:0005515|GO:0019901|GO:0003713|GO:0005730|GO:0005634|GO:0050681|GO:0000079|GO:0005829|GO:0000082|GO:0000083|GO:0016301|GO:0006270|GO:0000307|GO:0016538|GO:0005654|GO:0006468|GO:0045893|GO:0016055|GO:0000278|GO:0030521|GO:0051301	NM_001238	Hs.244723	898	18710.6	2351.31	14.6361	10.3982	19170.4	12183.2	24778.2	1975.43	2243.69	2834.82	14.7202	14.4141	14.7739	10.4031	10.3982	10.3933
A_24_P590560	1.92582e-06	1.8959e-05	18.8676	up	NM_018427	chr16:15165017-15164092	RRN3	Homo sapiens RRN3 RNA polymerase I transcription factor homolog (S. cerevisiae) (RRN3), mRNA [NM_018427]	GO:0010467|GO:0043066|GO:0008283|GO:0042254|GO:0005730|GO:0006361|GO:0006360|GO:0001701|GO:0007000|GO:0048872|GO:2000142|GO:0005654|GO:0070063|GO:0045893|GO:0007028	NM_018427	Hs.460078	54700	450.362	63.7978	9.53917	5.30134	473.432	330.434	547.221	48.7516	65.1311	77.5106	9.66609	9.36656	9.58487	5.38139	5.21912	5.3035
A_33_P3424143	0.00205108	0.00346753	18.8635	up	BX248747	chr14:75150053-75149994	AREL1	human full-length cDNA 5-PRIME end of clone CS0CAP004YO05 of Thymus of Homo sapiens (human). [BX248747]	GO:0043066|GO:0005737|GO:0004842|GO:0042787|GO:0006915|GO:0005634|GO:0016021|GO:0005829		Hs.497417	9870	256.541	45.3638	8.68984	4.45231	245.354	210.338	313.932	16.7968	83.6364	35.6581	8.67419	8.66031	8.73502	3.69071	5.62336	4.04287
A_33_P3251342	4.6367e-05	0.000150935	18.8352	up	NM_017460	chr7:99354663-99354604	CYP3A4	Homo sapiens cytochrome P450, family 3, subfamily A, polypeptide 4 (CYP3A4), transcript variant 1, mRNA [NM_017460]	GO:0006629|GO:0006706|GO:0034875|GO:0006805|GO:0017144|GO:0030343|GO:0070989|GO:0044281|GO:0050649|GO:0047638|GO:0043231|GO:0004497|GO:0005737|GO:0009822|GO:0070576|GO:0016712|GO:0005496|GO:0008202|GO:0046483|GO:0009986|GO:0005506|GO:0042359|GO:0008395|GO:0008209|GO:0033780|GO:0016098|GO:0042737|GO:0019825|GO:0042738|GO:0050591|GO:0005789|GO:0016491|GO:0016021|GO:0019899|GO:0055114|GO:0020037	NM_017460	Hs.728751	1576	5332.26	767.699	13.0336	8.7982	5665.94	4434.99	5895.84	444.979	908.235	949.884	13.153	13.0749	12.8728	8.40538	9.1144	8.87484
A_33_P3209030	1.4242e-05	6.4286e-05	18.8325	up	NM_001082480	chr8:144733700-144733759	ZNF623	Homo sapiens zinc finger protein 623 (ZNF623), transcript variant 2, mRNA [NM_001082480]	GO:0006355|GO:0005634|GO:0003677|GO:0046872|GO:0006351	NM_001082480	Hs.745418	9831	227.971	34.089	8.5239	4.28875	214.987	207.541	261.385	26.937	30.8019	44.5282	8.46952	8.64061	8.46156	4.46594	3.97755	4.42275
A_24_P86240	4.96319e-06	3.2374e-05	18.8155	up	NM_198892	chr4:79833009-79833068	BMP2K	Homo sapiens BMP2 inducible kinase (BMP2K), transcript variant 1, mRNA [NM_198892]	GO:0030500|GO:0019208|GO:0004674|GO:0005730|GO:0005634|GO:0005524	NM_198892	Hs.146551	55589	929.27	130.504	10.6226	6.3887	887.371	754.836	1145.6	110.075	115.684	165.753	10.5975	10.6044	10.6658	6.55624	6.14186	6.46801
A_24_P390928	1.51608e-06	1.6843e-05	18.8004	up	NM_024108	chr19:45668207-45668148	TRAPPC6A	Homo sapiens trafficking protein particle complex 6A (TRAPPC6A), transcript variant 1, mRNA [NM_024108]	GO:0005515|GO:0005794|GO:0005783|GO:0016192	NM_024108	Hs.466929	79090	1050.24	149.613	10.8194	6.58666	1062.44	946.48	1141.81	105.11	161.48	182.25	10.8605	10.9389	10.6586	6.49959	6.65178	6.6086
A_33_P3285018	3.07953e-06	2.4735e-05	18.7942	up	XM_005276654	chr19:53409388-53409329	ZNF888	PREDICTED: Homo sapiens zinc finger protein 888 (ZNF888), transcript variant X2, mRNA [XM_005276654]	GO:0006355|GO:0005634|GO:0003677|GO:0046872|GO:0006351	XM_005276654		388559	3114.35	447.185	12.314	8.08183	3090.04	2465.17	3787.83	294.504	462.153	584.898	12.3285	12.2884	12.3252	7.85819	8.16956	8.21774
A_23_P368393	1.10583e-05	5.429e-05	18.7897	up	NM_001005526	chr2:198285791-198285246	SF3B1	Homo sapiens splicing factor 3b, subunit 1, 155kDa (SF3B1), transcript variant 2, mRNA [NM_001005526]	GO:0005515|GO:0008380|GO:0010467|GO:0005634|GO:0009952|GO:0071013|GO:0016607|GO:0000398|GO:0000375|GO:0003682|GO:0005654|GO:0005681|GO:0005689	NM_001005526	Hs.632554	23451	861.789	119.77	10.5114	6.27952	879.723	662.974	1042.67	110.568	110.175	138.568	10.5846	10.412	10.5376	6.56191	6.06419	6.21246
A_23_P392076	4.42076e-07	1.0043e-05	18.7674	up	NM_014574	chr14:31364628-31364569	STRN3	Homo sapiens striatin, calmodulin binding protein 3 (STRN3), transcript variant 2, mRNA [NM_014574]	GO:0005515|GO:0005516|GO:0003700|GO:0005794|GO:0005886|GO:0000159|GO:0005634|GO:0000122|GO:0032403|GO:0030425|GO:0043234|GO:0005737|GO:0045944|GO:0043025|GO:0005654|GO:0033147|GO:0051721|GO:0045892|GO:0032355|GO:0070016	NM_014574	Hs.401843	29966	86.5341	9.89557	7.024	2.79385	78.6739	73.1311	107.797	6.96266	12.171	10.5531	6.94273	7.02328	7.106	2.83273	2.85678	2.69203
A_23_P99397	3.89742e-06	2.8139e-05	18.7612	up	NM_153251	chr13:21950644-21950585	ZDHHC20	Homo sapiens zinc finger, DHHC-type containing 20 (ZDHHC20), transcript variant 1, mRNA [NM_153251]	GO:0008270|GO:0016021|GO:0019706	NM_153251	Hs.564611	253832	915.745	128.438	10.6051	6.37546	876.142	769.612	1101.48	113.43	119.053	152.833	10.5781	10.6307	10.6065	6.59434	6.18387	6.34816
A_33_P3316293	1.94728e-07	7.625e-06	18.7546	up	NM_001130849	chr2:231683360-231683419	CAB39	Homo sapiens calcium binding protein 39 (CAB39), transcript variant 2, mRNA [NM_001130849]	GO:0008286|GO:0005515|GO:0004674|GO:0045860|GO:0007050|GO:0030295|GO:0019900|GO:0005829	NM_001130849	Hs.603930	51719	1391.88	197.627	11.2199	6.99075	1373.91	1117.8	1683.93	158.44	188.598	245.843	11.2416	11.1814	11.2368	7.04854	6.8841	7.03963
A_23_P210886	6.38084e-08	6.229e-06	18.7457	up	NM_138578	chr20:30253383-30253324	BCL2L1	Homo sapiens BCL2-like 1 (BCL2L1), transcript variant 1, mRNA [NM_138578]	GO:0019050|GO:0005515|GO:0030054|GO:0007283|GO:2000811|GO:0007281|GO:0042802|GO:0000910|GO:0043524|GO:0008637|GO:0005759|GO:0097136|GO:0030672|GO:0005813|GO:0031965|GO:0019901|GO:0046982|GO:0071312|GO:2001244|GO:2001243|GO:0001701|GO:0006897|GO:0009566|GO:0045087|GO:1900118|GO:0010507|GO:0040007|GO:0008284|GO:0007093|GO:0008283|GO:0005743|GO:0001836|GO:0005741|GO:0071480|GO:0035872|GO:0005829|GO:…	NM_138578	Hs.516966	598	5508.65	766.037	13.0693	8.84082	5369.03	4655.9	6501.01	620.887	728.355	948.868	13.0586	13.1404	13.0089	8.84353	8.80599	8.87295
A_33_P3261636	0.000603518	0.00120187	18.7278	up	NM_001004456	chr19:9204803-9204862	OR1M1	Homo sapiens olfactory receptor, family 1, subfamily M, member 1 (OR1M1), mRNA [NM_001004456]	GO:0004984|GO:0005886|GO:0004930|GO:0016021	NM_001004456	Hs.553577	125963	262.754	37.3749	8.6788	4.45169	380.776	207.049	200.437	33.4973	32.3451	46.2824	9.3481	8.63638	8.05191	4.80211	4.06984	4.4831
A_23_P53018	0.000359928	0.000776299	18.7262	up	NM_054108	chr11:63230920-63230861	HRASLS5	Homo sapiens HRAS-like suppressor family, member 5 (HRASLS5), transcript variant 1, mRNA [NM_054108]	GO:0016746	NM_054108	Hs.410316	117245	6183.42	929.363	13.2142	8.98721	5507.94	4737.51	8304.81	406.62	1216.67	1164.8	13.0996	13.1789	13.3641	8.28447	9.53177	9.14538
A_23_P168993	2.99677e-05	0.000108465	18.6411	up	NM_000025	chr8:37821117-37821058	ADRB3	Homo sapiens adrenoceptor beta 3 (ADRB3), mRNA [NM_000025]	GO:0005515|GO:0005886|GO:0009409|GO:0002024|GO:0002025|GO:0031699|GO:0051379|GO:0005634|GO:0006091|GO:0015052|GO:0042803|GO:0051380|GO:0007190|GO:0031649|GO:0040015|GO:0046677|GO:0005975|GO:0007568|GO:0004939|GO:0006898|GO:0002032|GO:0043235|GO:0006112|GO:0050873|GO:0007187|GO:0005887|GO:0007188|GO:0042755|GO:0007189|GO:0043410	NM_000025	Hs.2549	155	1397.24	198.31	11.2296	7.00917	1407.39	1168.55	1615.77	204.549	194.383	195.999	11.2846	11.2362	11.1679	7.38388	6.92941	6.71422
A_24_P221858	0.000740584	0.00143506	18.6338	up	NM_001008496	chr22:25120872-25119182	PIWIL3	Homo sapiens piwi-like RNA-mediated gene silencing 3 (PIWIL3), transcript variant 1, mRNA [NM_001008496]	GO:0005737|GO:0007126|GO:0003723|GO:0007275|GO:0031047|GO:0007283|GO:0030154|GO:0006417	NM_001008496	Hs.448343	440822	385.254	64.3595	9.32569	5.10584	382.982	315.372	457.408	22.9537	86.0815	84.0432	9.36	9.29213	9.32494	4.21005	5.66901	5.43845
A_23_P18993	4.51908e-05	0.000148021	18.6273	up	NM_152622	chr5:56219152-56219093	MIER3	Homo sapiens mesoderm induction early response 1, family member 3 (MIER3), mRNA [NM_152622]	GO:0006355|GO:0003682|GO:0005634|GO:0003677|GO:0006351	NM_152622	Hs.657594	166968	972.581	145.2	10.6813	6.46198	995.569	734.614	1187.56	81.6133	137.42	216.566	10.7622	10.5614	10.7203	6.12268	6.40722	6.85603
A_33_P3352223	1.95841e-07	7.633e-06	18.6229	up	AK126507	chr1:201455042-201454983	CSRP1	cysteine and glycine-rich protein 1 [Source:HGNC Symbol;Acc:2469] [ENST00000533402]	GO:0008270|GO:0005634		Hs.108080	1465	119.59	18.2313	7.51858	3.29957	120.645	95.1013	143.025	12.11	21.3463	21.2377	7.59156	7.43154	7.53263	3.26289	3.36368	3.27214
A_23_P26358	2.2743e-07	8.089e-06	18.5964	up	NM_015092	chr16:18872071-18872012	SMG1	Homo sapiens SMG1 phosphatidylinositol 3-kinase-related kinase (SMG1), mRNA [NM_015092]	GO:0005515|GO:0010467|GO:0016070|GO:0016071|GO:0006950|GO:0005634|GO:0005524|GO:0046872|GO:0005829|GO:0046854|GO:0005737|GO:0046777|GO:0004672|GO:0006281|GO:0006406|GO:0018105|GO:0000184|GO:0004674	NM_015092	Hs.460179	23049	10982.2	1509.23	13.9959	9.77899	10483.2	9130.44	13332.9	1313.35	1359.63	1854.72	13.9605	14.0536	13.9738	9.85841	9.68337	9.79519
A_33_P3364498	3.32072e-05	0.000117174	18.5875	up		chr9:068409003-068408944							105821	10150	16.7784	12.5621	104325	80873.6	132264	7117.28	12015.4	11317.2	16.7939	16.6847	16.8567	12.285	12.9482	12.4532
A_33_P3395743	5.63126e-05	0.000175503	18.5573	up	NM_022834	chr1:1376086-1376145	VWA1	Homo sapiens von Willebrand factor A domain containing 1 (VWA1), transcript variant 1, mRNA [NM_022834]	GO:0030198|GO:0005614|GO:0048266|GO:0042802|GO:0005604	NM_022834	Hs.449009	64856	9104.92	1334.33	13.7673	9.55336	9020.3	6900.55	11393.9	802.95	1678.64	1521.41	13.7999	13.7166	13.7854	9.17108	9.97537	9.51362
A_23_P130429	3.16612e-08	5.63e-06	18.5313	up	NM_005406	chr18:18535191-18535132	ROCK1	Homo sapiens Rho-associated, coiled-coil containing protein kinase 1 (ROCK1), mRNA [NM_005406]	GO:0005515|GO:0030036|GO:0005886|GO:2000145|GO:0051492|GO:0007266|GO:0050900|GO:0051893|GO:0050901|GO:0030155|GO:0046872|GO:0006921|GO:0005829|GO:0006939|GO:0045616|GO:0043524|GO:0005543|GO:0007411|GO:0032956|GO:0007159|GO:0022614|GO:0005856|GO:0003383|GO:0005814|GO:2000114|GO:0032060|GO:0006915|GO:0005524|GO:0001726|GO:0030027|GO:0007165|GO:0032059|GO:0004672|GO:0000139|GO:0004674|GO:0016525|GO:…	NM_005406	Hs.306307	6093	1786.7	256.923	11.5668	7.35495	1779.03	1529.1	2051.96	200.104	255.856	314.81	11.5819	11.615	11.5036	7.36028	7.32832	7.37624
A_33_P3233125	2.33623e-07	8.146e-06	18.5008	up	NM_002779	chr10:104162436-104162377	PSD	Homo sapiens pleckstrin and Sec7 domain containing (PSD), transcript variant 1, mRNA [NM_002779]	GO:0005515|GO:0005802|GO:0030054|GO:0005886|GO:0001726|GO:0005086|GO:0007165|GO:0005543|GO:0030182|GO:0032012|GO:0004871|GO:0016021|GO:0016192	NM_002779	Hs.154658	5662	60125.5	6661.84	16.1545	11.945	62039	49104.4	69233.2	5677.44	6559.77	7748.32	16.191	16.205	16.0674	11.9496	12.0115	11.8737
A_33_P3318327	1.57716e-05	6.8902e-05	18.4873	up	AK056275	chr9:116378869-116378810	FLJ31713	Homo sapiens cDNA FLJ31713 fis, clone NT2RI2006487. [AK056275]			Hs.350785	158263	915.691	135.382	10.601	6.39253	921.022	729.273	1096.78	78.1898	153.827	174.127	10.649	10.553	10.601	6.05775	6.5758	6.54404
A_23_P210048	1.01844e-05	5.1123e-05	18.4833	up	NM_006037	chr2:239970735-239970676	HDAC4	Homo sapiens histone deacetylase 4 (HDAC4), mRNA [NM_006037]	GO:0005515|GO:0030018|GO:0031594|GO:0042641|GO:0044212|GO:0010832|GO:0017053|GO:0045820|GO:0019901|GO:0034983|GO:0003714|GO:0048742|GO:0043393|GO:0000122|GO:0030955|GO:0014894|GO:0033558|GO:0042113|GO:0001501|GO:0000118|GO:0002076|GO:0008270|GO:0045893|GO:0031672|GO:0045892|GO:0008134|GO:0008284|GO:0008285|GO:0042826|GO:0046970|GO:0005634|GO:0043433|GO:0005829|GO:0051091|GO:0005737|GO:0006954|GO:…	NM_006037	Hs.20516	9759	3422.12	483.122	12.4047	8.19654	2798.23	2707.1	4761.04	329.334	502.218	617.815	12.1961	12.4057	12.6122	8.00952	8.29119	8.28893
A_24_P23522	3.31158e-05	0.000116967	18.4801	up	NM_182529	chr7:108204772-108204713	THAP5	Homo sapiens THAP domain containing 5 (THAP5), transcript variant 2, mRNA [NM_182529]	GO:0007049|GO:0005634|GO:0045786|GO:0002020|GO:0003677|GO:0046872	NM_182529	Hs.707689	168451	614.38	89.2544	10.0147	5.8068	564.041	507.764	771.335	78.705	73.741	115.317	9.9322	10.0105	10.1014	6.0688	5.41672	5.93487
A_33_P3370881	1.84627e-05	7.7295e-05	18.4704	up	XM_005259448	chr19:42413272-42413213		PREDICTED: Homo sapiens Ets2 repressor factor-like (LOC390937), mRNA [XM_005259448]		XM_005259448	Hs.590950		1970.86	277.438	11.6853	7.47811	1916.74	1489.33	2506.51	279.69	272.731	279.894	11.7005	11.5783	11.777	7.79156	7.42125	7.22153
A_33_P3297302	6.78375e-05	0.000202288	18.4614	up	NM_001135021	chr2:85584222-85584281	ELMOD3	Homo sapiens ELMO/CED-12 domain containing 3 (ELMOD3), transcript variant 2, mRNA [NM_001135021]	GO:0006909|GO:0005856|GO:0005096	NM_001135021	Hs.269990	84173	798.959	113.267	10.3979	6.19147	782.207	617.949	996.721	119.513	100.214	120.073	10.4202	10.2972	10.4763	6.66796	5.91033	5.99614
A_33_P3273272	3.31399e-07	9.157e-06	18.4506	up	NM_001172655	chr19:53085632-53085691	ZNF701	Homo sapiens zinc finger protein 701 (ZNF701), transcript variant 1, mRNA [NM_001172655]	GO:0006355|GO:0005634|GO:0003677|GO:0046872|GO:0006351	NM_001172655	Hs.235167	55762	551.291	81.1236	9.85775	5.65215	548.992	447.296	657.586	54.5236	89.1422	99.7048	9.88925	9.82417	9.85982	5.52918	5.72231	5.70498
A_33_P3366903	7.90564e-06	4.3353e-05	18.4444	up	NM_021615	chr16:75512463-75512404	CHST6	Homo sapiens carbohydrate (N-acetylglucosamine 6-O) sulfotransferase 6 (CHST6), mRNA [NM_021615]	GO:0006790|GO:0005794|GO:0018146|GO:0000139|GO:0005975|GO:0006044|GO:0044281|GO:0016021|GO:0001517|GO:0030203|GO:0042339	NM_021615	Hs.655622	4166	29532.6	3732.74	15.2733	11.0681	30328.5	21132.4	37136.9	3096.4	4191.7	3910.11	15.357	15.1674	15.2953	11.045	11.3064	10.8531
A_24_P334130	2.5405e-05	9.6452e-05	18.4278	up	NM_054034	chr2:216288895-216288217	FN1	Homo sapiens fibronectin 1 (FN1), transcript variant 7, mRNA [NM_054034]	GO:0005515|GO:0008360|GO:0005518|GO:0050900|GO:0005615|GO:0016324|GO:0030198|GO:0034446|GO:0031093|GO:0007155|GO:0008201|GO:0005793|GO:0005578|GO:0009611|GO:0005577|GO:0030168|GO:0005576|GO:0006953|GO:0001525|GO:0005604|GO:0031012|GO:0016504|GO:0018149|GO:0016477|GO:0007161|GO:0007596|GO:0002576|GO:0007044|GO:0005201	NM_054034	Hs.203717	2335	1520.22	216.961	11.3405	7.13666	1221.15	1551.97	1787.54	194.851	203.688	252.345	11.0715	11.6396	11.3103	7.32723	7.00614	7.07662
A_33_P3247753	1.23159e-06	1.5175e-05	18.421	up		chrX:73027005-73027064	TSIX	Homo sapiens TSIX transcript, XIST antisense RNA (TSIX), antisense RNA [NR_003255]		NR_003255	Hs.696467	9383	2508.73	365.575	12.0175	7.81421	2323.48	2161.82	3040.91	256.488	356.414	483.824	11.9501	12.0855	12.0169	7.68053	7.80322	7.95889
A_32_P142128	2.44569e-06	2.1561e-05	18.4044	up	NR_026566	chr10:46737617-46737612	BMS1P1	Homo sapiens BMS1 pseudogene 1 (BMS1P1), non-coding RNA [NR_026566]		NR_026566	Hs.571994	728053	820.465	117.546	10.4497	6.24772	808.145	673.202	980.047	100.619	110.49	141.527	10.4631	10.4345	10.4514	6.4358	6.0691	6.23825
A_24_P8318	1.13379e-05	5.5201e-05	18.3896	up	NM_014423	chr5:132270181-132270122	AFF4	Homo sapiens AF4/FMR2 family, member 4 (AFF4), mRNA [NM_014423]	GO:0005739|GO:0005515|GO:0003700|GO:0006366|GO:0007286|GO:0005730|GO:0005634	NM_014423	Hs.519313	27125	869.844	124.02	10.5226	6.32176	882.595	665.167	1061.77	112.528	111.045	148.487	10.59	10.4167	10.5611	6.58355	6.07648	6.30525
A_33_P3274622	1.7675e-05	7.4827e-05	18.3857	up		chr1:243264899-243264840	LOC731275	Homo sapiens uncharacterized LOC731275 (LOC731275), long non-coding RNA [NR_029401]		NR_029401	Hs.722350	731275	550.139	78.6295	9.83161	5.6311	581.804	381.831	686.781	67.5667	74.2833	94.0385	9.98349	9.58428	9.92706	5.85137	5.42982	5.61211
A_33_P3388771	1.46016e-06	1.6532e-05	18.3186	up	XR_172438		LOC101060810	PREDICTED: Homo sapiens zinc finger protein 98-like (LOC101060810), misc_RNA [XR_172438]		XR_172438	Hs.369632	101060810	107.133	15.6089	7.35154	3.1563	111.157	85.9134	124.329	11.4223	19.2895	16.1148	7.45824	7.27697	7.3194	3.20464	3.25602	3.00825
A_33_P3419735	1.71761e-05	7.3338e-05	18.305	up		chrUn_gl000229:000012551-000012492							629.781	92.1078	10.057	5.86285	629.601	502.592	757.15	80.5435	79.2093	116.571	10.1042	9.99229	10.0746	6.10203	5.53463	5.95191
A_24_P307065	1.76379e-06	1.8159e-05	18.2918	up		chr17:074222655-074222596							2831.3	408.939	12.1835	7.99034	2896.75	2295.94	3301.22	362.722	362.481	501.613	12.2493	12.179	12.1221	8.1384	7.82604	8.00658
A_23_P356152	0.000391639	0.000832729	18.2853	up	NM_001278547	chr10:49634025-49634084	MAPK8	Homo sapiens mitogen-activated protein kinase 8 (MAPK8), transcript variant JNK1-b2, mRNA [NM_001278547]	GO:0005515|GO:0051403|GO:0002756|GO:0004705|GO:1900740|GO:0018105|GO:0018107|GO:0002755|GO:0009411|GO:0035033|GO:0038124|GO:0038123|GO:0034134|GO:0006950|GO:0002224|GO:0001503|GO:0045087|GO:0005654|GO:0034166|GO:0035666|GO:0034162|GO:0038095|GO:0046686|GO:0032091|GO:0034142|GO:0042826|GO:2001235|GO:0005634|GO:0005829|GO:0032880|GO:0005739|GO:0051090|GO:0034138|GO:0043066|GO:0048011|GO:0043065|GO:…	NM_001278547	Hs.138211	5599	515.673	76.3733	9.75938	5.56676	496.134	434.656	616.23	93.5169	62.9031	72.6999	9.7407	9.78041	9.75703	6.33021	5.16843	5.20165
A_33_P3389973	9.94418e-05	0.000271187	18.2751	up	NM_001286554	chr6:41764354-41764295	USP49	Homo sapiens ubiquitin specific peptidase 49 (USP49), transcript variant 1, mRNA [NM_001286554]	GO:0005515|GO:0004197|GO:0042393|GO:0006511|GO:0035616|GO:0005737|GO:0004843|GO:0000398|GO:0008270|GO:0005634|GO:0004221	NM_001286554	Hs.665742	25862	830.728	128.448	10.4668	6.27498	855.191	667.184	969.809	63.2271	158.572	163.546	10.5447	10.4195	10.4361	5.75134	6.62213	6.45147
A_33_P3402188	4.32e-08	5.963e-06	18.2724	up	AF116728	chr12:11230356-11230297		taste receptor, type 2, member 64 pseudogene [Source:HGNC Symbol;Acc:20642] [ENST00000534866]			Hs.687025		120.709	18.9089	7.53872	3.34712	117.923	102.065	142.139	13.873	19.5924	23.2612	7.55368	7.54027	7.52221	3.40385	3.27621	3.3613
A_33_P3418516	3.8957e-07	9.737e-06	18.2015	up	NM_001949	chr6:20490602-20490661	E2F3	Homo sapiens E2F transcription factor 3 (E2F3), transcript variant 1, mRNA [NM_001949]	GO:0005515|GO:0005667|GO:0000085|GO:0008284|GO:0006367|GO:0003700|GO:0005654|GO:0001047|GO:0045893|GO:0000278	NM_001949	Hs.269408	1871	498.907	73.5224	9.70479	5.51881	500.356	400.853	595.513	56.7991	72.9054	90.8627	9.75271	9.65596	9.70569	5.59611	5.39901	5.56129
A_23_P436281	1.78572e-06	1.8265e-05	18.1945	up	NM_001034077	chr1:149804396-149804455	HIST2H4B	Homo sapiens histone cluster 2, H4b (HIST2H4B), mRNA [NM_001034077]	GO:0005515|GO:0046982|GO:0048015|GO:0005730|GO:0006325|GO:0006334|GO:0005576|GO:0005634|GO:0015629|GO:0003677|GO:0034080|GO:0045653|GO:0000723|GO:0005654|GO:0000786	NM_001034077	Hs.706635	554313	8179.92	1185.97	13.631	9.4456	8559.39	6407.39	9572.99	1102.09	1068.43	1387.39	13.7264	13.6131	13.5536	9.61151	9.3434	9.38188
A_24_P461497	1.27692e-07	6.905e-06	18.1899	up		chr19:009629504-009629563							4240.81	604.805	12.7155	8.53039	4370.18	3228.4	5123.87	503.955	600.995	709.466	12.7963	12.6495	12.7006	8.5673	8.54498	8.47889
A_33_P3248108	2.07235e-05	8.3517e-05	18.1795	up	NM_133374	chr9:116794935-116794994	ZNF618	Homo sapiens zinc finger protein 618 (ZNF618), mRNA [NM_133374]	GO:0006355|GO:0005634|GO:0003677|GO:0046872|GO:0006351	NM_133374	Hs.349208	114991	116.229	17.1994	7.47028	3.28605	117.011	90.6145	141.063	15.9914	15.0726	20.5342	7.54227	7.35789	7.51069	3.60491	3.01597	3.23725
A_33_P3358824	6.57997e-06	3.8522e-05	18.1771	up	NM_000302	chr1:12012732-12012791	PLOD1	Homo sapiens procollagen-lysine, 2-oxoglutarate 5-dioxygenase 1 (PLOD1), mRNA [NM_000302]	GO:0001666|GO:0031418|GO:0008544|GO:0005506|GO:0030198|GO:0030867|GO:0005789|GO:0046947|GO:0008475|GO:0042803|GO:0006464|GO:0055114	NM_000302	Hs.75093	5351	125.14	19.2057	7.58879	3.40474	119.928	101.352	154.139	16.5815	19.1614	21.8741	7.58085	7.52831	7.6572	3.66359	3.24818	3.30243
A_23_P89762	2.15582e-05	8.5797e-05	18.1578	up	NM_194449	chr18:60647180-60647239	PHLPP1	Homo sapiens PH domain and leucine rich repeat protein phosphatase 1 (PHLPP1), mRNA [NM_194449]	GO:0005515|GO:0048011|GO:0048015|GO:0006915|GO:0005634|GO:0046872|GO:0005829|GO:0005543|GO:0007173|GO:0016020|GO:0008543|GO:0009649|GO:0045087|GO:0004721|GO:0038095	NM_194449	Hs.465337	23239	184.211	29.166	8.18102	3.9985	170.742	157.66	224.231	21.475	25.6431	40.3798	8.11945	8.20645	8.21715	4.09238	3.65051	4.25261
A_23_P135132	6.83486e-05	0.000203269	18.1577	up	NM_174938	chr9:85914092-85914033	FRMD3	Homo sapiens FERM domain containing 3 (FRMD3), transcript variant 1, mRNA [NM_174938]	GO:0008092|GO:0005737|GO:0016021|GO:0005856|GO:0019898	NM_174938	Hs.127535	257019	219.042	33.5296	8.4436	4.26109	213.183	174.205	269.738	30.0294	28.0319	42.5274	8.45619	8.36287	8.51174	4.63139	3.81016	4.34172
A_23_P321388	6.60058e-06	3.8602e-05	18.1457	up	NM_153341	chr1:33407886-33404104	RNF19B	Homo sapiens ring finger protein 19B (RNF19B), transcript variant 1, mRNA [NM_153341]	GO:0005515|GO:0016567|GO:0016874|GO:0008270|GO:0016021	NM_153341	Hs.591504	127544	301.033	44.8812	8.92847	4.74691	321.775	215.074	366.25	35.2042	46.8965	52.5427	9.09828	8.69624	8.99089	4.87264	4.6792	4.68889
A_23_P207517	1.66872e-05	7.1759e-05	18.1418	up	NM_002611	chr17:48188262-48188321	PDK2	Homo sapiens pyruvate dehydrogenase kinase, isozyme 2 (PDK2), transcript variant 1, mRNA [NM_002611]	GO:0008286|GO:0031670|GO:0005967|GO:0005634|GO:0010565|GO:0044281|GO:0006885|GO:0010906|GO:0042803|GO:0005739|GO:0005737|GO:0006090|GO:0005759|GO:0006006|GO:0044237|GO:0004740|GO:0010510|GO:0005730|GO:0042593|GO:0005524|GO:0006111|GO:0004672|GO:0072332|GO:0004674|GO:0034614|GO:0006468	NM_002611	Hs.256667	5164	2886.62	402.876	12.1485	7.9673	2386.37	2018.52	4254.97	304.183	429.511	474.933	11.9817	11.9889	12.4751	7.90026	8.06858	7.93307
A_33_P3391536	0.000245572	0.000563346	18.107	up		chr7:026470201-026470260							6528.73	1008.58	13.2999	9.12144	5884.18	5182.11	8519.89	481.912	1332.19	1211.64	13.1997	13.2989	13.4012	8.5096	9.65423	9.20051
A_33_P3256088	4.33364e-07	1.0043e-05	18.071	up	NR_103825	chr4:119554075-119554134	LOC729218	Homo sapiens uncharacterized LOC729218 (LOC729218), non-coding RNA [NR_103825]		NR_103825	Hs.531400	729218	752.828	109.404	10.3185	6.14286	748.005	612.393	898.086	90.3119	111.046	126.853	10.3533	10.2853	10.3168	6.27406	6.07668	6.07784
A_24_P162287	1.44729e-06	1.6501e-05	18.0693	up	NM_007186	chr20:34054886-34055176	CEP250	Homo sapiens centrosomal protein 250kDa (CEP250), mRNA [NM_007186]	GO:0005515|GO:0048471|GO:0005813|GO:0010457|GO:0005815|GO:0019901|GO:0005814|GO:0008022|GO:0005829|GO:0043234|GO:0005929|GO:0030997|GO:0008104|GO:0000086|GO:0031616|GO:0005932|GO:0000278	NM_007186	Hs.443976	11190	99.0649	13.916	7.23629	3.06083	91.3527	86.5926	119.25	11.4635	15.9695	14.3151	7.16389	7.29062	7.25437	3.20823	3.05906	2.91519
A_23_P385427	7.18069e-06	4.0675e-05	18.0402	up		chr19:019946094-019946153		GB					9920.08	1468.9	13.8842	9.71107	9784.63	8508.2	11467.4	990.662	1565.78	1850.26	13.8827	13.9738	13.7962	9.45956	9.88195	9.7917
A_33_P3280916	0.00013206	0.000339638	18.0257	up	NR_003141	chr5:138614866-138614925	SNHG4	Homo sapiens small nucleolar RNA host gene 4 (non-protein coding) (SNHG4), transcript variant 1, long non-coding RNA [NR_003141]		NR_003141	Hs.268939	724102	148.564	23.3504	7.86568	3.6937	135.983	137.839	171.87	23.5842	22.4522	24.0147	7.7727	8.00221	7.82214	4.2523	3.4298	3.39898
A_24_P76666	4.32339e-06	2.9849e-05	18.018	up	NM_177559	chr20:469405-469346	CSNK2A1	Homo sapiens casein kinase 2, alpha 1 polypeptide (CSNK2A1), transcript variant 1, mRNA [NM_177559]	GO:0005515|GO:0008284|GO:0045732|GO:0008013|GO:0005886|GO:0030307|GO:0051879|GO:0030177|GO:0005634|GO:0005829|GO:0019888|GO:0046777|GO:0016581|GO:0007411|GO:0016580|GO:0071174|GO:0016055|GO:0043154|GO:0031519|GO:0006355|GO:0005524|GO:0006351|GO:0007165|GO:0047485|GO:0061077|GO:0004674|GO:0006468|GO:0000278	NM_177559	Hs.644056	1457	707.572	103.364	10.2225	6.05111	703.473	560.652	858.591	89.2127	96.3904	124.489	10.2596	10.1573	10.2505	6.25455	5.84843	6.05034
A_33_P3258349	2.77339e-05	0.000102642	17.9875	up	NR_003935	chr4:56703371-56703430	LOC644145	Homo sapiens exocyst complex component 1 pseudogene (LOC644145), non-coding RNA [NR_003935]		NR_003935	Hs.570825	644145	66.694	7.04909	6.66439	2.49547	64.2684	66.5592	69.2544	5	11.1473	5	6.64886	6.88793	6.45637	2.37349	2.79099	2.32192
A_33_P3405911	0.0001216	0.000317784	17.9781	up		chrX:73049007-73049066	TSIX	Homo sapiens TSIX transcript, XIST antisense RNA (TSIX), antisense RNA [NR_003255]		NR_003255		9383	168.495	26.5555	8.06733	3.89916	162.766	163.377	179.343	23.5367	32.2018	23.9279	8.04694	8.266	7.88906	4.24779	4.05834	3.39134
A_33_P3300893	8.95357e-06	4.6866e-05	17.9497	up	NM_130475	chr11:47345326-47345385	MADD	Homo sapiens MAP-kinase activating death domain (MADD), transcript variant 7, mRNA [NM_130475]	GO:2001236|GO:0005515|GO:0017112|GO:0005886|GO:0097194|GO:0042981|GO:0005123|GO:0030295|GO:0000187|GO:0005737|GO:0032483|GO:0051726|GO:0016021|GO:0007166	NM_130475	Hs.82548	8567	638.48	94.7143	10.0833	5.91743	629.999	532.035	753.405	84.985	86.5824	112.576	10.1074	10.0726	10.07	6.17955	5.67731	5.89541
A_23_P303155	1.02168e-05	5.124e-05	17.9308	up	NM_032824	chr2:112874089-112874148	TMEM87B	Homo sapiens transmembrane protein 87B (TMEM87B), mRNA [NM_032824]	GO:0016021	NM_032824	Hs.656298	84910	654.851	96.9344	10.1172	5.95282	651.161	536.257	777.136	86.4193	87.1671	117.217	10.1526	10.0886	10.1104	6.20786	5.68986	5.96073
A_33_P3235132	2.56073e-05	9.693e-05	17.9148	up	AK127783	chr22:22649050-22649109					Hs.592022		3747.68	554.717	12.5386	8.37549	3636.71	2783.31	4823.02	347.995	677.408	638.749	12.5441	12.4403	12.6314	8.08569	8.71017	8.3306
A_33_P3248765	7.38114e-07	1.207e-05	17.9074	up	NM_015999	chr1:202915627-202915568	ADIPOR1	Homo sapiens adiponectin receptor 1 (ADIPOR1), transcript variant 1, mRNA [NM_015999]	GO:0019395|GO:0009755|GO:0046982|GO:0019901|GO:0005886|GO:0042562|GO:0004872|GO:0016021|GO:0042802	NM_015999	Hs.713729	51094	1022.02	149.364	10.7634	6.60093	968.038	849.111	1248.92	127.082	148.057	172.953	10.7224	10.772	10.7958	6.75061	6.5192	6.533
A_32_P216548	6.50671e-06	3.8251e-05	17.9057	up	NM_015627	chr1:25894399-25894458	LDLRAP1	Homo sapiens low density lipoprotein receptor adaptor protein 1 (LDLRAP1), mRNA [NM_015627]	GO:0005515|GO:0030424|GO:0035615|GO:0035612|GO:0005883|GO:0030159|GO:0005829|GO:0090205|GO:0031623|GO:0009925|GO:0001540|GO:0030276|GO:0006810|GO:0008203|GO:0090118|GO:0042632|GO:0035591|GO:0030121|GO:0030122|GO:0043393|GO:0005546|GO:0009967|GO:0042982|GO:0006898|GO:0048260|GO:0009898|GO:0001784|GO:0055037|GO:0090003|GO:0005769|GO:0050750	NM_015627	Hs.590911	26119	188.625	30.5402	8.23106	4.06872	174.668	176.018	215.19	19.724	30.6225	41.2741	8.15793	8.37891	8.15634	3.94664	3.96622	4.29328
A_23_P366230	1.2414e-09	4.332e-06	17.9007	up	NM_004690	chr6:149982442-149982383	LATS1	Homo sapiens large tumor suppressor kinase 1 (LATS1), transcript variant 1, mRNA [NM_004690]	GO:0005515|GO:0000287|GO:0005815|GO:0019901|GO:0000819|GO:0045736|GO:0051220|GO:0035329|GO:0005524|GO:0005829|GO:0033138|GO:0000922|GO:0007067|GO:0030833|GO:0009755|GO:0030216|GO:0004674|GO:0000086|GO:0043254|GO:0006468|GO:0090090|GO:0051301	NM_004690	Hs.549084	9113	682.405	101.397	10.1763	6.01439	654.969	579.931	812.314	76.2505	105.87	122.072	10.1569	10.2045	10.1676	6.02362	6.00212	6.01743
A_33_P3242973	0.00022975	0.000532863	17.8979	up	NM_006548	chr3:185364863-185363403	IGF2BP2	Homo sapiens insulin-like growth factor 2 mRNA binding protein 2 (IGF2BP2), transcript variant 1, mRNA [NM_006548]	GO:0005515|GO:0017148|GO:0010467|GO:0048027|GO:0005634|GO:0009653|GO:0045182|GO:0005829|GO:0042035|GO:0005737|GO:0000166|GO:0051028|GO:0003730|GO:0005856	NM_006548	Hs.35354	10644	155.921	25.372	7.92256	3.76084	125.285	196.595	145.883	15.7781	28.4807	31.8573	7.64701	8.55838	7.5623	3.5849	3.83992	3.8577
A_33_P3228375	9.86334e-06	5.0078e-05	17.8889	up	NM_020750	chr6:43491457-43491398	XPO5	Homo sapiens exportin 5 (XPO5), mRNA [NM_020750]	GO:0005515|GO:0010467|GO:0000049|GO:0003723|GO:0005730|GO:0005634|GO:0031047|GO:0005829|GO:0005737|GO:0006611|GO:0008536|GO:0008565|GO:0005654	NM_020750	Hs.203206	57510	428.709	63.3015	9.46128	5.30029	428.412	316.487	541.228	55.0263	65.6372	69.241	9.51735	9.29983	9.56667	5.5425	5.23139	5.12698
A_23_P129569	7.32518e-07	1.2031e-05	17.8769	up	NM_024675	chr16:23625395-23625336	PALB2	Homo sapiens partner and localizer of BRCA2 (PALB2), mRNA [NM_024675]	GO:0005515|GO:0043066|GO:0006281|GO:0000724|GO:0001756|GO:0001833|GO:0009887|GO:0007498|GO:0005654|GO:0003677	NM_024675	Hs.444664	79728	1728.12	258.153	11.5196	7.3596	1644.58	1499.09	2040.69	214.046	237.009	323.405	11.476	11.5869	11.4961	7.44332	7.22073	7.41476
A_33_P3273534	8.73452e-05	0.000244872	17.8644	up	NM_002281	chr12:52679758-52679699	KRT81	Homo sapiens keratin 81 (KRT81), mRNA [NM_002281]	GO:0005515|GO:0005198|GO:0045095	NM_002281	Hs.658118	3887	216162	17491.4	17.5305	13.3715	217667	201235	229583	10549.3	21773.1	20151.6	17.5046	17.5535	17.5335	12.937	13.8303	13.3472
A_33_P3210885	1.10354e-05	5.4225e-05	17.838	up	NM_001282224	chrX:77227198-77227257	ATP7A	Homo sapiens ATPase, Cu++ transporting, alpha polypeptide (ATP7A), transcript variant 2, mRNA [NM_001282224]	GO:0005802|GO:0005515|GO:0010468|GO:0051353|GO:0051216|GO:0018205|GO:0031526|GO:0051542|GO:0010043|GO:0021860|GO:0010041|GO:0031069|GO:0043524|GO:0006878|GO:0034220|GO:0030198|GO:0019430|GO:0030199|GO:0043025|GO:0060003|GO:0048251|GO:0005794|GO:0032767|GO:0048286|GO:0005507|GO:0043085|GO:0001701|GO:0048553|GO:0048554|GO:0006584|GO:0043588|GO:0007005|GO:0043005|GO:0048471|GO:0005886|GO:0005783|GO:…	NM_001282224	Hs.496414	538	494.343	73.9965	9.69604	5.53916	473.878	421.541	587.609	66.4514	68.8565	86.6815	9.66759	9.73495	9.68558	5.82511	5.30629	5.48608
A_24_P319942	8.07947e-08	6.379e-06	17.7692	up	NM_007107	chr3:156259127-156259068	SSR3	Homo sapiens signal sequence receptor, gamma (translocon-associated protein gamma) (SSR3), mRNA [NM_007107]	GO:0010467|GO:0005784|GO:0006614|GO:0030176|GO:0044267|GO:0006412	NM_007107	Hs.518346	6747	955.458	141.52	10.6675	6.51619	892.665	822.686	1151.02	107.713	151.464	165.382	10.6023	10.7273	10.6729	6.53072	6.55269	6.46518
A_24_P64407	6.73061e-07	1.1701e-05	17.753	up	NM_005519	chr10:124909135-124909194	HMX2	Homo sapiens H6 family homeobox 2 (HMX2), mRNA [NM_005519]	GO:0043565|GO:0008284|GO:0042472|GO:0003700|GO:0007420|GO:0005634|GO:0030154|GO:0006351	NM_005519	Hs.444756	3167	750.715	113.449	10.3283	6.17835	767.603	662.198	822.344	82.1933	119.479	138.676	10.3899	10.4103	10.1849	6.13178	6.1888	6.21448
A_23_P11841	1.6312e-06	1.7449e-05	17.7121	up	NM_001684	chr1:203690464-203690523	ATP2B4	Homo sapiens ATPase, Ca++ transporting, plasma membrane 4 (ATP2B4), transcript variant 2, mRNA [NM_001684]	GO:0005515|GO:0005516|GO:0005886|GO:0005524|GO:0055085|GO:0046872|GO:0005388|GO:0043234|GO:0034220|GO:0005887|GO:0007596|GO:0097110|GO:0006810|GO:0017080	NM_001684	Hs.343522	493	268.511	41.528	8.77268	4.62601	245.013	240.273	320.248	32.8381	44.4581	47.2878	8.67166	8.87326	8.77311	4.76982	4.58976	4.51845
A_33_P3277378	3.42181e-05	0.000119718	17.693	up		chr22:030661669-030661610							633.438	99.8702	10.0708	5.92569	642.508	520.91	736.896	54.5015	118.336	126.773	10.1345	10.0418	10.0361	5.52778	6.17245	6.07684
A_23_P47941	6.40451e-05	0.000193668	17.6818	up	NM_014212	chr12:54369250-54369309	HOXC11	Homo sapiens homeobox C11 (HOXC11), mRNA [NM_014212]	GO:0001656|GO:0005730|GO:0005634|GO:0009954|GO:0001759|GO:0000978|GO:0009952|GO:0005739|GO:0001077|GO:0005737|GO:0007492|GO:0060272|GO:0045944|GO:0042733	NM_014212	Hs.127562	3227	73.5991	8.65422	6.74479	2.6006	84.2392	45.8122	90.7457	5	9.73635	11.2263	7.03991	6.34109	6.85337	2.37349	2.69024	2.73806
A_33_P3349597	2.65294e-06	2.2694e-05	17.6692	up									6318.48	947.102	13.2814	9.13825	5936.13	5727.86	7291.46	821.795	979.804	1039.71	13.2131	13.4359	13.1953	9.20664	9.21739	8.99072
A_33_P3306085	0.00017623	0.000430514	17.6669	up	NM_001099218	chr2:17695356-17695297	RAD51AP2	Homo sapiens RAD51 associated protein 2 (RAD51AP2), mRNA [NM_001099218]		NM_001099218	Hs.722353	729475	1085.8	162.1	10.8294	6.68646	998.967	815.441	1443.01	180.128	120.94	185.233	10.7658	10.7137	11.0089	7.22153	6.20764	6.63021
A_33_P3262292	0.000408252	0.000862665	17.633	up	NM_015562	chr3:196098868-196098809	UBXN7	Homo sapiens UBX domain protein 7 (UBXN7), mRNA [NM_015562]	GO:0005515|GO:0043130|GO:0034098|GO:0031625|GO:0008134	NM_015562	Hs.518524	26043	185.217	28.9978	8.08521	3.94501	140.525	119.51	295.617	19.8359	23.5102	43.6475	7.82414	7.78488	8.64662	3.95679	3.49271	4.38552
A_33_P3257460	5.55306e-07	1.088e-05	17.6327	up	NM_018973	chr1:155112428-155112369	DPM3	Homo sapiens dolichyl-phosphate mannosyltransferase polypeptide 3 (DPM3), transcript variant 1, mRNA [NM_018973]	GO:0005515|GO:0006501|GO:0004582|GO:0033185|GO:0005783|GO:0005975|GO:0018406|GO:0031501|GO:0030176|GO:0035269|GO:0035268|GO:0031647|GO:0005789|GO:0006488|GO:0044267|GO:0006506|GO:0043687|GO:0018279	NM_018973	Hs.110477	54344	27823.1	3686.81	15.1868	11.0466	26949.6	19484	37035.7	3172.85	3628.82	4258.75	15.1948	15.0756	15.2899	11.0791	11.0882	10.9726
A_33_P3234697	6.94049e-06	3.9864e-05	17.6275	up	NM_020169	chr3:158384375-158384316	LXN	Homo sapiens latexin (LXN), mRNA [NM_020169]	GO:0005737|GO:0006954|GO:0008191|GO:0050965|GO:0008201	NM_020169	Hs.478067	56925	59.5382	5	6.47916	2.3394	46.6966	55.547	76.3711	5	5	5	6.20946	6.62246	6.60555	2.37349	2.32279	2.32192
A_23_P86943	1.39021e-06	1.6155e-05	17.6258	up	NM_003139	chr11:126133248-126133189	SRPR	Homo sapiens signal recognition particle receptor (docking protein) (SRPR), transcript variant 1, mRNA [NM_003139]	GO:0010467|GO:0005785|GO:0005783|GO:0006614|GO:0006613|GO:0003924|GO:0005525|GO:0006412|GO:0030968|GO:0016020|GO:0005789|GO:0005047|GO:0016021|GO:0006987|GO:0044267	NM_003139	Hs.368376	6734	3718.7	550.069	12.5456	8.40601	3878.72	2819.46	4457.93	495.084	530.112	625.01	12.6453	12.4622	12.5294	8.54788	8.36846	8.30169
A_23_P95736	3.16183e-07	9.036e-06	17.6176	up	NM_001001415	chr19:21720226-21720285	ZNF429	Homo sapiens zinc finger protein 429 (ZNF429), mRNA [NM_001001415]	GO:0006355|GO:0005634|GO:0003677|GO:0046872|GO:0006351	NM_001001415	Hs.709598	353088	22714.2	3141.78	14.9513	10.8123	22626.9	19119.5	26396.3	2515.86	3019.18	3890.31	14.9462	15.0531	14.8545	10.7622	10.8306	10.8441
A_33_P3322050	6.54279e-06	3.8377e-05	17.6049	up	NM_130438	chr21:38877801-38877860	DYRK1A	Homo sapiens dual-specificity tyrosine-(Y)-phosphorylation regulated kinase 1A (DYRK1A), transcript variant 5, mRNA [NM_130438]	GO:0005515|GO:0048156|GO:0018108|GO:0005634|GO:0043621|GO:0005524|GO:0090312|GO:0007399|GO:0046777|GO:0004672|GO:0018105|GO:0016607|GO:0004674|GO:0030529|GO:0018107|GO:0043518|GO:0007623|GO:0004712|GO:0005654|GO:0006468|GO:0004713|GO:0000278|GO:0004715	NM_130438	Hs.368240	1859	506.467	77.1555	9.7105	5.57259	526.942	366.859	625.601	49.6826	89.8675	91.9163	9.82494	9.52269	9.78386	5.40597	5.7342	5.5776
A_23_P15844	3.93714e-06	2.828e-05	17.5841	up	NM_032043	chr17:59760967-59760908	BRIP1	Homo sapiens BRCA1 interacting protein C-terminal helicase 1 (BRIP1), mRNA [NM_032043]	GO:0005515|GO:0031965|GO:0051539|GO:0006357|GO:0005634|GO:0044281|GO:0003677|GO:0005524|GO:0046872|GO:0006302|GO:0005737|GO:0004003|GO:0000077	NM_032043	Hs.128903	83990	1010.88	151.603	10.7481	6.61195	892.687	912.427	1227.53	126.732	141.692	186.386	10.6026	10.8787	10.7631	6.74573	6.44999	6.64011
A_33_P3317317	0.000124622	0.000324395	17.5782	up	NM_001012709	chr11:1642696-1642637	KRTAP5-4	Homo sapiens keratin associated protein 5-4 (KRTAP5-4), mRNA [NM_001012709]	GO:0045095	NM_001012709	Hs.539087	387267	21739.5	3127.58	14.8805	10.7448	21566.4	16807.4	26844.8	1764.44	4013.34	3604.98	14.8653	14.8967	14.8795	10.2635	11.2374	10.7335
A_24_P332862	2.23107e-05	8.7982e-05	17.5773	up	NM_001076678	chr19:21606725-21606774	ZNF493	Homo sapiens zinc finger protein 493 (ZNF493), transcript variant 3, mRNA [NM_001076678]	GO:0006355|GO:0005634|GO:0003677|GO:0046872|GO:0006351	NM_001076678	Hs.656558	284443	10708.7	1613.07	13.9648	9.82918	10579	9070.3	12476.7	1013.28	1809.73	2016.2	13.9761	14.0382	13.8802	9.49286	10.0891	9.90559
A_33_P3287338	1.50231e-06	1.6778e-05	17.5703	up	NM_001190981	chr5:55256322-55256263	IL6ST	Homo sapiens interleukin 6 signal transducer (gp130, oncostatin M receptor) (IL6ST), transcript variant 3, mRNA [NM_001190981]	GO:0005515|GO:0005138|GO:0004921|GO:0008284|GO:0005886|GO:0004924|GO:0004923|GO:0019221|GO:0019981|GO:0005615|GO:0042803|GO:0030425|GO:0070110|GO:0002675|GO:0019838|GO:0042102|GO:0043025|GO:0070104|GO:0070102|GO:0004897|GO:0034097|GO:0002821|GO:0008593|GO:0010613|GO:0070106|GO:0043066|GO:0042517|GO:0004915|GO:0005977|GO:0042511|GO:0005576|GO:0005896|GO:0019970|GO:0070120|GO:0010575|GO:0038165|GO:…	NM_001190981	Hs.532082	3572	851.253	127.068	10.4909	6.35586	888.773	643.518	1021.47	101.42	123.095	156.689	10.5983	10.3659	10.5087	6.4465	6.23432	6.38677
A_24_P386622	8.34448e-05	0.000236166	17.5672	up	NM_004041	chr11:74978736-74977300	ARRB1	Homo sapiens arrestin, beta 1 (ARRB1), transcript variant 1, mRNA [NM_004041]	GO:0005515|GO:0032717|GO:0044212|GO:0006366|GO:0005159|GO:0032715|GO:0045309|GO:0042699|GO:0005765|GO:0015031|GO:0031762|GO:0007219|GO:0045211|GO:0031398|GO:0070374|GO:0031397|GO:0000785|GO:0043027|GO:0031625|GO:0034260|GO:0030331|GO:0006892|GO:0014069|GO:0030168|GO:0031434|GO:0002031|GO:0044325|GO:0043547|GO:0031691|GO:0031692|GO:0008134|GO:0090240|GO:0035615|GO:0016567|GO:0005886|GO:0035612|GO:…	NM_004041	Hs.503284	408	207.383	32.8176	8.35285	4.21804	173.292	177.699	271.159	27.652	27.3371	43.4637	8.14353	8.39584	8.51918	4.50881	3.76671	4.37861
A_33_P3223648	1.82603e-07	7.54e-06	17.5504	up	NR_037879	chr2:37430462-37430521	CEBPZ-AS1	Homo sapiens CEBPZ antisense RNA 1 (CEBPZ-AS1), transcript variant 1, long non-coding RNA [NR_037879]		NR_037879	Hs.743972	100505876	1621.61	248.748	11.4343	7.30088	1556.14	1392.76	1915.92	178.713	252.04	315.49	11.4151	11.4853	11.4025	7.21276	7.31134	7.37855
A_33_P3396159	8.64592e-07	1.312e-05	17.5407	up	NM_005436	chr10:61552401-61552342	CCDC6	Homo sapiens coiled-coil domain containing 6 (CCDC6), mRNA [NM_005436]	GO:0005515|GO:0008150|GO:0017124|GO:0005737|GO:0005200|GO:0005856	NM_005436	Hs.591360	8030	1247.14	187.761	11.0504	6.91779	1302.32	927.686	1511.43	140.822	199.458	223.003	11.1632	10.9063	11.0817	6.89001	6.97244	6.89093
A_33_P3294377	5.49209e-05	0.000172253	17.5266	up	DA880232	chr12:94288901-94288842		DA880232 PROST2 Homo sapiens cDNA clone PROST2019563 5', mRNA sequence [DA880232]			Hs.577495		4727.59	719.496	12.8336	8.7021	4266.2	3421.23	6495.34	408.738	832.809	916.94	12.7701	12.7247	13.006	8.29119	8.99161	8.8235
A_33_P3238074	6.15194e-07	1.1234e-05	17.5027	up	NM_019008	chr22:39910169-39910228	MIEF1	Homo sapiens mitochondrial elongation factor 1 (MIEF1), mRNA [NM_019008]	GO:0005739|GO:0005515|GO:0008053|GO:0000266|GO:0090314|GO:0005741|GO:0016021|GO:0090141|GO:0042802|GO:0005777	NM_019008	Hs.728085	54471	16889.6	2377.08	14.5501	10.4206	16878	13513	20277.7	1899.05	2483.48	2748.7	14.6002	14.55	14.5002	10.3569	10.5567	10.3483
A_23_P11984	5.34606e-06	3.3839e-05	17.451	up	NM_201649	chr1:44466646-44466499	SLC6A9	Homo sapiens solute carrier family 6 (neurotransmitter transporter, glycine), member 9 (SLC6A9), transcript variant 2, mRNA [NM_201649]	GO:0015375|GO:0016020|GO:0005886|GO:0005887|GO:0005328|GO:0006810|GO:0055085	NM_201649	Hs.442590	6536	310.277	48.5935	8.99804	4.8728	287.5	276.866	366.464	40.1667	46.782	58.8317	8.91447	9.0873	8.99234	5.07834	4.67429	4.86576
A_23_P152768	4.60081e-05	0.000150064	17.43	up	NM_001070	chr17:40765022-40765081	TUBG1	Homo sapiens tubulin, gamma 1 (TUBG1), mRNA [NM_001070]	GO:0005515|GO:0005881|GO:0005827|GO:0051258|GO:0000794|GO:0005813|GO:0005814|GO:0003924|GO:0045177|GO:0000226|GO:0031122|GO:0005525|GO:0000212|GO:0005829|GO:0005929|GO:0005737|GO:0007020|GO:0000086|GO:0000930|GO:0005200|GO:0000278|GO:0031252|GO:0000242	NM_001070	Hs.279669	7283	4428.39	700.667	12.7729	8.64943	4504.46	3535.83	5244.88	388.712	712.23	1001.06	12.8188	12.773	12.727	8.22727	8.77805	8.94296
A_33_P3218178	1.17914e-05	5.6605e-05	17.427	up	NM_001012755	chrX:103343992-103343933	SLC25A53	Homo sapiens solute carrier family 25, member 53 (SLC25A53), mRNA [NM_001012755]	GO:0006810|GO:0005743|GO:0016021	NM_001012755	Hs.660022	401612	505.141	79.9698	9.73118	5.60793	452.982	466.527	595.913	48.1193	86.2702	105.52	9.59977	9.88703	9.70673	5.35767	5.67154	5.79458
A_32_P107002	6.13676e-06	3.6879e-05	17.4188	up	NM_032167	chr16:12145978-12146037	SNX29	Homo sapiens sorting nexin 29 (SNX29), mRNA [NM_032167]	GO:0007154|GO:0035091	NM_032167	Hs.458401	92017	95.5195	13.8677	7.18311	3.06054	89.8577	84.8745	111.826	12.3044	11.897	17.4018	7.13841	7.25681	7.15412	3.27621	2.83993	3.06549
A_33_P3356371	7.47194e-05	0.00021749	17.3968	up	XM_005278341	chr10:51388712-51388771	LINC00843	PREDICTED: Homo sapiens long intergenic non-protein coding RNA 843 (LINC00843), transcript variant X2, mRNA [XM_005278341]		XM_005278341	Hs.689483	100652748	174.023	27.9189	8.10237	3.98162	161.659	155.787	204.623	26.934	26.6981	30.1245	8.03329	8.18752	8.08629	4.46545	3.72564	3.75377
A_23_P366216	9.3612e-07	1.3452e-05	17.3853	up	NM_003524	chr6:26252222-26252281	HIST1H2BH	Homo sapiens histone cluster 1, H2bh (HIST1H2BH), mRNA [NM_003524]	GO:0046982|GO:0006334|GO:0005634|GO:0000786|GO:0003677	NM_003524	Hs.247815	8345	71358.6	7967.35	16.3322	12.2124	74205.5	53348.5	86521.7	7467.7	6984.84	9449.51	16.4058	16.2843	16.3065	12.3514	12.1047	12.181
A_23_P141730	5.92224e-07	1.1187e-05	17.3639	up	NM_001943	chr18:29126460-29126519	DSG2	Homo sapiens desmoglein 2 (DSG2), mRNA [NM_001943]	GO:0030057|GO:0005886|GO:0005509|GO:0006915|GO:0097194|GO:0086091|GO:0006921|GO:0086069|GO:0005911|GO:0016021|GO:0007155|GO:0007156|GO:0086005	NM_001943	Hs.412597	1829	4445.85	667.666	12.7779	8.65988	4274	3520.28	5543.27	593.344	593.638	816.016	12.773	12.7678	12.793	8.77791	8.52755	8.67419
A_24_P453921	5.16406e-07	1.0617e-05	17.3498	up	NR_036680	chr7:32663022-32660675	DPY19L1P1	Homo sapiens DPY19L1 pseudogene 1 (DPY19L1P1), non-coding RNA [NR_036680]		NR_036680	Hs.633705	100129460	807.149	124.997	10.4242	6.30736	793.093	656.533	971.823	84.4019	134.593	155.997	10.4401	10.394	10.4385	6.16958	6.37295	6.37955
A_23_P388855	1.56308e-05	6.8553e-05	17.3417	up	NM_012330	chr10:76790506-76790565	KAT6B	Homo sapiens K(lysine) acetyltransferase 6B (KAT6B), transcript variant 1, mRNA [NM_012330]	GO:0005515|GO:0070776|GO:0006355|GO:0016573|GO:0006334|GO:0005634|GO:0003677|GO:0006351|GO:0043966|GO:0008270|GO:0016407|GO:0045893|GO:0000786|GO:0045892|GO:0004402|GO:0008134	NM_012330	Hs.35758	23522	607.236	93.2403	10.0058	5.88959	624.654	482.972	714.083	83.7314	82.7289	113.261	10.0931	9.93829	9.98587	6.15726	5.60589	5.90562
A_23_P149545	3.04644e-06	2.4601e-05	17.3043	up	NM_003528	chr1:149857123-149857064	HIST2H2BE	Homo sapiens histone cluster 2, H2be (HIST2H2BE), mRNA [NM_003528]	GO:0046982|GO:0006334|GO:0005634|GO:0000786|GO:0003677|GO:0042742	NM_003528	Hs.2178	8349	322.221	50.7124	9.05427	4.94121	288.378	295.926	382.36	40.3563	50.8749	60.9058	8.92151	9.18763	9.05367	5.08562	4.81512	4.92288
A_33_P3418611	9.36689e-06	4.8302e-05	17.2864	up	NM_001242680	chr19:22499726-22499785	ZNF729	Homo sapiens zinc finger protein 729 (ZNF729), mRNA [NM_001242680]	GO:0006355|GO:0005634|GO:0003677|GO:0046872|GO:0006351	NM_001242680	Hs.531629	100287226	14344.9	2119.17	14.346	10.2344	13891.5	12571.4	16571.9	1460.47	2299.69	2597.35	14.329	14.4624	14.2465	9.99106	10.4418	10.2703
A_24_P143653	1.5688e-05	6.874e-05	17.2408	up		chr2:130751451-130751512	XLOC_014512	BROAD Institute lincRNA (XLOC_014512), lincRNA [TCONS_l2_00013981]					219.644	35.2	8.46431	4.35656	205.046	196.248	257.638	29.9151	32.4402	43.2447	8.39899	8.55446	8.43949	4.62629	4.076	4.36737
A_33_P3280040	2.42269e-07	8.229e-06	17.2159	up	AK125549	chr16:89367284-89367225	ANKRD11	ankyrin repeat domain 11 [Source:HGNC Symbol;Acc:21316] [ENST00000566858]	GO:0060348|GO:0060325|GO:0035264|GO:0001894|GO:0048705|GO:0042475|GO:0005634|GO:0001701		Hs.740440	29123	58.1788	5	6.44507	2.3394	59.6394	45.9689	68.9279	5	5	5	6.53909	6.34642	6.4497	2.37349	2.32279	2.32192
A_33_P3394198	1.08439e-06	1.4341e-05	17.2056	up	NM_004957	chr9:130575644-130575703	FPGS	Homo sapiens folylpolyglutamate synthase (FPGS), transcript variant 1, mRNA [NM_004957]	GO:0031100|GO:0005743|GO:0006767|GO:0044281|GO:0042221|GO:0005524|GO:0004326|GO:0005829|GO:0001889|GO:0005739|GO:0005737|GO:0006139|GO:0006766|GO:0007420|GO:0005759|GO:0046655|GO:0006730	NM_004957	Hs.335084	2356	2688.03	410.258	12.0962	7.99141	2532.05	2113.69	3418.36	304.703	451.639	474.431	12.0559	12.0559	12.1768	7.90316	8.13948	7.93158
A_33_P3377304	1.91093e-05	7.9031e-05	17.1936	up	NM_001198531	chr10:114724321-114724380	TCF7L2	Homo sapiens transcription factor 7-like 2 (T-cell specific, HMG-box) (TCF7L2), transcript variant 13, mRNA [NM_001198531]	GO:0005515|GO:0000790|GO:0003700|GO:0008013|GO:0044212|GO:0045599|GO:0010909|GO:0032993|GO:0030538|GO:0045444|GO:0032024|GO:0050679|GO:0001103|GO:0019901|GO:0045295|GO:0000122|GO:0000978|GO:0048641|GO:0007420|GO:0005654|GO:0043588|GO:0045892|GO:0008134|GO:0008283|GO:0021983|GO:0048699|GO:0035257|GO:0005634|GO:0030282|GO:0035411|GO:0043433|GO:0032092|GO:0044334|GO:0046827|GO:0030514|GO:0045944|GO:…	NM_001198531	Hs.593995	6934	215.987	33.7435	8.40616	4.30236	223.293	157.34	267.329	28.9063	33.4362	38.8881	8.52022	8.20115	8.4971	4.58053	4.13136	4.19519
A_24_P136758	1.60726e-05	6.9865e-05	17.1794	up	NM_018028	chr19:39874799-39874858	SAMD4B	Homo sapiens sterile alpha motif domain containing 4B (SAMD4B), mRNA [NM_018028]	GO:0006355|GO:0005737|GO:0005634|GO:0006351	NM_018028	Hs.707137	55095	610.706	96.4046	10.0141	5.91146	566.503	536.064	729.552	74.7445	82.4653	132.004	9.93927	10.0869	10.0161	5.9935	5.60099	6.13988
A_32_P489130	1.23083e-07	6.905e-06	17.1645	up	NM_153252	chrX:79931980-79931921	BRWD3	Homo sapiens bromodomain and WD repeat domain containing 3 (BRWD3), mRNA [NM_153252]	GO:0008360|GO:0007010	NM_153252	Hs.147027	254065	682.332	105.555	10.1768	6.07546	624.192	598.248	824.556	80.0093	108.601	128.054	10.0917	10.2494	10.1894	6.09247	6.04102	6.09291
A_33_P3390955	0.00101831	0.00188813	17.1632	up	NR_004422	chr7:54268985-54268926	HPVC1	Homo sapiens human papillomavirus (type 18) E5 central sequence-like 1 (HPVC1), long non-coding RNA [NR_004422]		NR_004422	Hs.742598	3262	357.816	53.5781	9.01469	4.91344	305.766	168.399	599.283	26.1899	58.8584	75.6859	9.01392	8.31493	9.71523	4.41579	5.05661	5.26793
A_33_P3391120	1.5406e-06	1.6989e-05	17.1455	up		chr1:173331562-173331503							91.8908	13.9201	7.13512	3.03537	96.118	82.6747	96.8798	8.98214	16.2421	16.5359	7.23662	7.21328	6.95547	3.0042	3.07383	3.02807
A_24_P168510	1.89204e-06	1.8759e-05	17.1445	up	NM_024069	chr19:18675774-18677943	KXD1	Homo sapiens KxDL motif containing 1 (KXD1), transcript variant 2, mRNA [NM_024069]	GO:0005515|GO:0031083|GO:0016192	NM_024069	Hs.714548	79036	896.411	136.26	10.5653	6.46563	886.832	698.984	1103.42	117.448	132.571	158.761	10.5967	10.4883	10.6108	6.64112	6.34999	6.40577
A_24_P130936	2.91914e-08	5.63e-06	17.1207	up	NM_004660	chrY:15027862-15027921	DDX3Y	Homo sapiens DEAD (Asp-Glu-Ala-Asp) box helicase 3, Y-linked (DDX3Y), transcript variant 2, mRNA [NM_004660]	GO:0008026|GO:0005737|GO:0003723|GO:0005634|GO:0005524|GO:0003677	NM_004660	Hs.99120	8653	536.649	83.4966	9.81488	5.71721	529.937	433.529	646.482	64.0518	86.3409	100.097	9.8341	9.7761	9.83444	5.76906	5.67204	5.71052
A_24_P67395	3.71742e-07	9.632e-06	17.0956	up	NM_002273	chr12:53294995-53294461	KRT8	Homo sapiens keratin 8 (KRT8), transcript variant 2, mRNA [NM_002273]	GO:0005515|GO:0005882|GO:0030018|GO:0060706|GO:0045214|GO:0006915|GO:0032403|GO:0016363|GO:0033209|GO:0042383|GO:0005737|GO:0016010|GO:0005198|GO:0051599|GO:0019048|GO:0097110|GO:0007010|GO:0043034|GO:0005654|GO:0045095|GO:0051707	NM_002273	Hs.533782	3856	5033.54	769.455	12.9451	8.84953	4757.98	4296.5	6046.13	673.48	711.605	923.28	12.8997	13.0328	12.9027	8.93901	8.77725	8.83233
A_24_P23034	9.23987e-07	1.3395e-05	17.0908	up	NM_021035	chr20:47863115-47863056	ZNFX1	Homo sapiens zinc finger, NFX1-type containing 1 (ZNFX1), mRNA [NM_021035]	GO:0046872	NM_021035	Hs.371794	57169	1906.66	296.202	11.6505	7.55534	1910.09	1529.54	2280.36	260.974	275.489	352.142	11.6935	11.6172	11.6408	7.70188	7.43584	7.52831
A_23_P16743	5.75355e-07	1.1033e-05	17.0884	up	NM_002410	chr2:135180478-135185982	MGAT5	Homo sapiens mannosyl (alpha-1,6-)-glycoprotein beta-1,6-N-acetyl-glucosaminyltransferase (MGAT5), mRNA [NM_002410]	GO:0030144|GO:0000139|GO:0016021|GO:0006487|GO:0044267|GO:0043687|GO:0018279	NM_002410	Hs.4988	4249	71.4176	8.04632	6.74822	2.65327	72.7019	56.693	84.8578	6.22277	8.50391	9.41229	6.82855	6.65732	6.75879	2.75763	2.59754	2.60465
A_33_P3328937	9.19375e-06	4.7694e-05	17.088	up	NM_001284363	chr17:60599568-60599627	TLK2	Homo sapiens tousled-like kinase 2 (TLK2), transcript variant B, mRNA [NM_001284363]	GO:0005515|GO:0005882|GO:0048471|GO:0005634|GO:0071480|GO:0032435|GO:0005524|GO:0006974|GO:0035556|GO:0007049|GO:0007059|GO:0018105|GO:0004674|GO:0010507|GO:0006468|GO:0001672|GO:0016568	NM_001284363	Hs.445078	11011	886.608	135.78	10.5444	6.44953	909.144	668.602	1082.08	118.771	120.953	167.617	10.6238	10.4257	10.5838	6.6585	6.20794	6.48214
A_33_P3236642	0.000118141	0.000310653	17.0729	up	NM_198551	chr1:222801854-222801913	MIA3	Homo sapiens melanoma inhibitory activity family, member 3 (MIA3), mRNA [NM_198551]	GO:0005515|GO:0030336|GO:0007162|GO:0042060|GO:0002687|GO:0005789|GO:0016021|GO:0015031|GO:0006887	NM_198551	Hs.118474	375056	280.894	45.4099	8.83966	4.74602	257.621	242.536	342.525	42.5806	35.8952	57.7537	8.75111	8.88856	8.87929	5.16326	4.23747	4.83733
A_33_P3398932	1.6254e-06	1.7438e-05	17.072	up		chr18:47797205-47797146	MBD1	methyl-CpG binding domain protein 1 [Source:HGNC Symbol;Acc:6916] [ENST00000591416]	GO:0005515|GO:0008327|GO:0003700|GO:0016607|GO:0006366|GO:0005694|GO:0003714|GO:0008270|GO:0005634|GO:0045892|GO:0003677|GO:0016363			4152	170.346	27.8669	8.04703	3.95348	167.792	130.399	212.847	20.1574	32.1046	31.3386	8.08767	7.91561	8.13781	3.98046	4.04991	3.83006
A_23_P31477	1.11678e-05	5.4684e-05	17.0674	up	NM_015332	chr7:44423748-44423689	NUDCD3	Homo sapiens NudC domain containing 3 (NUDCD3), mRNA [NM_015332]		NM_015332	Hs.488171	23386	1109.18	173.023	10.8888	6.7956	1003.31	957.178	1367.04	153.445	149.257	216.367	10.7708	10.9595	10.9359	7.00237	6.5302	6.85423
A_33_P3421733	5.85881e-07	1.1128e-05	17.063	up	NM_001199142	chr16:28726632-28726691	EIF3C	Homo sapiens eukaryotic translation initiation factor 3, subunit C (EIF3C), transcript variant 3, mRNA [NM_001199142]	GO:0005515|GO:0010467|GO:0005852|GO:0016282|GO:0033290|GO:0001731|GO:0003743|GO:0006412|GO:0006413|GO:0005829|GO:0006446|GO:0031369|GO:0044267	NM_001199142	Hs.567374	8663	2827.16	431.877	12.1627	8.06992	2750.39	2177.36	3553.73	376.412	402.141	517.078	12.1646	12.0963	12.2273	8.18539	7.97435	8.05002
A_33_P3372742	2.33467e-05	9.0862e-05	17.0514	up		chr11:071290819-071290760							5367.83	836.391	13.0246	8.93282	5122.17	4090.18	6891.14	537.482	1009.57	962.115	13.002	12.9669	13.105	8.64879	9.25946	8.89021
A_33_P3270429	8.15527e-06	4.4221e-05	17.0452	up	XM_005265639	chr3:24004736-24004795	NR1D2	nuclear receptor subfamily 1, group D, member 2 [Source:HGNC Symbol;Acc:7963] [ENST00000383773]	GO:0043565|GO:0005515|GO:0010467|GO:0006355|GO:0006367|GO:0003707|GO:0008270|GO:0005654|GO:0005634|GO:0004879|GO:0030522	XM_005265639	Hs.37288	9975	338.631	54.0679	9.11467	5.02337	377.122	249.031	389.739	39.1043	52.9343	70.1651	9.33229	8.92902	9.08269	5.04077	4.88382	5.14553
A_23_P168551	5.63229e-06	3.5036e-05	17.0351	up	NM_001040661	chr7:5343106-5343165	SLC29A4	Homo sapiens solute carrier family 29 (equilibrative nucleoside transporter), member 4 (SLC29A4), transcript variant 1, mRNA [NM_001040661]	GO:0016324|GO:0005886|GO:0005337|GO:0016021|GO:0055085	NM_001040661	Hs.4302	222962	9598.24	1496.83	13.8232	9.73279	9917.32	6922.82	11954.6	1018.64	1512.3	1959.56	13.8978	13.7264	13.8455	9.49963	9.83199	9.86674
A_24_P641130	4.08503e-05	0.000136833	16.9997	up	NM_080686	chr6:31604067-31604126	PRRC2A	Homo sapiens proline-rich coiled-coil 2A (PRRC2A), transcript variant 1, mRNA [NM_080686]	GO:0005515|GO:0005737|GO:0005634	NM_080686	Hs.436093	7916	600.091	89.4311	9.90995	5.82252	500.926	400.984	898.363	69.3621	91.2049	107.726	9.75485	9.65659	10.3184	5.88797	5.75551	5.82407
A_23_P414211	8.2902e-06	4.4718e-05	16.9864	up	NM_006193	chr7:127250825-127250766	PAX4	Homo sapiens paired box 4 (PAX4), mRNA [NM_006193]	GO:0003700|GO:0060041|GO:0042493|GO:0045597|GO:0005730|GO:0005634|GO:0000122|GO:0051591|GO:0003677|GO:0006351|GO:0030154|GO:0043565|GO:0003690|GO:0031018|GO:0007623|GO:0009887|GO:0005654	NM_006193	Hs.129706	5078	1252.58	197.948	11.0706	6.98427	1127.29	1212.9	1417.54	136.751	224.596	232.498	10.94	11.2896	10.9822	6.8481	7.14614	6.95859
A_23_P156061	4.10191e-06	2.8935e-05	16.9523	up	NM_005575	chr5:96362390-96362449	LNPEP	Homo sapiens leucyl/cystinyl aminopeptidase (LNPEP), transcript variant 1, mRNA [NM_005575]	GO:0000209|GO:0002474|GO:0048471|GO:0002480|GO:0007565|GO:0005886|GO:0042590|GO:0007267|GO:0005576|GO:0005765|GO:0005829|GO:0005622|GO:0030163|GO:0031905|GO:0005887|GO:0004177|GO:0006508|GO:0008270|GO:0030659|GO:0008237	NM_005575	Hs.656905	4012	608.793	95.0493	10.0032	5.91978	594.212	480.895	751.272	80.5804	89.0225	115.545	10.0146	9.93045	10.0645	6.1023	5.71943	5.9376
A_33_P3255647	1.57626e-07	7.36e-06	16.9454	up	NM_001199973	chrX:100667226-100667285	RPL36A-HNRNPH2	Homo sapiens RPL36A-HNRNPH2 readthrough (RPL36A-HNRNPH2), transcript variant 1, mRNA [NM_001199973]		NM_001199973	Hs.432485	100529097	2624.73	407.089	12.0648	7.982	2595.63	2067.33	3211.25	334.512	377.536	509.219	12.0878	12.0203	12.0864	8.03061	7.88804	8.02736
A_23_P146217	2.74795e-06	2.313e-05	16.9266	up	NM_004874	chr8:38068198-38068257	BAG4	Homo sapiens BCL2-associated athanogene 4 (BAG4), transcript variant 1, mRNA [NM_004874]	GO:0051897|GO:0043066|GO:0005886|GO:2001145|GO:0005730|GO:0051087|GO:0005634|GO:0072659|GO:0005829|GO:0045785|GO:0005737|GO:0033138|GO:0010763|GO:0030838|GO:0071364|GO:0006457|GO:0071356|GO:0051496|GO:0097178|GO:0005057	NM_004874	Hs.194726	9530	966.294	149.94	10.6803	6.59906	936.115	796.537	1166.23	129.606	137.478	182.734	10.6749	10.6762	10.6897	6.77533	6.40834	6.61352
A_33_P3424132	0.00037627	0.000805633	16.922	up	NR_024283	chr9:35911558-35911617	LINC00961	Homo sapiens long intergenic non-protein coding RNA 961 (LINC00961), long non-coding RNA [NR_024283]		NR_024283	Hs.302677	158376	845.257	135.869	10.4613	6.38043	972.975	571.423	991.373	126.409	88.9028	192.295	10.7328	10.1836	10.4674	6.74223	5.71711	6.68196
A_24_P341923	1.90872e-05	7.9031e-05	16.8641	up	NM_020964	chr18:43445638-43440311	EPG5	Homo sapiens ectopic P-granules autophagy protein 5 homolog (C. elegans) (EPG5), mRNA [NM_020964]	GO:0006914	NM_020964	Hs.514843	57724	96.0188	14.1009	7.1635	3.08761	102.883	68.475	116.699	12.9548	13.2965	16.0513	7.33766	6.93076	7.22207	3.3298	2.92822	3.00482
A_33_P3290335	1.6048e-05	6.9791e-05	16.8438	up		chr1:226589743-226589684	PARP1	poly (ADP-ribose) polymerase 1 [Source:HGNC Symbol;Acc:270] [ENST00000366790]	GO:0005515|GO:0010467|GO:0016540|GO:0006367|GO:0006366|GO:0005634|GO:0005635|GO:0042802|GO:0006302|GO:0003950|GO:0006471|GO:0051287|GO:0000723|GO:0042769|GO:0007179|GO:0005667|GO:0032869|GO:0005730|GO:0000122|GO:0003677|GO:0006351|GO:0070212|GO:0047485|GO:0006281|GO:0006284|GO:0005654|GO:0008270|GO:0008134|GO:0040009			142	174.073	29.953	8.08904	4.01489	167.786	141.037	213.396	16.8572	33.1506	39.8511	8.08742	8.03696	8.14272	3.69697	4.11657	4.23112
A_33_P3220277	1.36851e-05	6.2638e-05	16.8158	up	XM_005260786	chr20:17640573-17640514	RRBP1	ribosome binding protein 1 [Source:HGNC Symbol;Acc:10448] [ENST00000398782]	GO:0007165|GO:0005783|GO:0005840|GO:0030176|GO:0004872|GO:0015031|GO:0006412	XM_005260786	Hs.472213	6238	483.426	77.5689	9.67419	5.60244	438.471	478.598	533.209	62.9177	73.4724	96.3165	9.55541	9.92145	9.54571	5.74579	5.41158	5.64995
A_33_P3247540	4.54035e-07	1.0123e-05	16.8124	up	NR_027420	chr21:9921687-9921628	LOC389834	Homo sapiens ankyrin repeat domain 57 pseudogene (LOC389834), non-coding RNA [NR_027420]		NR_027420	Hs.720653	389834	1287.83	202.546	11.0981	7.02665	1265.77	1008.14	1589.58	151.686	224.018	231.935	11.1181	11.0292	11.147	6.98579	7.14021	6.95395
A_33_P3234859	1.66111e-05	7.1527e-05	16.7732	up	NM_007124	chr6:144795835-144795894	UTRN	Homo sapiens utrophin (UTRN), mRNA [NM_007124]	GO:0005515|GO:0031594|GO:0030054|GO:0019901|GO:0005886|GO:0005509|GO:0005730|GO:0003779|GO:0005634|GO:2000649|GO:0030175|GO:0043234|GO:0005737|GO:0005178|GO:0006936|GO:0007517|GO:0016020|GO:0016010|GO:0045211|GO:0017166|GO:0008270|GO:0005856|GO:0070938|GO:0001954	NM_007124	Hs.133135	7402	135.103	23.0974	7.71765	3.64956	123.334	122.166	159.808	19.8802	23.0014	26.4105	7.62487	7.818	7.71007	3.96065	3.46057	3.52746
A_33_P3407990	6.20326e-05	0.000188917	16.7226	up	AK096102	chr1:19727966-19727907	LOC100130193	Homo sapiens cDNA FLJ38783 fis, clone LIVER2001191. [AK096102]			Hs.653211	100130193	2577.27	432.101	12.056	7.9923	2785.54	2118.88	2827.4	233.717	451.294	611.292	12.1873	12.0605	11.9202	7.56257	8.13882	8.27549
A_33_P3259708	0.000689936	0.00134819	16.7146	up	NM_001836	chr14:24974771-24974712	CMA1	Homo sapiens chymase 1, mast cell (CMA1), mRNA [NM_001836]	GO:0042277|GO:0002003|GO:0004252|GO:0050727|GO:0005576|GO:0045766|GO:0050720|GO:0005622|GO:0031012|GO:0022617|GO:0030198|GO:0006508|GO:0008236|GO:0030901|GO:0071333|GO:0044267|GO:0006518	NM_001836	Hs.135626	1215	627.706	91.1853	9.91668	5.85364	1001.21	342.463	539.441	69.7861	95.8866	107.883	10.7686	9.41891	9.56256	5.89336	5.84162	5.82595
A_23_P120442	3.70114e-07	9.612e-06	16.7	up	NM_181659	chr20:46283630-46283689	NCOA3	Homo sapiens nuclear receptor coactivator 3 (NCOA3), transcript variant 1, mRNA [NM_181659]	GO:0005515|GO:0060068|GO:0035257|GO:0005634|GO:0050681|GO:0046966|GO:0005737|GO:0045618|GO:0048589|GO:0035264|GO:0045944|GO:0046983|GO:0004871|GO:2001141|GO:0004402|GO:0016922|GO:0060744|GO:0016573|GO:0003713|GO:0035624|GO:0005730|GO:0006351|GO:0010628|GO:0047485|GO:0003682|GO:0045893|GO:0030521	NM_181659	Hs.592142	8202	1021.69	161.68	10.7623	6.70055	992.916	839.135	1233.02	128.646	153.48	202.914	10.759	10.7565	10.7715	6.76659	6.57283	6.76223
A_33_P3255165	7.75644e-05	0.000223828	16.6857	up	XR_110433	chr10:90693582-90693641	ACTA2-AS1	ACTA2 antisense RNA 1 [Source:HGNC Symbol;Acc:45169] [ENST00000437930]		XR_110433	Hs.713690	100132116	2304	347.701	11.8449	7.78435	2471.94	1391.74	3048.31	354.993	326.03	362.08	12.0297	11.4846	12.0203	8.11123	7.671	7.57083
A_32_P120638	3.99375e-06	2.8555e-05	16.6839	up	NM_033547	chr11:77635895-77635836	INTS4	Homo sapiens integrator complex subunit 4 (INTS4), mRNA [NM_033547]	GO:0005515|GO:0032039|GO:0016180	NM_033547	Hs.533723	92105	561.725	89.0516	9.88518	5.82479	545.697	463.081	676.396	77.3292	85.0206	104.805	9.87999	9.87264	9.90291	6.04255	5.64773	5.7841
A_24_P175187	2.59942e-05	9.7953e-05	16.6758	up	NM_017654	chr7:92729841-92729782	SAMD9	Homo sapiens sterile alpha motif domain containing 9 (SAMD9), transcript variant 1, mRNA [NM_017654]	GO:0005737|GO:0043231	NM_017654	Hs.65641	54809	93.823	14.0779	7.1375	3.07782	102.936	69.5932	108.94	13.0424	11.5899	17.6013	7.33808	6.9521	7.12232	3.33584	2.82121	3.07641
A_24_P124558	3.81711e-06	2.7862e-05	16.6604	up	NM_022658	chr12:54406311-54406370	HOXC8	Homo sapiens homeobox C8 (HOXC8), mRNA [NM_022658]	GO:0006355|GO:0000976|GO:0003700|GO:0030182|GO:0048705|GO:0007275|GO:0005634|GO:0000122|GO:0009952|GO:0006351	NM_022658	Hs.664500	3224	328.084	53.3819	9.07831	5.01996	312.349	275.054	396.849	43.3285	50.5901	66.2272	9.04729	9.07931	9.10834	5.19248	4.80618	5.06121
A_33_P3424384	2.77698e-06	2.3289e-05	16.6478	up	XM_005264579	chr2:39996103-39996044	THUMPD2	THUMP domain containing 2 [Source:HGNC Symbol;Acc:14890] [ENST00000403537]	GO:0003723|GO:0008168	XM_005264579	Hs.468254	80745	92.2936	14.2013	7.11331	3.05605	87.2667	73.4407	116.173	9.43137	12.9572	20.2154	7.09592	7.02873	7.21529	3.03724	2.909	3.22191
A_33_P3734384	6.53097e-06	3.834e-05	16.6473	up	AK097526	chr7:44998779-44998720	LOC285957	Homo sapiens cDNA FLJ40207 fis, clone TESTI2020946. [AK097526]			Hs.298296	285957	1577.65	258.429	11.394	7.33681	1386.82	1423.18	1922.96	168.242	286.723	320.323	11.2593	11.5133	11.4095	7.1254	7.48572	7.39933
A_23_P83683	0.000121299	0.000317133	16.644	up	NM_014429	chr3:108677414-108677355	MORC1	Homo sapiens MORC family CW-type zinc finger 1 (MORC1), mRNA [NM_014429]	GO:0008270|GO:0007275|GO:0005634|GO:0007283|GO:0005524|GO:0030154	NM_014429	Hs.591296	27136	725.874	116.916	10.2861	6.22919	715.47	747.566	714.585	114.456	97.7506	138.541	10.2837	10.5875	9.98725	6.60555	5.87048	6.21155
A_33_P3397298	2.89951e-06	2.3947e-05	16.6319	up		chr14:036350821-036350880							290.127	47.2633	8.88273	4.82684	306.578	227.517	336.287	37.6706	47.582	56.5374	9.01708	8.78041	8.85071	4.97852	4.70244	4.79957
A_33_P3397051	2.44207e-06	2.1561e-05	16.6107	up	NM_175876	chr1:231471373-231471314	EXOC8	Homo sapiens exocyst complex component 8 (EXOC8), mRNA [NM_175876]	GO:0005515|GO:0005737|GO:0005543|GO:0000145|GO:0005886|GO:0005634|GO:0034613|GO:0015031|GO:0006887|GO:0044267|GO:0030426	NM_175876	Hs.356198	149371	287.444	47.3263	8.87048	4.81644	283.655	234.319	344.357	36.4354	45.1838	60.3596	8.89717	8.82719	8.88708	4.92562	4.61642	4.9073
A_33_P3332284	2.59447e-05	9.7836e-05	16.601	up		chr1:54511218-54511159	TMEM59	transmembrane protein 59 [Source:HGNC Symbol;Acc:1239] [ENST00000371337]	GO:0005515|GO:0005886|GO:0004175|GO:0000139|GO:0005770|GO:0031902|GO:0006914|GO:0016021|GO:0005765|GO:0005764|GO:0010508			9528	56.0854	5	6.3926	2.3394	41.297	57.1955	69.7637	5	5	5	6.04189	6.66836	6.46753	2.37349	2.32279	2.32192
A_33_P3374205	2.62743e-07	8.454e-06	16.5708	up	NM_002417	chr10:129913252-129913193	MKI67	Homo sapiens marker of proliferation Ki-67 (MKI67), transcript variant 1, mRNA [NM_002417]	GO:0005515|GO:0000793|GO:0008283|GO:0031100|GO:0005730|GO:0005634|GO:0006259|GO:0008022|GO:0005524|GO:0034605|GO:0005737|GO:0007126|GO:0000775	NM_002417	Hs.80976	4288	1012.39	162.117	10.7577	6.70711	968.273	902.453	1166.44	125.121	161.574	199.656	10.7233	10.8597	10.69	6.73036	6.65293	6.73804
A_24_P36944	9.4474e-05	0.000260128	16.5651	up	NM_014812	chr1:243289868-243289809	CEP170	Homo sapiens centrosomal protein 170kDa (CEP170), transcript variant alpha, mRNA [NM_014812]	GO:0005515|GO:0005813|GO:0005814|GO:0005874|GO:0005819	NM_014812	Hs.533635	9859	279.22	45.7324	8.82224	4.77217	236.836	256.784	344.039	43.0755	39.1624	54.9592	8.60942	8.97149	8.88582	5.18225	4.37753	4.75672
A_33_P3363650	7.38148e-06	4.1392e-05	16.5374	up		chr19:011536165-011536224							65.0016	8.29114	6.62108	2.57343	60.4667	62.3764	72.1617	5	8.84057	11.0328	6.55732	6.79153	6.5144	2.37349	2.62351	2.72328
A_33_P3416644	0.000812231	0.0015548	16.53	up		chr11:037370740-037370799							193.469	37.2255	8.26595	4.21893	186.939	173.326	220.143	13.1018	43.4359	55.139	8.25503	8.35399	8.18883	3.34191	4.55309	4.7618
A_33_P3301097	0.000232465	0.000537954	16.5288	up		chr4:003912744-003912685							1990.52	349.765	11.7107	7.6638	1833.98	1790.4	2347.17	156.415	419.762	473.118	11.6296	11.8225	11.6801	7.03201	8.03366	7.92572
A_24_P272917	3.0352e-05	0.000109572	16.5233	up	NM_001242326	chr4:9328261-9328320	USP17L25	Homo sapiens ubiquitin specific peptidase 17-like family member 25 (USP17L25), mRNA [NM_001242326]		NM_001242326	Hs.553810	728373	1076.45	172.975	10.8594	6.81293	1158.05	1048.3	1023.01	148.795	175.15	194.981	10.9807	11.0865	10.5109	6.96087	6.77104	6.70688
A_32_P214284	1.38538e-05	6.3151e-05	16.5226	up	XR_159429	chr3:197232730-197232671	LOC100129516	PREDICTED: Homo sapiens uncharacterized LOC100129516 (LOC100129516), misc_RNA [XR_159429]		XR_159429	Hs.635286	100129516	727.267	119.36	10.2688	6.22247	825.624	578.421	777.756	75.6473	127.367	155.065	10.4947	10.1996	10.1122	6.01206	6.28701	6.36834
A_23_P354791	2.07238e-05	8.3517e-05	16.5122	up	NM_182964	chr11:20124939-20125241	NAV2	Homo sapiens neuron navigator 2 (NAV2), transcript variant 1, mRNA [NM_182964]	GO:0007608|GO:0021554|GO:0007605|GO:0004386|GO:0007626|GO:0005634|GO:0021564|GO:0005614|GO:0008201|GO:0005524|GO:0003025|GO:0021563	NM_182964	Hs.502116	89797	396.497	64.5548	9.36301	5.31755	392.536	315.797	481.159	56.922	57.09	79.6523	9.39194	9.29423	9.40287	5.60013	5.00789	5.34462
A_24_P72394	2.90803e-06	2.3977e-05	16.5066	up	NM_021163	chr7:5106063-5106122	RBAK	Homo sapiens RB-associated KRAB zinc finger (RBAK), transcript variant 1, mRNA [NM_021163]	GO:0006355|GO:0008270|GO:0005634|GO:0003676|GO:0045892|GO:0006351	NM_021163	Hs.396178	57786	844.709	135.174	10.4988	6.45381	822.885	728.549	982.692	118.649	130.28	156.595	10.4894	10.5526	10.4544	6.65615	6.31991	6.38539
A_24_P99090	3.13339e-07	9.01e-06	16.4982	up	NM_018204	chr13:53035863-53035922	CKAP2	Homo sapiens cytoskeleton associated protein 2 (CKAP2), transcript variant 1, mRNA [NM_018204]	GO:0005881|GO:0005813|GO:0005737|GO:0000922|GO:0000281|GO:0045944|GO:0015630|GO:0007026|GO:0006915	NM_018204	Hs.444028	26586	1384.52	224.262	11.2128	7.16859	1424.96	1065.52	1663.07	167.559	235.416	269.812	11.3056	11.1147	11.2182	7.12049	7.21139	7.1739
A_23_P111054	9.34744e-07	1.3446e-05	16.4941	up	NM_021062	chr6:26043565-26043506	HIST1H2BB	Homo sapiens histone cluster 1, H2bb (HIST1H2BB), mRNA [NM_021062]	GO:0046982|GO:0006334|GO:0005634|GO:0000786|GO:0003677	NM_021062	Hs.553494	3018	12547.3	1902.93	14.1573	10.1134	12788.7	9523.19	15330	1744.73	1826.71	2137.36	14.2091	14.1187	14.144	10.2505	10.1007	9.98899
A_23_P80832	1.35412e-05	6.2275e-05	16.4622	up	NM_080652	chr3:185209359-185209300	TMEM41A	Homo sapiens transmembrane protein 41A (TMEM41A), mRNA [NM_080652]	GO:0016021	NM_080652	Hs.692209	90407	1031.44	161.755	10.7449	6.70385	881.84	778.415	1434.06	136.282	150.071	198.911	10.5888	10.6446	11.0014	6.84187	6.53704	6.73265
A_24_P142473	1.10929e-06	1.4493e-05	16.4336	up	NM_015343	chr17:7149599-7149424	CTDNEP1	Homo sapiens CTD nuclear envelope phosphatase 1 (CTDNEP1), transcript variant 1, mRNA [NM_015343]	GO:0005515|GO:0034504|GO:0031965|GO:0005737|GO:0010867|GO:0006470|GO:0005789|GO:0071595|GO:0006998|GO:0016021|GO:0005635|GO:0004722	NM_015343	Hs.513913	23399	3433.79	552.097	12.4443	8.40567	3349.72	2798.02	4153.62	502.554	498.098	655.638	12.4382	12.4494	12.4451	8.56446	8.28015	8.37242
A_33_P3275826	2.55304e-05	9.6718e-05	16.409	up		chr11:000627479-000627420							47155.6	6269.78	15.8617	11.8253	45705.2	37091.3	58670.3	4857.11	7399.59	6552.63	15.8552	15.8485	15.8816	11.6873	12.1892	11.5995
A_23_P256148	9.78431e-07	1.3685e-05	16.3919	up	NM_024595	chr1:39469807-39469866	AKIRIN1	Homo sapiens akirin 1 (AKIRIN1), transcript variant 1, mRNA [NM_024595]	GO:0031965|GO:0005730|GO:0005634|GO:0043231	NM_024595	Hs.293563	79647	1702.82	274.647	11.4862	7.45134	1766	1319.88	2022.59	235.322	258.623	329.995	11.5712	11.4071	11.4805	7.56965	7.34218	7.4422
A_24_P31235	3.36033e-07	9.21e-06	16.3534	up	NM_001970	chr17:7213037-7213096	EIF5A	Homo sapiens eukaryotic translation initiation factor 5A (EIF5A), transcript variant B, mRNA [NM_001970]	GO:0005515|GO:0008284|GO:0008612|GO:0003723|GO:0006915|GO:0005634|GO:0003746|GO:0005829|GO:0006913|GO:0045905|GO:0005737|GO:0006452|GO:0047485|GO:0006406|GO:0005643|GO:0005642|GO:0006611|GO:0005789|GO:0043022|GO:0017070|GO:0044267|GO:0045901|GO:0043687	NM_001970	Hs.534314	1984	3801.41	615.177	12.5777	8.54617	3865.56	2951.4	4587.26	535.747	564.403	745.38	12.6294	12.5357	12.568	8.6457	8.45338	8.53945
A_33_P3348519	0.000200801	0.000477504	16.337	up	NR_104178	chr11:71729219-71729278	LOC100128494	Homo sapiens uncharacterized LOC100128494 (LOC100128494), long non-coding RNA [NR_104178]		NR_104178	Hs.713607	100128494	3226.66	564.405	12.3585	8.32841	3464.98	2563.66	3651.35	265.31	671.312	756.593	12.4704	12.329	12.2761	7.72545	8.69805	8.56174
A_33_P3214293	2.02972e-05	8.2489e-05	16.3272	up	NM_000945	chr2:68408138-68408079	PPP3R1	Homo sapiens protein phosphatase 3, regulatory subunit B, alpha (PPP3R1), mRNA [NM_000945]	GO:0005515|GO:0005516|GO:0005509|GO:0019904|GO:0006915|GO:0097193|GO:0005829|GO:1900740|GO:0045087|GO:0004723|GO:0005654|GO:0005955|GO:0038095	NM_000945	Hs.280604	5534	618.255	100.161	10.0277	5.9985	626.545	479.234	748.984	89.8803	87.6869	122.915	10.0975	9.92427	10.0613	6.2674	5.69808	6.03002
A_33_P3408665	4.40106e-06	3.0124e-05	16.3268	up		chrUn_gl000217:000049977-000050036							16031.3	2437.4	14.4806	10.4514	16392.1	12742	18959.7	1913.16	2703.98	2695.05	14.5555	14.4783	14.408	10.3634	10.6703	10.3206
A_33_P3409124	7.11662e-06	4.0451e-05	16.3045	up	NM_005126	chr3:24020698-24020757	NR1D2	Homo sapiens nuclear receptor subfamily 1, group D, member 2 (NR1D2), transcript variant 1, mRNA [NM_005126]	GO:0043565|GO:0005515|GO:0010467|GO:0006355|GO:0006367|GO:0003707|GO:0008270|GO:0005654|GO:0005634|GO:0004879|GO:0030522	NM_005126	Hs.37288	9975	1256.13	202.764	11.0542	7.02699	1358.46	899.293	1510.62	169.17	187.239	251.882	11.2249	10.8564	11.0812	7.13483	6.87324	7.0729
A_24_P204043	6.20342e-05	0.000188917	16.3015	up	NM_014345	chr6:43316187-43316128	ZNF318	Homo sapiens zinc finger protein 318 (ZNF318), mRNA [NM_014345]	GO:0006355|GO:0005737|GO:0007126|GO:0005730|GO:0008270|GO:0005634|GO:0003676|GO:0006351	NM_014345	Hs.509718	24149	216.517	36.6719	8.42981	4.40288	196.757	184.389	268.406	31.4385	30.5987	47.9786	8.33246	8.45374	8.50323	4.70096	3.96443	4.54326
A_33_P3238606	1.31252e-05	6.0944e-05	16.3004	up		chrX:2534153-2534212	CD99P1	CD99 molecule pseudogene 1 [Source:HGNC Symbol;Acc:7083] [ENST00000431582]				401577	60.9064	7.3539	6.523	2.49616	55.0616	53.7401	73.9174	5	5	12.0617	6.43443	6.57409	6.56048	2.37349	2.32279	2.79221
A_23_P206612	3.99146e-07	9.801e-06	16.2973	up	NM_020718	chr16:23079412-23079354	USP31	Homo sapiens ubiquitin specific peptidase 31 (USP31), mRNA [NM_020718]	GO:0006511|GO:0008234|GO:0004221	NM_020718	Hs.183817	57478	1461.5	238.303	11.2884	7.26187	1427.16	1193.29	1764.04	205.065	230.081	279.762	11.308	11.2683	11.2889	7.38675	7.17786	7.22101
A_24_P177585	5.14634e-07	1.0604e-05	16.2908	up	NM_182625	chr2:17963080-17963139	GEN1	Homo sapiens GEN1 Holliday junction 5' flap endonuclease (GEN1), transcript variant 1, mRNA [NM_182625]	GO:0006281|GO:0004519|GO:0005634|GO:0003677|GO:0046872	NM_182625	Hs.467793	348654	1129.64	184.088	10.9119	6.88586	1116.26	925.638	1347.02	151.221	173.187	227.857	10.9211	10.9044	10.91	6.9809	6.75227	6.92442
A_33_P3221980	7.62051e-07	1.2214e-05	16.2903	up		chr7:136623056-136622997							1953.55	319.889	11.6892	7.66328	1966.41	1609.64	2284.62	282.781	308.729	368.157	11.734	11.6886	11.6451	7.80642	7.59401	7.58939
A_24_P401637	5.92474e-05	0.000182561	16.29	up	AK095727	chr19:6378537-6378478	LOC100130856	Homo sapiens cDNA FLJ38408 fis, clone FEBRA2009029. [AK095727]			Hs.634471	100130856	2020.56	314.126	11.6571	7.63122	2012.15	1203.57	2845.94	288.88	274.053	379.447	11.7614	11.2812	11.9288	7.83404	7.42696	7.63267
A_33_P3227217	0.000701859	0.00136814	16.2216	up	NR_002989	chr3:186504582-186504641	SNORA81	Homo sapiens small nucleolar RNA, H/ACA box 81 (SNORA81), small nucleolar RNA [NR_002989]		NR_002989	Hs.688848	677847	213.396	36.2213	8.40729	4.38745	217.256	172.561	250.373	43.7504	34.2366	30.6768	8.48349	8.34834	8.39004	5.20632	4.16819	3.78784
A_33_P3247342	1.24306e-05	5.8705e-05	16.2202	up	NM_001001666	chr2:242135520-242135579	ANO7	Homo sapiens anoctamin 7 (ANO7), transcript variant NGEP-S, mRNA [NM_001001666]	GO:0005622|GO:0034220|GO:0030054|GO:0005886|GO:0005783|GO:0005229|GO:0005634|GO:0016021|GO:0055085|GO:0005829	NM_001001666	Hs.163909	50636	7611.72	1248.22	13.5106	9.49086	7911.8	5576.16	9347.2	851.539	1414.44	1478.69	13.6091	13.4057	13.5169	9.25346	9.74172	9.4774
A_33_P3361707	9.26794e-08	6.441e-06	16.2185	up	NM_002392	chr12:69233570-69233629	MDM2	Homo sapiens MDM2 oncogene, E3 ubiquitin protein ligase (MDM2), transcript variant 1, mRNA [NM_002392]	GO:0005515|GO:0071157|GO:0004842|GO:0034504|GO:0070301|GO:0045202|GO:0071301|GO:0018205|GO:0042220|GO:0042802|GO:0009743|GO:0007173|GO:0042787|GO:0010039|GO:0032026|GO:0046677|GO:0006977|GO:0071312|GO:0071391|GO:0043278|GO:0000122|GO:0007089|GO:0043234|GO:0045931|GO:0008543|GO:0045087|GO:0008270|GO:0005654|GO:0019899|GO:0045892|GO:0038095|GO:0045472|GO:0008284|GO:0016567|GO:0005886|GO:0032436|GO:…	NM_002392	Hs.484551	4193	2923.23	475.602	12.2245	8.20495	3001.43	2327.35	3440.9	397.762	473.611	555.432	12.2868	12.2036	12.1831	8.25679	8.21061	8.14746
A_32_P68148	1.82626e-06	1.8424e-05	16.1841	up	NR_027130	chr19:21567123-21567182	ZNF738	Homo sapiens zinc finger protein 738 (ZNF738), non-coding RNA [NR_027130]	GO:0000209|GO:0006355|GO:0004842|GO:0005634|GO:0003677|GO:0006351	NR_027130	Hs.124384	148203	27160	4104.65	15.1927	11.1762	26686.3	22746.6	32047	3069.68	3974.14	5270.12	15.1823	15.3065	15.0892	11.0373	11.2254	11.2658
A_23_P502575	8.06563e-07	1.2624e-05	16.1805	up	NM_177559	chr20:464048-463989	CSNK2A1	Homo sapiens casein kinase 2, alpha 1 polypeptide (CSNK2A1), transcript variant 1, mRNA [NM_177559]	GO:0005515|GO:0008284|GO:0045732|GO:0008013|GO:0005886|GO:0030307|GO:0051879|GO:0030177|GO:0005634|GO:0005829|GO:0019888|GO:0046777|GO:0016581|GO:0007411|GO:0016580|GO:0071174|GO:0016055|GO:0043154|GO:0031519|GO:0006355|GO:0005524|GO:0006351|GO:0007165|GO:0047485|GO:0061077|GO:0004674|GO:0006468|GO:0000278	NM_177559	Hs.644056	1457	1902.63	317.561	11.6507	7.63449	1878.99	1568.25	2260.65	260.988	286.175	405.52	11.6711	11.6525	11.6284	7.70226	7.48287	7.71835
A_33_P3307486	6.19802e-05	0.000188815	16.1746	up	NM_001163547	chr17:35945511-35945452	SYNRG	Homo sapiens synergin, gamma (SYNRG), transcript variant 7, mRNA [NM_001163547]	GO:0005737|GO:0005794|GO:0030121|GO:0005509|GO:0006886|GO:0006897	NM_001163547	Hs.594647	11276	321.117	55.6655	9.03138	5.01573	292.938	260.673	409.739	30.178	72.9879	63.8306	8.94403	8.99048	9.15964	4.64095	5.40047	5.00576
A_33_P3410849	0.000176321	0.0004307	16.1508	up	NM_001013842	chr8:22460863-22460922	C8orf58	Homo sapiens chromosome 8 open reading frame 58 (C8orf58), transcript variant 1, mRNA [NM_001013842]	GO:0005634	NM_001013842	Hs.743508	541565	46270.5	6537.73	15.8525	11.839	46111.2	36033.1	56667.3	3680.36	7994.46	7938.36	15.8816	15.825	15.851	11.2878	12.3098	11.9194
A_24_P84822	2.62272e-06	2.2531e-05	16.149	up	NR_027028	chr5:21491451-21491510	GUSBP1	Homo sapiens glucuronidase, beta pseudogene 1 (GUSBP1), transcript variant 3, non-coding RNA [NR_027028]		NR_027028	Hs.88181	728411	2262.05	377.079	11.8858	7.8724	2171.87	1923.42	2690.86	329.97	327.326	473.941	11.8669	11.9279	11.8625	8.0121	7.67588	7.92922
A_33_P3422429	2.5245e-05	9.5962e-05	16.1455	up	AJ001306	chr1:62580523-62580582	INADL	InaD-like (Drosophila) [Source:HGNC Symbol;Acc:28881] [ENST00000459752]	GO:0035556|GO:0005515|GO:0048471|GO:0016324|GO:0070830|GO:0005886|GO:0034329|GO:0005923|GO:0045216		Hs.478125	10207	35037.5	5101.81	15.5046	11.4916	36342.5	24199	44571	3406.12	5553.13	6346.18	15.5868	15.3737	15.5534	11.1735	11.7544	11.5468
A_33_P3366987	6.11621e-05	0.000186832	16.1151	up	NM_145290	chr4:22422569-22422510	GPR125	Homo sapiens G protein-coupled receptor 125 (GPR125), mRNA [NM_145290]	GO:0007186|GO:0007218|GO:0004930|GO:0016021|GO:0009897	NM_145290	Hs.99195	166647	144.584	25.1374	7.79901	3.78867	149.223	108.079	176.448	21.9489	22.0557	31.4077	7.90881	7.62605	7.86217	4.12857	3.40408	3.83336
A_33_P3305973	0.00106976	0.00197133	16.1141	up		chr12:064154387-064154328							105.66	16.0263	7.31568	3.30543	92.4104	86.5569	138.013	23.2757	13.4015	11.4017	7.17916	7.28893	7.47896	4.23112	2.93438	2.75078
A_23_P56736	2.2858e-05	8.9521e-05	16.1044	up	NM_080386	chr2:132240430-132240489	TUBA3D	Homo sapiens tubulin, alpha 3d (TUBA3D), mRNA [NM_080386]	GO:0005515|GO:0051258|GO:0005737|GO:0006457|GO:0015630|GO:0005874|GO:0005200|GO:0003924|GO:0051084|GO:0007017|GO:0005525|GO:0044267	NM_080386	Hs.503749	113457	6761.1	1100.2	13.3167	9.30734	5659.86	4947.75	9675.69	731.867	1138.97	1429.74	13.1512	13.2345	13.5644	9.0571	9.43783	9.4271
A_33_P3296772	2.19186e-08	5.497e-06	16.0994	up	NR_037676	chr14:52116333-52116274	FRMD6-AS1	Homo sapiens FRMD6 antisense RNA 1 (FRMD6-AS1), long non-coding RNA [NR_037676]		NR_037676	Hs.645410	145438	53.9207	5.00475	6.34856	2.33963	53.7414	44.9742	63.0466	5	5	5.01424	6.40076	6.31911	6.32582	2.37349	2.32279	2.32261
A_32_P523096	6.06416e-05	0.000185567	16.075	up	NR_026878	chr1:47898227-47898168	FOXD2-AS1	Homo sapiens FOXD2 antisense RNA 1 (head to head) (FOXD2-AS1), long non-coding RNA [NR_026878]		NR_026878	Hs.127762	84793	241.642	41.0601	8.61076	4.60401	203.096	239.398	282.433	32.8699	50.1398	40.1707	8.38391	8.86518	8.58319	4.77202	4.79407	4.24595
A_33_P3264974	3.92232e-05	0.000132676	16.0421	up		chr4:27209210-27209151		Homo sapiens cDNA FLJ45721 fis, clone HCASM2007773. [AK127623]			Hs.429441		131.61	24.2317	7.66162	3.65783	124.22	105.256	165.354	12.1458	28.6613	31.888	7.63454	7.58703	7.7633	3.26511	3.84904	3.85934
A_23_P73511	1.46543e-05	6.5579e-05	16.0387	up	NM_001654	chrX:47429320-47429379	ARAF	Homo sapiens v-raf murine sarcoma 3611 viral oncogene homolog (ARAF), transcript variant 1, mRNA [NM_001654]	GO:0005515|GO:0032006|GO:0043066|GO:0032434|GO:0005575|GO:0005524|GO:0046872|GO:0005829|GO:0005739|GO:0033138|GO:0004672|GO:0004674|GO:0006468|GO:0004709|GO:0006464	NM_001654	Hs.446641	369	363.724	61.0446	9.23852	5.23504	340.768	306.767	443.639	53.8206	55.9506	73.3628	9.18544	9.24824	9.28188	5.51396	4.97395	5.2172
A_33_P3253069	3.05054e-08	5.63e-06	16.0372	up	AF104255	chr6:131919475-131919416	MED23	mediator complex subunit 23 [Source:HGNC Symbol;Acc:2372] [ENST00000368053]	GO:0005515|GO:0010467|GO:0005667|GO:0006355|GO:0006367|GO:0006357|GO:0016592|GO:0003713|GO:0005654		Hs.29679	9439	316.825	53.632	9.024	5.02064	302.804	266.786	380.886	37.9824	59.6893	63.2243	8.9937	9.03012	9.04818	4.99241	5.08016	4.98936
A_23_P339588	0.000239784	0.000552056	16.029	up	NM_138810	chr6:159460015-159459956	TAGAP	Homo sapiens T-cell activation RhoGTPase activating protein (TAGAP), transcript variant 3, mRNA [NM_138810]	GO:0005085|GO:0051056|GO:0007264|GO:0005829	NM_138810	Hs.529984	117289	285.929	52.7392	8.86453	4.86192	259.361	242.709	355.718	23.2392	64.4361	70.5422	8.76188	8.89047	8.94124	4.2282	5.20355	5.15403
A_33_P3304794	2.13711e-05	8.5288e-05	16.0222	up	AK096324	chr19:58912526-58912467		Homo sapiens cDNA FLJ39005 fis, clone NT2RI2024496. [AK096324]					426.202	73.2111	9.48921	5.48721	372.98	434.802	470.823	46.3383	82.3518	90.9432	9.31835	9.78141	9.36787	5.30001	5.59884	5.56276
A_23_P87580	8.29487e-08	6.398e-06	16.0217	up	NM_012404	chr12:48866669-48866728	ANP32D	Homo sapiens acidic (leucine-rich) nuclear phosphoprotein 32 family, member D (ANP32D), mRNA [NM_012404]		NM_012404	Hs.532658	23519	739.914	121.977	10.2985	6.29651	697.523	646.178	876.042	93.5343	128.931	143.465	10.2439	10.369	10.2825	6.33062	6.30541	6.25352
A_24_P343559	2.89604e-05	0.00010587	15.9973	up	NM_006180	chr9:87636441-87636500	NTRK2	Homo sapiens neurotrophic tyrosine kinase, receptor, type 2 (NTRK2), transcript variant a, mRNA [NM_006180]	GO:0035584|GO:0048709|GO:0010996|GO:0060291|GO:2000811|GO:0042803|GO:0043524|GO:0032314|GO:0046777|GO:0045211|GO:0043025|GO:0007612|GO:0048403|GO:0048786|GO:0009986|GO:0007616|GO:0051968|GO:0007568|GO:0046548|GO:0014069|GO:0046928|GO:0014068|GO:0060076|GO:0046875|GO:0005887|GO:0010976|GO:0060175|GO:0048935|GO:0050773|GO:0050772|GO:0010008|GO:0007631|GO:0008284|GO:0021987|GO:0031547|GO:0051896|GO:…	NM_006180	Hs.494312	4915	1153.94	190.585	10.9018	6.90209	1096.66	798.365	1566.79	116.737	202.83	252.189	10.8983	10.6784	11.1288	6.63398	6.99639	7.07592
A_33_P3249214	8.93484e-06	4.6856e-05	15.9896	up	NM_001286790	chr4:78634645-78634586	CNOT6L	Homo sapiens CCR4-NOT transcription complex, subunit 6-like (CNOT6L), transcript variant 1, mRNA [NM_001286790]	GO:0005515|GO:0010467|GO:0006355|GO:0008284|GO:0016070|GO:0016071|GO:0005634|GO:0031047|GO:0046872|GO:0030014|GO:0006351|GO:0006417|GO:0005829|GO:0061157|GO:0004535|GO:0005737|GO:0010606|GO:0000289|GO:0000288	NM_001286790	Hs.592519	246175	8350.65	1373.17	13.6424	9.64333	7680.04	6607.62	10764.3	1075.14	1588.43	1455.95	13.5617	13.6657	13.6998	9.57542	9.90122	9.45333
A_33_P3349025	7.26886e-05	0.000212888	15.9696	up		chr9:134819221-134819162							423.851	70.9558	9.4788	5.48155	379.998	408.125	483.429	65.4367	80.455	66.9758	9.34487	9.68288	9.40866	5.80599	5.55932	5.07934
A_32_P116323	2.23512e-07	8.052e-06	15.9628	up	NM_015092	chr16:18870483-18870424	SMG1	Homo sapiens SMG1 phosphatidylinositol 3-kinase-related kinase (SMG1), mRNA [NM_015092]	GO:0005515|GO:0010467|GO:0016070|GO:0016071|GO:0006950|GO:0005634|GO:0005524|GO:0046872|GO:0005829|GO:0046854|GO:0005737|GO:0046777|GO:0004672|GO:0006281|GO:0006406|GO:0018105|GO:0000184|GO:0004674	NM_015092	Hs.460179	23049	2453.81	406.74	11.9877	7.99109	2459.77	1992.06	2909.6	349.698	385.343	485.179	12.0255	11.9759	11.9618	8.09212	7.91865	7.96249
A_33_P3256095	7.55156e-06	4.2075e-05	15.9219	up		chr1:222647359-222647300	XLOC_014512	BROAD Institute lincRNA (XLOC_014512), lincRNA [TCONS_l2_00001793]					7879.31	1297.77	13.5586	9.56564	7749.56	6019.77	9868.59	1046.99	1484.66	1361.65	13.574	13.5037	13.598	9.5391	9.80458	9.35323
A_23_P54205	3.4359e-05	0.000120033	15.9063	up	NM_017926	chr14:76668539-76668598	GPATCH2L	Homo sapiens G patch domain containing 2-like (GPATCH2L), transcript variant 1, mRNA [NM_017926]	GO:0005515	NM_017926	Hs.410231	55668	65.2696	9.10307	6.61012	2.61859	53.0651	58.4948	84.249	5	7.96539	14.3438	6.38298	6.70063	6.74676	2.37349	2.56503	2.91725
A_33_P3381851	1.61325e-05	7.0066e-05	15.9046	up	NM_181688	chr21:46058134-46058193	KRTAP10-10	Homo sapiens keratin associated protein 10-10 (KRTAP10-10), mRNA [NM_181688]	GO:0045095	NM_181688	Hs.474001	353333	10101.5	1641.27	13.8656	9.87423	9765.03	6878.19	13661.1	1136.08	1856.33	1931.41	13.8802	13.71	14.0066	9.65052	10.1243	9.84783
A_24_P414658	6.84365e-06	3.9483e-05	15.8986	up	L19778	chr6:27102290-27102349		histone cluster 1, H2ag [Source:HGNC Symbol;Acc:4737] [ENST00000359193]			Hs.51011		211.089	36.2254	8.39677	4.40594	208.692	178.93	245.644	29.5798	34.254	44.8423	8.42441	8.40945	8.35645	4.61271	4.16887	4.43625
A_33_P3212650	2.55583e-07	8.41e-06	15.8899	up	BC061520	chr6:125621739-125614053	HDDC2	HD domain containing 2 [Source:HGNC Symbol;Acc:21078] [ENST00000318787]	GO:0005739|GO:0005515|GO:0008081|GO:0046872		Hs.32826	51020	3612.41	602.595	12.5143	8.5243	3458.62	3036.1	4342.51	525.172	576.665	705.947	12.4679	12.5719	12.5032	8.62126	8.47986	8.47179
A_33_P3248903	2.84755e-06	2.3638e-05	15.8592	up	NM_058238	chr22:46316713-46316654	WNT7B	Homo sapiens wingless-type MMTV integration site family, member 7B (WNT7B), mRNA [NM_058238]	GO:0060710|GO:0072236|GO:0070307|GO:0071300|GO:0046330|GO:0005615|GO:0005109|GO:0016055|GO:0060033|GO:0005796|GO:0072089|GO:0007275|GO:0072207|GO:0072205|GO:0001701|GO:0021871|GO:0045165|GO:0050808|GO:0005788|GO:0060484|GO:0060535|GO:0032364|GO:0060482|GO:0051145|GO:0008284|GO:0060428|GO:0005886|GO:0030324|GO:0060425|GO:0007267|GO:0072054|GO:0045879|GO:0072053|GO:0048144|GO:0060669|GO:0072061|GO:…	NM_058238	Hs.512714	7477	208.454	36.0926	8.37404	4.38679	184.653	186.947	253.76	26.4164	41.9221	39.9394	8.23889	8.47363	8.40959	4.43186	4.49343	4.23508
A_33_P3416483	4.50477e-05	0.000147725	15.8536	up	NR_026778	chr1:245008150-245008091	HNRNPU-AS1	Homo sapiens HNRNPU antisense RNA 1 (HNRNPU-AS1), long non-coding RNA [NR_026778]		NR_026778	Hs.743421	284702	151.353	26.5878	7.87285	3.88612	127.572	131.664	194.822	22.8561	24.4322	32.4752	7.67431	7.93047	8.01378	4.20179	3.5676	3.88896
A_33_P3313730	3.54592e-05	0.000123076	15.8464	up	NM_001145855	chr4:2840746-2840805	SH3BP2	Homo sapiens SH3-domain binding protein 2 (SH3BP2), transcript variant 4, mRNA [NM_001145855]	GO:0005515|GO:0007165|GO:0017124|GO:0005543|GO:0005070	NM_001145855	Hs.167679	6452	81.418	12.2878	6.94882	2.96274	71.8971	77.5061	94.8508	11.9976	9.09103	15.7749	6.81402	7.11158	6.92087	3.25483	2.64315	2.99024
A_33_P3319231	0.000180671	0.000438844	15.7977	up	AF337957	chr10:71858227-71858168	AIFM2	apoptosis-inducing factor, mitochondrion-associated, 2 [Source:HGNC Symbol;Acc:21411] [ENST00000373248]	GO:0005811|GO:0005739|GO:0005737|GO:0008637|GO:0030261|GO:0004174|GO:0050660|GO:0097194|GO:0005741|GO:0016021|GO:0003677|GO:0005829			84883	189.358	35.5794	8.23885	4.25721	166.989	193.203	207.882	17.4434	44.9968	44.2978	8.08043	8.53047	8.10564	3.751	4.60888	4.41174
A_23_P31444	0.000437823	0.000915245	15.7904	up	NM_014590	chr7:92098753-92098694	ERVW-1	Homo sapiens endogenous retrovirus group W, member 1 (ERVW-1), transcript variant 1, mRNA [NM_014590]	GO:0006949|GO:0005886|GO:0019031|GO:0016021|GO:0009653	NM_014590		30816	81.8311	11.9559	6.94397	2.96299	101.688	69.3928	74.4127	14.5549	14.8627	6.4502	7.31756	6.94642	6.56792	3.46699	3.00598	2.41602
A_33_P3392530	1.37362e-05	6.2795e-05	15.7792	up	NM_001099921	chrX:35821793-35821852	MAGEB16	Homo sapiens melanoma antigen family B, 16 (MAGEB16), mRNA [NM_001099921]		NM_001099921	Hs.700562	139604	57.853	6.71481	6.45156	2.4716	47.551	59.6995	66.3084	5	6.81443	8.32998	6.23305	6.72968	6.39194	2.37349	2.49384	2.54748
A_24_P7946	9.70904e-06	4.9521e-05	15.7764	up	NM_001037126	chr7:133059738-133160122	EXOC4	Homo sapiens exocyst complex component 4 (EXOC4), transcript variant 2, mRNA [NM_001037126]	GO:0005515|GO:0005737|GO:0047485|GO:0000145|GO:0005886|GO:0032584|GO:0030165|GO:0015031|GO:0044267|GO:0035748|GO:0006904	NM_001037126	Hs.321273	60412	310.042	53.894	8.99145	5.01175	287.746	266.37	376.011	41.0967	48.6717	71.9134	8.91611	9.02867	9.02957	5.11075	4.74069	5.18382
A_33_P3373614	0.000228394	0.000530379	15.7654	up	NM_014971	chr2:25367857-25367916	EFR3B	Homo sapiens EFR3 homolog B (S. cerevisiae) (EFR3B), mRNA [NM_014971]		NM_014971	Hs.4892	22979	153.953	27.3645	7.92833	3.94964	140.66	161.048	160.151	26.5487	29.601	25.9439	7.82575	8.24499	7.71424	4.43913	3.90768	3.5021
A_33_P3281816	1.00178e-06	1.3748e-05	15.7184	up	NM_006367	chr1:40529942-40530001	CAP1	Homo sapiens CAP, adenylate cyclase-associated protein 1 (yeast) (CAP1), transcript variant 1, mRNA [NM_006367]	GO:0030036|GO:0005886|GO:0001667|GO:0030168|GO:0003779|GO:0006898|GO:0007165|GO:0007190|GO:0007163|GO:0007411|GO:0007596|GO:0002576|GO:0030864	NM_006367	Hs.370581	10487	868.96	147.043	10.5282	6.55379	828.531	714.56	1063.79	111.298	137.795	192.036	10.498	10.5231	10.5635	6.57118	6.41067	6.67952
A_33_P3257170	0.036483	0.0465414	15.6995	up	XR_241921	chr6:30529146-30529205	PRR3	proline rich 3 [Source:HGNC Symbol;Acc:21149] [ENST00000461523]	GO:0046872	XR_241921		80742	177.713	17.6774	7.24835	3.2757	37.3099	444.631	51.199	12.5077	20.4205	20.104	5.89865	9.81563	6.03076	3.29407	3.31736	3.21568
A_33_P3359308	1.36431e-05	6.2548e-05	15.6923	up	NM_052920	chr2:23929475-23929534	KLHL29	Homo sapiens kelch-like family member 29 (KLHL29), mRNA [NM_052920]		NM_052920	Hs.130593	114818	1977.41	328.31	11.6715	7.69951	2218.86	1316.41	2396.97	278.196	333.981	372.753	11.8983	11.3998	11.7165	7.78572	7.70656	7.60625
A_32_P50123	1.54186e-05	6.789e-05	15.6845	up	NM_001271870	chr1:143916261-144013912	SRGAP2B	Homo sapiens SLIT-ROBO Rho GTPase activating protein 2B (SRGAP2B), mRNA [NM_001271870]		NM_001271870	Hs.497575	647135	310.861	54.2021	8.99477	5.02351	303.472	255.349	373.761	42.9474	47.632	72.027	8.99985	8.96442	9.02005	5.17743	4.70636	5.18674
A_24_P230948	1.09748e-05	5.3996e-05	15.6675	up	NM_016831	chr1:7863774-7863833	PER3	Homo sapiens period circadian clock 3 (PER3), mRNA [NM_016831]	GO:0005515|GO:0005737|GO:0007623|GO:0005634|GO:0004871|GO:0000122|GO:0006351	NM_016831	Hs.162200	8863	526.975	88.8449	9.75863	5.78893	519.06	370.06	691.804	57.3976	97.043	112.094	9.80397	9.53574	9.93619	5.61618	5.86066	5.88995
A_24_P85317	2.66625e-07	8.454e-06	15.6301	up	NM_001042572	chr15:93486257-93487662	CHD2	Homo sapiens chromodomain helicase DNA binding protein 2 (CHD2), transcript variant 2, mRNA [NM_001042572]	GO:0004003|GO:0006357|GO:0005634|GO:0005524|GO:0003677	NM_001042572	Hs.220864	1106	1050.91	176.084	10.7956	6.82931	1067.75	813.158	1271.82	141.11	176.102	211.039	10.8661	10.7072	10.8134	6.89236	6.77726	6.81831
A_24_P303989	1.01084e-07	6.598e-06	15.6153	up	NM_005180	chr10:22617587-22617995	BMI1	Homo sapiens BMI1 polycomb ring finger oncogene (BMI1), mRNA [NM_005180]	GO:0035102|GO:0005515|GO:0010468|GO:0030097|GO:0031519|GO:0007379|GO:0005730|GO:0000151|GO:0005634|GO:0048146|GO:0000122|GO:0006351|GO:0005737|GO:0051443|GO:0008270|GO:0071535|GO:0016568	NM_005180	Hs.380403	648	813.966	137.735	10.4307	6.46577	816.077	639.783	986.04	99.7366	142.667	170.803	10.476	10.3566	10.4594	6.42388	6.46174	6.5117
A_23_P67748	1.45315e-05	6.5249e-05	15.609	up	NM_004218	chr19:8467435-8468429	RAB11B	Homo sapiens RAB11B, member RAS oncogene family (RAB11B), mRNA [NM_004218]	GO:0005515|GO:2001135|GO:0030054|GO:0007264|GO:0003924|GO:0071468|GO:0005525|GO:2000008|GO:0032402|GO:0008021|GO:0045335|GO:0045054|GO:0005739|GO:0006184|GO:0045055|GO:0033572|GO:0044070|GO:0001881|GO:0030670|GO:0035773|GO:0030672|GO:0055037|GO:0019003|GO:0055038	NM_004218	Hs.626404	9230	350.285	60.2372	9.18075	5.21644	354.623	286.332	409.898	52.905	55.7444	72.0621	9.24799	9.13329	9.16096	5.49457	4.96713	5.18761
A_23_P27404	7.36628e-07	1.2063e-05	15.5885	up	NM_001136499	chr19:52567757-52567719	ZNF841	Homo sapiens zinc finger protein 841 (ZNF841), mRNA [NM_001136499]	GO:0006355|GO:0005634|GO:0003677|GO:0046872|GO:0006351	NM_001136499	Hs.665751	284371	582.993	99.1036	9.95044	5.98803	597.833	493.256	657.888	80.4225	100.632	116.256	10.0242	9.96647	9.86065	6.10028	5.91803	5.94577
[truncated: 7,471 more rows]

## Sheet: uc.134 vs. vector- down
ProbeName	P-value	FDR	Fold Change	Regulation	GenbankAccession	GenomicCoordinates	GeneSymbol	Description	Go	RefSeqAccession	UniGeneID	EntrezGeneID	group-7402FL(raw)	group-NC(raw)	group-7402FL(normalized)	group-NC(normalized)	[7402FL-1, 7402FL](raw)	[7402FL-2, 7402FL](raw)	[7402FL-3, 7402FL](raw)	[NC-1, NC](raw)	[NC-2, NC](raw)	[NC-3, NC](raw)	[7402FL-1, 7402FL](normalized)	[7402FL-2, 7402FL](normalized)	[7402FL-3, 7402FL](normalized)	[NC-1, NC](normalized)	[NC-2, NC](normalized)	[NC-3, NC](normalized)
[truncated: 8,536 more rows]
