# Supplementary material for: A novel lncRNA uc.134 represses hepatocellular carcinoma progression by inhibiting CUL4A-mediated ubiquitination of LATS1
Source: J Hematol Oncol. 2017 Apr 19;10:91. doi: 10.1186/s13045-017-0449-4 (PMC5395742; doi:10.1186/s13045-017-0449-4)
Supplement: Supplementary file 3 — Supplementary raw data 3. The full GO data of mRNA microarray. (XLS 336 kb) [file 13045_2017_449_MOESM3_ESM.xls]

## Sheet: GO-MF
#Column "GO.ID" stands for the ID of gene ontology term
#Column "Term" stands for the name of gene ontology term
#Column "Ontology" stands for the ontology of GOID belongs to
#Column "Count" stands for the number of DE genes associated with the listed GOID
#Column "Pop.Hits" stands for the number of background population genes associated with the listed GOID
#Column "List.Total" stands for the total number of DE genes
#Column "Pop.Total" stands for the total number of background population genes
#Column "Fold.Enrichment" stands for the Fold Enrichment value of the GOID, it equals (Count/Pop.Hits)/(List.Total/Pop.Total)
#Column "Pvalue" stands for the significance testing value of the GOID
#Column "FDR" stands for the false discovery rate of the GOID, using Benjamini & Hochberg (1995) method
#Column "Enrichment.Score" stands for the Enrichment Score value of the GOID, it equals (-log10(Pvalue))
#Column "Gene.Ratio" stands for the Gene Ratio value genes associated with the GOID, it equals (Count/List.Total)
#Column "GENES" stands for the DE genes associated with the GOID
GO.ID	Term	Ontology	Count	Pop.Hits	List.Total	Pop.Total	Fold.Enrichment	Pvalue	FDR	Enrichment.Score	Gene.Ratio	GENES
GO:0044822	poly(A) RNA binding	Molecular function	581	1134	5548	15711	1.45088	3.14776e-30	3.26737e-27	29.502	0.104722	G3BP1//RBM5//ADARB1//IGF2BP1//PARK7//EIF4A1//DHFRL1//FMR1//TDRD7//NANOS2//MECP2//LUC7L2//LUC7L3//RC3H2//RBM38//LUC7L//PURB//RPS2//RPS3//RPS5//RPS26//SNRPC//SSB//ZFP36L1//C1QBP//TPR//TSN//TYMS//CALR//FYTTD1//KHSRP//MBD2//HNRNPLL//EIF4A3//RBM8A//IGF2BP3//IGF2BP2//CRYZ//RC3H1//ELAVL2//ELAVL4//RBM24//LARP1//TARDBP//CPSF1//HNRNPC//YBX2//AUH//FXR1//IREB2//ACO1//RARA//RPS14//TSFM//RBM12//CEBPZ//RBM7//AL…
GO:0003723	RNA binding	Molecular function	733	1523	5548	15711	1.36292	2.0081e-27	1.04221e-24	26.6972	0.13212	PSTK//TYW5//PTCD1//KARS//MARS//TRNT1//NSUN2//THG1L//TRMT1//AARS2//XPO5//RARS//RPL35A//SSB//TRMT1L//CTU1//AIMP1//EIF4A1//EIF4E//NCBP2//LARP1//NCBP1//EIF4G3//EIF4E2//FXR1//THRA//TUBA1B//ADARB1//DHX30//DICER1//ZNF346//DDX58//STAU2//HSPD1//ILF3//MBNL1//MSN//STRBP//STAU1//SUPV3L1//TARBP2//TFRC//VIM//DHX58//PRKRIP1//LRRFIP1//MTDH//DLX2//CBX6//CBX7//ENDOV//HNRNPA1//POLR2G//CBX8//SNRPC//CNBP//LONP1//G3BP…
GO:0005515	protein binding	Molecular function	3258	8384	5548	15711	1.10044	1.23962e-23	4.28908e-21	22.9067	0.587239	VTI1B//GABARAPL2//SNAPIN//STX12//STX1A//STX4//UVRAG//ZNF326//WAC//C14ORF166//SMYD2//UVSSA//SMYD3//RECQL5//ERBB2//CREBBP//GSC//AR//MEF2A//NFATC1//PITX2//TBX3//TEAD3//XBP1//SPOP//MTDH//MTA2//ERCC4//CITED2//CREB1//CTNNB1//SIN3A//RB1//TP53BP1//SETD3//GATA6//GTF2A2//HDAC2//BBS4//RBBP8//SP1//TCF7L2//BBS10//MKKS//MTA1//RPTOR//HDGF//PHF12//RORA//PER2//RORC//CDC42EP2//ZNF106//STUB1//ADORA1//GNAI2//GNAL//D…
GO:0003735	structural constituent of ribosome	Molecular function	110	150	5548	15711	2.07668	1.76342e-21	4.57609e-19	20.7536	0.019827	MRPS31//MRPL28//MRPL3//RPL39L//MRPL52//MRPL10//MRPL55//RPS4Y2//RPL10L//RPL22L1//FAU//MRPL21//RPL36//MRPS18B//MRPL13//MRPL15//RPSA//RPL10A//MRPS16//MRPS18C//MRPL4//MRPS2//RPL26L1//MRPL27//MRPS17//MRPS33//MRPL16//MRPL20//MRPS18A//MRPS22//MRPL47//RPL3//RPL5//RPL6//RPL7A//RPL8//RPL9//RPL10//RPL11//RPL12//RPL13//RPL17//RPL18//RPL19//RPL21//RPL22//RPL23A//MRPL23//RPL24//RPL26//RPL27//RPL30//RPL29//RPL3…
GO:0003824	catalytic activity	Molecular function	2091	5321	5548	15711	1.11283	5.27898e-14	1.09592e-11	13.2775	0.376893	PDSS2//ERCC4//RBBP8//PIGZ//POMT1//PIGV//PIGB//ALG3//ALG2//SDHA//SDHC//MYO1B//MYH2//MYH8//MYO1D//MYO1E//MYO5B//MYO7A//MYH14//KCNH5//CNTLN//POP4//POP1//DIS3L2//ISG20//EXOSC4//USB1//PAN2//TFB1M//TFB2M//TSEN15//TSEN34//NGLY1//DHCR24//EBP//LSS//HSD17B7//CBR3//SLU7//PCNA//PPIP5K2//TWISTNB//POLR1A//ZNRD1//POLR1D//POLR2E//POLR2F//POLR2L//POLR1C//POLR2A//POLR2J//POLR3G//POLR3H//POLR3K//POLR3E//POLR3GL//CH…
GO:1901363	heterocyclic compound binding	Molecular function	2219	5702	5548	15711	1.10204	6.44797e-13	9.64018e-11	12.1906	0.399964	PSTK//TYW5//PTCD1//KARS//MARS//TRNT1//NSUN2//THG1L//TRMT1//AARS2//XPO5//RARS//RPL35A//SSB//TRMT1L//CTU1//AIMP1//RBM12//RBM7//RBM5//ALYREF//HNRNPR//SYNCRIP//IGF2BP1//IGF2BP3//IGF2BP2//SRSF10//PPARGC1A//SRSF8//HNRNPA0//U2AF2//TDRD10//APOA1BP//RBM45//PPARGC1B//HINT3//CRY1//SREK1//HNRNPA1L2//RBFOX3//CSTF2//RBM33//ELAVL2//ELAVL4//R3HCC1//EWSR1//HNRNPA3//RBM24//PUF60//SCAF8//NCBP2//RBM34//PPRC1//CSTF2T…
GO:0005488	binding	Molecular function	4611	12580	5548	15711	1.03796	6.50108e-13	9.64018e-11	12.187	0.83111	NDUFAB1//PSTK//TYW5//PTCD1//KARS//MARS//TRNT1//NSUN2//THG1L//TRMT1//AARS2//XPO5//RARS//RPL35A//SSB//TRMT1L//CTU1//AIMP1//ECI2//GCDH//HADHB//ALDH6A1//SOAT1//ACBD6//ACBD5//VTI1B//GABARAPL2//SNAPIN//STX12//STX1A//STX4//UVRAG//RBM12//RBM7//RBM5//ALYREF//HNRNPR//SYNCRIP//IGF2BP1//IGF2BP3//IGF2BP2//SRSF10//PPARGC1A//SRSF8//HNRNPA0//U2AF2//TDRD10//APOA1BP//RBM45//PPARGC1B//HINT3//CRY1//SREK1//HNRNPA1L2/…
GO:0097159	organic cyclic compound binding	Molecular function	2238	5771	5548	15711	1.09819	2.72709e-12	3.53839e-10	11.5643	0.403389	PSTK//TYW5//PTCD1//KARS//MARS//TRNT1//NSUN2//THG1L//TRMT1//AARS2//XPO5//RARS//RPL35A//SSB//TRMT1L//CTU1//AIMP1//RBM12//RBM7//RBM5//ALYREF//HNRNPR//SYNCRIP//IGF2BP1//IGF2BP3//IGF2BP2//SRSF10//PPARGC1A//SRSF8//HNRNPA0//U2AF2//TDRD10//APOA1BP//RBM45//PPARGC1B//HINT3//CRY1//SREK1//HNRNPA1L2//RBFOX3//CSTF2//RBM33//ELAVL2//ELAVL4//R3HCC1//EWSR1//HNRNPA3//RBM24//PUF60//SCAF8//NCBP2//RBM34//PPRC1//CSTF2T…
GO:0003676	nucleic acid binding	Molecular function	1524	3838	5548	15711	1.12447	4.06263e-11	4.68557e-09	10.3912	0.274694	PSTK//TYW5//PTCD1//KARS//MARS//TRNT1//NSUN2//THG1L//TRMT1//AARS2//XPO5//RARS//RPL35A//SSB//TRMT1L//CTU1//AIMP1//GTF2H5//H2AFY//EIF4A1//EIF4E//NCBP2//LARP1//NCBP1//EIF4G3//EIF4E2//MSH6//MSH2//RAD51D//XRCC3//RAD18//WRN//NEIL3//RECQL4//RARA//NFKB1//RUNX1//EGR1//FOXJ1//SIN3A//ARNTL//PITX2//MKL1//SFPQ//TFAP2A//ZNF148//PER2//KLF12//CREB3L4//CUX1//ARID3A//E4F1//CUX2//GATA4//ONECUT3//MEF2A//MEF2D//MNT//M…
GO:0019899	enzyme binding	Molecular function	585	1354	5548	15711	1.2235	2.07645e-10	2.15535e-08	9.68268	0.105443	ZNF326//WAC//C14ORF166//SMYD2//UVSSA//SMYD3//RECQL5//ERBB2//OS9//RFFL//CCBE1//CSTB//ECM1//A2M//XIAP//IL1R1//ITGAV//NDUFS7//MBP//SERPINA1//SERPINB6//POLG//ADAMTSL4//BCL2//PINK1//TNFAIP3//TTN//UBC//LONP2//FADD//TNFRSF10A//BCL10//MAPK8IP3//GLRX3//LDB3//PRKCDBP//TIRAP//DACT3//DSP//GRK5//HSPB1//IRS1//MARCKS//DACT1//HDAC7//PKP2//PRKCB//PARD3//TDG//C1QBP//TOP2B//YWHAG//SLC22A8//PICK1//KCNQ1//STAU1//PPP1…
GO:0016740	transferase activity	Molecular function	814	2026	5548	15711	1.13776	6.26219e-07	5.52823e-05	6.20327	0.14672	PDSS2//PIGZ//POMT1//PIGV//PIGB//ALG3//ALG2//KCNH5//CNTLN//TFB1M//TFB2M//PPIP5K2//TWISTNB//POLR1A//ZNRD1//POLR1D//POLR2E//POLR2F//POLR2L//POLR1C//POLR2A//POLR2J//POLR3G//POLR3H//POLR3K//POLR3E//POLR3GL//CHST4//CHST6//CHST2//ST6GALNAC6//PIK3C2B//DGKZ//GAL3ST4//DKC1//TEP1//EPB42//F13A1//TGM1//TGM2//ST8SIA5//WDFY3//B4GALT3//B4GALT2//ST6GAL1//ST3GAL1//ST3GAL2//ST3GAL3//GGCT//GGTLC1//AGPAT1//AGPAT2//MB…
GO:0003954	NADH dehydrogenase activity	Molecular function	29	39	5548	15711	2.10572	7.45619e-07	5.52823e-05	6.12748	0.00522711	NDUFS7//NDUFA1//NDUFA2//NDUFA4//NDUFA5//NDUFA7//NDUFA8//NDUFA10//NDUFAB1//NDUFB1//NDUFB2//NDUFB3//NDUFB4//NDUFB5//NDUFB6//NDUFB8//NDUFB9//NDUFB10//NDUFC1//NDUFC2//NDUFS1//NDUFS3//NDUFV1//NDUFS4//NDUFS5//NDUFA13//NDUFA12//AIFM2//NDUFAF2
GO:0008137	NADH dehydrogenase (ubiquinone) activity	Molecular function	29	39	5548	15711	2.10572	7.45619e-07	5.52823e-05	6.12748	0.00522711	NDUFS7//NDUFA1//NDUFA2//NDUFA4//NDUFA5//NDUFA7//NDUFA8//NDUFA10//NDUFAB1//NDUFB1//NDUFB2//NDUFB3//NDUFB4//NDUFB5//NDUFB6//NDUFB8//NDUFB9//NDUFB10//NDUFC1//NDUFC2//NDUFS1//NDUFS3//NDUFV1//NDUFS4//NDUFS5//NDUFA13//NDUFA12//AIFM2//NDUFAF2
GO:0050136	NADH dehydrogenase (quinone) activity	Molecular function	29	39	5548	15711	2.10572	7.45619e-07	5.52823e-05	6.12748	0.00522711	NDUFS7//NDUFA1//NDUFA2//NDUFA4//NDUFA5//NDUFA7//NDUFA8//NDUFA10//NDUFAB1//NDUFB1//NDUFB2//NDUFB3//NDUFB4//NDUFB5//NDUFB6//NDUFB8//NDUFB9//NDUFB10//NDUFC1//NDUFC2//NDUFS1//NDUFS3//NDUFV1//NDUFS4//NDUFS5//NDUFA13//NDUFA12//AIFM2//NDUFAF2
GO:0005198	structural molecule activity	Molecular function	274	615	5548	15711	1.26166	8.89273e-07	6.15377e-05	6.05096	0.0493872	MRPS31//MRPL28//MRPL3//RPL39L//MRPL52//MRPL10//MRPL55//RPS4Y2//RPL10L//RPL22L1//FAU//MRPL21//RPL36//MRPS18B//MRPL13//MRPL15//RPSA//RPL10A//MRPS16//MRPS18C//MRPL4//MRPS2//RPL26L1//MRPL27//MRPS17//MRPS33//MRPL16//MRPL20//MRPS18A//MRPS22//MRPL47//RPL3//RPL5//RPL6//RPL7A//RPL8//RPL9//RPL10//RPL11//RPL12//RPL13//RPL17//RPL18//RPL19//RPL21//RPL22//RPL23A//MRPL23//RPL24//RPL26//RPL27//RPL30//RPL29//RPL3…
GO:0016655	oxidoreductase activity, acting on NAD(P)H, quinone or similar compound as acceptor	Molecular function	36	53	5548	15711	1.92351	1.32648e-06	8.60553e-05	5.8773	0.00648882	CBR4//CRYZ//TP53I3//CRYZL1//NDUFS7//NDUFA1//NDUFA2//NDUFA4//NDUFA5//NDUFA7//NDUFA8//NDUFA10//NDUFAB1//NDUFB1//NDUFB2//NDUFB3//NDUFB4//NDUFB5//NDUFB6//NDUFB8//NDUFB9//NDUFB10//NDUFC1//NDUFC2//NDUFS1//NDUFS3//NDUFV1//NDUFS4//NDUFS5//NDUFA13//NDUFA12//AIFM2//NDUFAF2//AKR1C1//AKR1C3//CBR1
GO:0004842	ubiquitin-protein transferase activity	Molecular function	133	273	5548	15711	1.37961	3.07969e-06	0.000188042	5.51149	0.0239726	STUB1//UBE4B//UBOX5//PPIL2//PRPF19//UBE4A//RFFL//PARK2//RNF126//RFWD2//VHL//RNF34//TRIM13//TRAIP//MARCH6//ARIH2//ZER1//TRIM3//RBCK1//UBE2C//RNF139//RNF13//HECTD2//ZNF738//RC3H1//RNF38//DDB2//UBR1//NSMCE1//FANCF//RNF182//TRIM32//FBXO21//MYCBP2//FBXW11//MGRN1//NEDD4L//UBR4//MKRN1//PELI3//HECTD1//FBXO2//FBXO25//FBXO24//FBXO22//FBXO10//RNF11//UBE2S//RNF149//RNF180//TRIM59//UBE2T//MYLIP//UHRF1//ANAPC4…
GO:0051020	GTPase binding	Molecular function	105	210	5548	15711	1.41592	7.83678e-06	0.000451921	5.10586	0.0189257	IPO8//CSE1L//XPO7//RANGRF//NXT1//TNPO2//BIRC5//KPNB1//IPO5//IPO9//XPO5//RANBP10//RANBP1//RANBP2//IPO4//RANBP3//CIB1//RASGRP3//PLCE1//SPHK2//RIN1//CIT//DOCK11//DAPK3//DIAPH1//DAAM1//ARHGEF16//RHOH//DOCK10//ROCK1//INF2//CDC42BPB//NET1//CDC42EP2//TRIOBP//WHAMM//TNFAIP1//NDRG1//EHD1//CHM//CHML//EVI5L//RHOBTB3//RAB3GAP1//ERC1//EXPH5//DMXL2//RABGAP1//RAB3GAP2//GAS8//RABGEF1//NPC1L1//ANXA2//MOBP//MYO5B/…
GO:0031267	small GTPase binding	Molecular function	99	198	5548	15711	1.41592	1.40537e-05	0.000767778	4.85221	0.0178443	IPO8//CSE1L//XPO7//RANGRF//NXT1//TNPO2//BIRC5//KPNB1//IPO5//IPO9//XPO5//RANBP10//RANBP1//RANBP2//IPO4//RANBP3//CIB1//RASGRP3//PLCE1//SPHK2//RIN1//CIT//DOCK11//DAPK3//DIAPH1//DAAM1//ARHGEF16//RHOH//DOCK10//ROCK1//INF2//CDC42BPB//NET1//CDC42EP2//TRIOBP//WHAMM//TNFAIP1//NDRG1//EHD1//CHM//CHML//EVI5L//RHOBTB3//RAB3GAP1//ERC1//EXPH5//DMXL2//RABGAP1//RAB3GAP2//GAS8//RABGEF1//NPC1L1//ANXA2//MOBP//MYO5B/…
GO:0016651	oxidoreductase activity, acting on NAD(P)H	Molecular function	52	94	5548	15711	1.56654	5.5483e-05	0.00287957	4.25584	0.00937275	GMPR2//NDUFS7//NDUFS3//NDUFA13//CBR4//NNT//NDOR1//CYB5R4//CRYZ//TP53I3//CRYZL1//CYB5R3//CYB5R2//CYB5RL//TXNRD2//TXNRD3//TXNDC2//NDUFA1//NDUFA2//NDUFA4//NDUFA5//NDUFA7//NDUFA8//NDUFA10//NDUFAB1//NDUFB1//NDUFB2//NDUFB3//NDUFB4//NDUFB5//NDUFB6//NDUFB8//NDUFB9//NDUFB10//NDUFC1//NDUFC2//NDUFS1//NDUFV1//NDUFS4//NDUFS5//NDUFA12//AIFM2//NDUFAF2//DHDH//DUOX2//AIFM1//CYBB//NCF1//AKR1C1//AKR1C3//CBR1//ECSIT
GO:0017016	Ras GTPase binding	Molecular function	91	185	5548	15711	1.39295	6.71476e-05	0.00331901	4.17297	0.0164023	IPO8//CSE1L//XPO7//RANGRF//NXT1//TNPO2//BIRC5//KPNB1//IPO5//IPO9//XPO5//RANBP10//RANBP1//RANBP2//IPO4//RANBP3//CIT//DOCK11//DAPK3//DIAPH1//DAAM1//ARHGEF16//RHOH//DOCK10//ROCK1//INF2//CDC42BPB//NET1//CDC42EP2//TRIOBP//WHAMM//TNFAIP1//NDRG1//EHD1//CHM//CHML//EVI5L//RHOBTB3//RAB3GAP1//ERC1//EXPH5//DMXL2//RABGAP1//RAB3GAP2//GAS8//RABGEF1//NPC1L1//ANXA2//MOBP//MYO5B//ODF2//TBC1D7//ANKFY1//ATP6AP1//SYT…
GO:0032182	small conjugating protein binding	Molecular function	46	84	5548	15711	1.55076	0.0002009	0.00947881	3.69702	0.00829128	HDAC6//AGAP3//AGL//C1ORF86//EPS15//DNAJB2//UBXN1//RAD18//RAD23A//RAD23B//VCP//BRCC3//SHARPIN//DZIP3//PML//TOLLIP//TDG//HERC2//SIMC1//SOBP//RNF4//USP16//RBCK1//FAF1//CRY1//FAN1//TRIM32//FAF2//NUP62//DNAJC2//HSPB1//NBR1//PARK2//VPS36//TNFAIP3//TSG101//UCHL1//CXCR4//DYRK2//PER2//BCL10//TAB2//ZRANB1//OTUD7B//PARP10//IKBKG
GO:0000166	nucleotide binding	Molecular function	882	2286	5548	15711	1.0926	0.000234671	0.0105908	3.62954	0.158976	GRPEL1//AKT3//GNE//C8ORF44-SGK3//UBA2//ABCC5//ABCB6//ATP9A//ACTR1B//G3BP1//TNK2//DDX39A//CDK7//GPHN//CDK9//CSNK1E//DNAJA2//BCKDK//ABCA7//ABCA9//ABCA8//WARS2//NOD1//ATP8A1//TESK2//CCT7//CCT4//CCT2//MTHFS//SMC2//PAICS//CENPE//CAMKK2//PMVK//CCT6B//CCT8//KIF1C//PLK2//HSPH1//ADCY3//FASTK//EHD1//CLP1//SLC27A5//SLC27A2//KIF2C//PIM2//UBE2C//CHD3//KATNA1//CIT//MAP4K5//ABCB8//ADCY6//CHEK2//DDX20//ADCY7//HE…
GO:1901265	nucleoside phosphate binding	Molecular function	882	2287	5548	15711	1.09212	0.000250237	0.0108228	3.60165	0.158976	RBM12//RBM7//RBM5//ALYREF//HNRNPR//SYNCRIP//IGF2BP1//IGF2BP3//IGF2BP2//SRSF10//PPARGC1A//SRSF8//HNRNPA0//U2AF2//TDRD10//APOA1BP//RBM45//PPARGC1B//HINT3//CRY1//SREK1//HNRNPA1L2//RBFOX3//CSTF2//RBM33//ELAVL2//ELAVL4//R3HCC1//EWSR1//HNRNPA3//RBM24//PUF60//SCAF8//NCBP2//RBM34//PPRC1//CSTF2T//TARDBP//LEMD3//DAZAP1//PABPC1//R3HCC1L//HTATSF1//HDGF//HNRNPA1//HNRNPC//HNRNPH1//HNRNPH2//HNRNPH3//HSP90AA1//R…
GO:0016818	hydrolase activity, acting on acid anhydrides, in phosphorus-containing anhydrides	Molecular function	310	750	5548	15711	1.17049	0.000268046	0.0111293	3.57179	0.055876	MYO1B//MYH2//MYH8//MYO1D//MYO1E//MYO5B//MYO7A//MYH14//SETX//RAD54B//MCM3//ATRX//CHD8//RECQL//SUPV3L1//WRN//RECQL5//RFC1//DDX5//DDX6//DCTN2//KIF1C//MYL6B//KIF18B//MYO16//KIF3C//KIF5A//MYL6//MYO1C//MYO5C//KIF15//CGN//DYNLT3//DYNLT1//MYO19//CGNL1//DYNLL1//APPBP2//CENPE//KIF2C//KLC3//DNAH5//DYNC1H1//DYNC1I2//DNAH10//DNAH12//KIF6//KIF1B//KIF26A//KIF5B//DNAH3//DNAH7//BBS4//KLC2//SMC1A//DYNLRB2//DNAH17/…
GO:0016462	pyrophosphatase activity	Molecular function	309	748	5548	15711	1.16983	0.000286826	0.011451	3.54238	0.0556957	MYO1B//MYH2//MYH8//MYO1D//MYO1E//MYO5B//MYO7A//MYH14//SETX//RAD54B//MCM3//ATRX//CHD8//RECQL//SUPV3L1//WRN//RECQL5//RFC1//DDX5//DDX6//DCTN2//KIF1C//MYL6B//KIF18B//MYO16//KIF3C//KIF5A//MYL6//MYO1C//MYO5C//KIF15//CGN//DYNLT3//DYNLT1//MYO19//CGNL1//DYNLL1//APPBP2//CENPE//KIF2C//KLC3//DNAH5//DYNC1H1//DYNC1I2//DNAH10//DNAH12//KIF6//KIF1B//KIF26A//KIF5B//DNAH3//DNAH7//BBS4//KLC2//SMC1A//DYNLRB2//DNAH17/…
GO:0003713	transcription coactivator activity	Molecular function	129	285	5548	15711	1.28178	0.000299733	0.0115231	3.52327	0.0232516	CITED2//PSIP1//CREBBP//MEF2A//PITX2//POU3F2//SMARCA4//TFAP2A//JADE1//NCOA1//CREM//CRTC2//CRTC1//ICMT//TADA3//PPARGC1A//PPARGC1B//NCOA7//FGF2//NCOA6//MED4//CCAR1//PRKCB//TRERF1//ENY2//PUS1//ZMIZ2//HELZ2//MED30//MED14//THRAP3//MED13//NR1H3//PQBP1//CDK7//HTATIP2//USP16//SUB1//COPS5//PARK7//IL31RA//JMY//CTNNB1//CITED4//DDX5//ASXL1//E4F1//FHL2//SNW1//TRIM32//ARL2BP//VGLL2//GABPA//WWTR1//HINFP//GATA4//…
GO:0003712	transcription cofactor activity	Molecular function	214	502	5548	15711	1.2072	0.000338536	0.0123821	3.4704	0.0385725	PPARGC1A//PPARGC1B//MED19//MED4//MED11//MED9//TRERF1//MED22//TDG//TP53BP1//MED30//MED14//MED26//MED7//THRAP3//MED13//CITED2//PSIP1//CREBBP//MEF2A//PITX2//POU3F2//SMARCA4//TFAP2A//JADE1//NCOA1//N4BP2L2//ZMYND8//SIN3A//HDGF//NFIB//PHF12//RBBP8//TLE1//UXT//NR1H3//PQBP1//CDK7//TADA3//HTATIP2//USP16//SUB1//COPS5//PARK7//IL31RA//JMY//CTNNB1//CITED4//DDX5//ASXL1//E4F1//FHL2//SNW1//TRIM32//NCOA6//ARL2BP/…
GO:0016817	hydrolase activity, acting on acid anhydrides	Molecular function	311	755	5548	15711	1.16649	0.000345935	0.0123821	3.46101	0.0560562	MYO1B//MYH2//MYH8//MYO1D//MYO1E//MYO5B//MYO7A//MYH14//SETX//RAD54B//MCM3//ATRX//CHD8//RECQL//SUPV3L1//WRN//RECQL5//RFC1//DDX5//DDX6//DCTN2//KIF1C//MYL6B//KIF18B//MYO16//KIF3C//KIF5A//MYL6//MYO1C//MYO5C//KIF15//CGN//DYNLT3//DYNLT1//MYO19//CGNL1//DYNLL1//APPBP2//CENPE//KIF2C//KLC3//DNAH5//DYNC1H1//DYNC1I2//DNAH10//DNAH12//KIF6//KIF1B//KIF26A//KIF5B//DNAH3//DNAH7//BBS4//KLC2//SMC1A//DYNLRB2//DNAH17/…
GO:0061630	ubiquitin protein ligase activity	Molecular function	12	15	5548	15711	2.26547	0.000523107	0.0180995	3.28141	0.00216294	STUB1//UBE4B//UBOX5//PPIL2//PRPF19//UBE4A//RFFL//PARK2//RNF126//RFWD2//VHL//RNF34
GO:0031625	ubiquitin protein ligase binding	Molecular function	85	180	5548	15711	1.33725	0.000623736	0.0202324	3.205	0.0153208	TANK//WASH1//SCAMP3//ABI2//TRIB1//STUB1//TXNIP//PPARGC1A//TRIOBP//FAF1//CHEK2//RFFL//DLG3//EGFR//SPG20//CUL9//FAF2//MAGEA2B//GPR37//TRIB2//UBE2T//HIF1A//DNAJA1//HSPA5//SMAD6//SMAD7//MC1R//ATXN3//TRIM37//NEDD8//NFKBIA//SLC22A18//PARK2//PAX6//UBXN1//PDE4D//JKAMP//PIAS4//NLK//ATP6V0C//PML//POLR2A//TOLLIP//POU5F1//FANCL//FBXW7//RAD18//TRIB3//RB1//BCL2//RPA2//BID//PINK1//SUMO2//BRCA1//TRAF2//TSG101//U…
GO:0044389	small conjugating protein ligase binding	Molecular function	85	180	5548	15711	1.33725	0.000623736	0.0202324	3.205	0.0153208	TANK//WASH1//SCAMP3//ABI2//TRIB1//STUB1//TXNIP//PPARGC1A//TRIOBP//FAF1//CHEK2//RFFL//DLG3//EGFR//SPG20//CUL9//FAF2//MAGEA2B//GPR37//TRIB2//UBE2T//HIF1A//DNAJA1//HSPA5//SMAD6//SMAD7//MC1R//ATXN3//TRIM37//NEDD8//NFKBIA//SLC22A18//PARK2//PAX6//UBXN1//PDE4D//JKAMP//PIAS4//NLK//ATP6V0C//PML//POLR2A//TOLLIP//POU5F1//FANCL//FBXW7//RAD18//TRIB3//RB1//BCL2//RPA2//BID//PINK1//SUMO2//BRCA1//TRAF2//TSG101//U…
GO:0000989	transcription factor binding transcription factor activity	Molecular function	224	534	5548	15711	1.18788	0.000726534	0.0223133	3.13874	0.0403749	NACC2//GATA4//MAMSTR//HIF1A//PPARGC1A//PPARGC1B//MED19//MED4//MED11//MED9//TRERF1//MED22//TDG//TP53BP1//MED30//MED14//MED26//MED7//THRAP3//MED13//CITED2//PSIP1//CREBBP//MEF2A//PITX2//POU3F2//SMARCA4//TFAP2A//JADE1//NCOA1//N4BP2L2//ZMYND8//SIN3A//HDGF//NFIB//PHF12//RBBP8//TLE1//UXT//TAF1B//CREB1//ARNTL//NFE2L1//PITX1//MINA//SLC26A3//RAD54L2//SND1//MXD1//MAX//MEIS2//HES6//TFB2M//TFDP2//TMF1//TRRAP/…
GO:0005524	ATP binding	Molecular function	568	1450	5548	15711	1.1093	0.000738233	0.0223133	3.13181	0.102379	AKT3//GNE//C8ORF44-SGK3//UBA2//ABCC5//ABCB6//ATP9A//ACTR1B//G3BP1//TNK2//DDX39A//CDK7//GPHN//CDK9//CSNK1E//DNAJA2//BCKDK//ABCA7//ABCA9//ABCA8//WARS2//NOD1//ATP8A1//TESK2//CCT7//CCT4//CCT2//MTHFS//SMC2//PAICS//CENPE//CAMKK2//PMVK//CCT6B//CCT8//KIF1C//PLK2//HSPH1//ADCY3//FASTK//EHD1//CLP1//SLC27A5//SLC27A2//KIF2C//PIM2//UBE2C//CHD3//KATNA1//CIT//MAP4K5//ABCB8//ADCY6//CHEK2//DDX20//ADCY7//HELQ//NLRP…
GO:0001883	purine nucleoside binding	Molecular function	695	1795	5548	15711	1.09645	0.000775492	0.0223133	3.11042	0.12527	AKT3//GNE//C8ORF44-SGK3//UBA2//ABCC5//ABCB6//ATP9A//ACTR1B//G3BP1//TNK2//DDX39A//CDK7//GPHN//CDK9//CSNK1E//DNAJA2//BCKDK//ABCA7//ABCA9//ABCA8//WARS2//NOD1//ATP8A1//TESK2//CCT7//CCT4//CCT2//MTHFS//SMC2//PAICS//CENPE//CAMKK2//PMVK//CCT6B//CCT8//KIF1C//PLK2//HSPH1//ADCY3//FASTK//EHD1//CLP1//SLC27A5//SLC27A2//KIF2C//PIM2//UBE2C//CHD3//KATNA1//CIT//MAP4K5//ABCB8//ADCY6//CHEK2//DDX20//ADCY7//HELQ//NLRP…
GO:0001882	nucleoside binding	Molecular function	699	1806	5548	15711	1.09604	0.000781653	0.0223133	3.10699	0.125991	ADA//ADORA1//AKT3//GNE//C8ORF44-SGK3//UBA2//ABCC5//ABCB6//ATP9A//ACTR1B//G3BP1//TNK2//DDX39A//CDK7//GPHN//CDK9//CSNK1E//DNAJA2//BCKDK//ABCA7//ABCA9//ABCA8//WARS2//NOD1//ATP8A1//TESK2//CCT7//CCT4//CCT2//MTHFS//SMC2//PAICS//CENPE//CAMKK2//PMVK//CCT6B//CCT8//KIF1C//PLK2//HSPH1//ADCY3//FASTK//EHD1//CLP1//SLC27A5//SLC27A2//KIF2C//PIM2//UBE2C//CHD3//KATNA1//CIT//MAP4K5//ABCB8//ADCY6//CHEK2//DDX20//ADCY…
GO:0043130	ubiquitin binding	Molecular function	39	72	5548	15711	1.53391	0.000795367	0.0223133	3.09943	0.00702956	HDAC6//AGAP3//AGL//C1ORF86//EPS15//DNAJB2//UBXN1//RAD18//RAD23A//RAD23B//VCP//BRCC3//SHARPIN//DZIP3//TAB2//ZRANB1//OTUD7B//PARP10//IKBKG//USP16//RBCK1//FAF1//CRY1//FAN1//TRIM32//FAF2//NUP62//DNAJC2//HSPB1//NBR1//PARK2//VPS36//TNFAIP3//TSG101//UCHL1//CXCR4//DYRK2//PER2//BCL10
GO:0030554	adenyl nucleotide binding	Molecular function	587	1503	5548	15711	1.10598	0.000829789	0.0224693	3.08103	0.105804	GRPEL1//AKT3//GNE//C8ORF44-SGK3//UBA2//ABCC5//ABCB6//ATP9A//ACTR1B//G3BP1//TNK2//DDX39A//CDK7//GPHN//CDK9//CSNK1E//DNAJA2//BCKDK//ABCA7//ABCA9//ABCA8//WARS2//NOD1//ATP8A1//TESK2//CCT7//CCT4//CCT2//MTHFS//SMC2//PAICS//CENPE//CAMKK2//PMVK//CCT6B//CCT8//KIF1C//PLK2//HSPH1//ADCY3//FASTK//EHD1//CLP1//SLC27A5//SLC27A2//KIF2C//PIM2//UBE2C//CHD3//KATNA1//CIT//MAP4K5//ABCB8//ADCY6//CHEK2//DDX20//ADCY7//HE…
GO:0000988	protein binding transcription factor activity	Molecular function	225	538	5548	15711	1.18432	0.000857349	0.0224693	3.06684	0.0405552	CRY1//HIF1A//PER2//MTA2//NACC2//GATA4//MAMSTR//PPARGC1A//PPARGC1B//MED19//MED4//MED11//MED9//TRERF1//MED22//TDG//TP53BP1//MED30//MED14//MED26//MED7//THRAP3//MED13//CITED2//PSIP1//CREBBP//MEF2A//PITX2//POU3F2//SMARCA4//TFAP2A//JADE1//NCOA1//N4BP2L2//ZMYND8//SIN3A//HDGF//NFIB//PHF12//RBBP8//TLE1//UXT//TAF1B//CREB1//ARNTL//NFE2L1//PITX1//MINA//SLC26A3//RAD54L2//SND1//MXD1//MAX//MEIS2//HES6//TFB2M//T…
GO:0032559	adenyl ribonucleotide binding	Molecular function	580	1485	5548	15711	1.10604	0.000886893	0.0224693	3.05213	0.104542	AKT3//GNE//C8ORF44-SGK3//UBA2//ABCC5//ABCB6//ATP9A//ACTR1B//G3BP1//TNK2//DDX39A//CDK7//GPHN//CDK9//CSNK1E//DNAJA2//BCKDK//ABCA7//ABCA9//ABCA8//WARS2//NOD1//ATP8A1//TESK2//CCT7//CCT4//CCT2//MTHFS//SMC2//PAICS//CENPE//CAMKK2//PMVK//CCT6B//CCT8//KIF1C//PLK2//HSPH1//ADCY3//FASTK//EHD1//CLP1//SLC27A5//SLC27A2//KIF2C//PIM2//UBE2C//CHD3//KATNA1//CIT//MAP4K5//ABCB8//ADCY6//CHEK2//DDX20//ADCY7//HELQ//NLRP…
GO:0017111	nucleoside-triphosphatase activity	Molecular function	290	709	5548	15711	1.15829	0.000908467	0.0224693	3.04169	0.0522711	MYO1B//MYH2//MYH8//MYO1D//MYO1E//MYO5B//MYO7A//MYH14//SETX//RAD54B//MCM3//ATRX//CHD8//RECQL//SUPV3L1//WRN//RECQL5//RFC1//DDX5//DDX6//DCTN2//KIF1C//MYL6B//KIF18B//MYO16//KIF3C//KIF5A//MYL6//MYO1C//MYO5C//KIF15//CGN//DYNLT3//DYNLT1//MYO19//CGNL1//DYNLL1//APPBP2//CENPE//KIF2C//KLC3//DNAH5//DYNC1H1//DYNC1I2//DNAH10//DNAH12//KIF6//KIF1B//KIF26A//KIF5B//DNAH3//DNAH7//BBS4//KLC2//SMC1A//DYNLRB2//DNAH17/…
GO:0032550	purine ribonucleoside binding	Molecular function	693	1792	5548	15711	1.09512	0.000909164	0.0224693	3.04136	0.12491	AKT3//GNE//C8ORF44-SGK3//UBA2//ABCC5//ABCB6//ATP9A//ACTR1B//G3BP1//TNK2//DDX39A//CDK7//GPHN//CDK9//CSNK1E//DNAJA2//BCKDK//ABCA7//ABCA9//ABCA8//WARS2//NOD1//ATP8A1//TESK2//CCT7//CCT4//CCT2//MTHFS//SMC2//PAICS//CENPE//CAMKK2//PMVK//CCT6B//CCT8//KIF1C//PLK2//HSPH1//ADCY3//FASTK//EHD1//CLP1//SLC27A5//SLC27A2//KIF2C//PIM2//UBE2C//CHD3//KATNA1//CIT//MAP4K5//ABCB8//ADCY6//CHEK2//DDX20//ADCY7//HELQ//NLRP…
GO:0032549	ribonucleoside binding	Molecular function	694	1796	5548	15711	1.09426	0.000987322	0.0238335	3.00554	0.12509	AKT3//GNE//C8ORF44-SGK3//UBA2//ABCC5//ABCB6//ATP9A//ACTR1B//G3BP1//TNK2//DDX39A//CDK7//GPHN//CDK9//CSNK1E//DNAJA2//BCKDK//ABCA7//ABCA9//ABCA8//WARS2//NOD1//ATP8A1//TESK2//CCT7//CCT4//CCT2//MTHFS//SMC2//PAICS//CENPE//CAMKK2//PMVK//CCT6B//CCT8//KIF1C//PLK2//HSPH1//ADCY3//FASTK//EHD1//CLP1//SLC27A5//SLC27A2//KIF2C//PIM2//UBE2C//CHD3//KATNA1//CIT//MAP4K5//ABCB8//ADCY6//CHEK2//DDX20//ADCY7//HELQ//NLRP…
GO:0032553	ribonucleotide binding	Molecular function	709	1840	5548	15711	1.09118	0.00120473	0.0284207	2.91911	0.127794	AKT3//GNE//C8ORF44-SGK3//UBA2//ABCC5//ABCB6//ATP9A//ACTR1B//G3BP1//TNK2//DDX39A//CDK7//GPHN//CDK9//CSNK1E//DNAJA2//BCKDK//ABCA7//ABCA9//ABCA8//WARS2//NOD1//ATP8A1//TESK2//CCT7//CCT4//CCT2//MTHFS//SMC2//PAICS//CENPE//CAMKK2//PMVK//CCT6B//CCT8//KIF1C//PLK2//HSPH1//ADCY3//FASTK//EHD1//CLP1//SLC27A5//SLC27A2//KIF2C//PIM2//UBE2C//CHD3//KATNA1//CIT//MAP4K5//ABCB8//ADCY6//CHEK2//DDX20//ADCY7//HELQ//NLRP…
GO:0005085	guanyl-nucleotide exchange factor activity	Molecular function	88	191	5548	15711	1.30472	0.00131999	0.0304478	2.87943	0.0158616	ARFGEF2//ARFGEF1//IQSEC2//PSD3//GBF1//HERC1//CYTH3//CYTH1//IQSEC1//RCBTB2//SERGEF//RANBP10//ALS2//RASGRP4//ADRB1//RASGRP3//RAPGEF2//NET1//FGD4//ARHGEF19//DOCK11//FGD2//ARHGEF18//NGEF//PLEKHG4//PLEKHG3//ARHGEF26//TIAM2//ARHGEF16//ARHGEF37//ARHGEF3//EPS8L1//ARHGEF10L//DOCK10//ARHGEF40//FGD6//PLEKHG5//PREX1//BCR//EPS8L2//PLEKHG2//TIAM1//TRIO//OBSCN//FGD3//KALRN//ARHGEF10//ARHGEF17//RAB3IP//DENND5B//…
GO:0035639	purine ribonucleoside triphosphate binding	Molecular function	687	1783	5548	15711	1.09112	0.00144936	0.0327052	2.83882	0.123828	AKT3//GNE//C8ORF44-SGK3//UBA2//ABCC5//ABCB6//ATP9A//ACTR1B//G3BP1//TNK2//DDX39A//CDK7//GPHN//CDK9//CSNK1E//DNAJA2//BCKDK//ABCA7//ABCA9//ABCA8//WARS2//NOD1//ATP8A1//TESK2//CCT7//CCT4//CCT2//MTHFS//SMC2//PAICS//CENPE//CAMKK2//PMVK//CCT6B//CCT8//KIF1C//PLK2//HSPH1//ADCY3//FASTK//EHD1//CLP1//SLC27A5//SLC27A2//KIF2C//PIM2//UBE2C//CHD3//KATNA1//CIT//MAP4K5//ABCB8//ADCY6//CHEK2//DDX20//ADCY7//HELQ//NLRP…
GO:0016491	oxidoreductase activity	Molecular function	282	693	5548	15711	1.15235	0.00151536	0.033467	2.81948	0.0508291	SDHA//SDHC//DHCR24//HSD17B7//CBR3//PCYOX1L//AKR1B10//AKR1C3//ALDH4A1//NSDHL//HSD17B10//HADHB//HSD17B4//CRYL1//BDH2//HPD//HPDL//GMPR2//IMPDH1//IMPDH2//SORD//NDUFS7//NDUFS3//NDUFA13//CBR4//NNT//NDOR1//CYB5R4//CRYZ//TP53I3//CRYZL1//HAO1//UGDH//ACAD9//ACADSB//ACOX1//ACOXL//ACOX3//ALDH3A2//ALDH7A1//AKR1C1//AKR7A2//CYB5A//AKR7A3//SPR//ALOX5//BLVRA//BLVRB//DHRS2//CBR1//CAT//CPOX//RSAD1//CYB5R3//CYB5R2//…
GO:0005158	insulin receptor binding	Molecular function	20	32	5548	15711	1.76989	0.0015514	0.0335489	2.80928	0.0036049	FRS3//FRS2//DOK7//GRB10//IGF1//IGF1R//IRS1//ENPP1//PDPK1//PHIP//DOK4//LMBRD1//DOK5//PTPN1//SHC1//SNX1//DOK3//TLN2//SNX4//DOK2
GO:0032555	purine ribonucleotide binding	Molecular function	701	1824	5548	15711	1.08833	0.00172398	0.0365203	2.76347	0.126352	AKT3//GNE//C8ORF44-SGK3//UBA2//ABCC5//ABCB6//ATP9A//ACTR1B//G3BP1//TNK2//DDX39A//CDK7//GPHN//CDK9//CSNK1E//DNAJA2//BCKDK//ABCA7//ABCA9//ABCA8//WARS2//NOD1//ATP8A1//TESK2//CCT7//CCT4//CCT2//MTHFS//SMC2//PAICS//CENPE//CAMKK2//PMVK//CCT6B//CCT8//KIF1C//PLK2//HSPH1//ADCY3//FASTK//EHD1//CLP1//SLC27A5//SLC27A2//KIF2C//PIM2//UBE2C//CHD3//KATNA1//CIT//MAP4K5//ABCB8//ADCY6//CHEK2//DDX20//ADCY7//HELQ//NLRP…
GO:0017076	purine nucleotide binding	Molecular function	708	1844	5548	15711	1.08728	0.00181957	0.0377743	2.74003	0.127614	GRPEL1//AKT3//GNE//C8ORF44-SGK3//UBA2//ABCC5//ABCB6//ATP9A//ACTR1B//G3BP1//TNK2//DDX39A//CDK7//GPHN//CDK9//CSNK1E//DNAJA2//BCKDK//ABCA7//ABCA9//ABCA8//WARS2//NOD1//ATP8A1//TESK2//CCT7//CCT4//CCT2//MTHFS//SMC2//PAICS//CENPE//CAMKK2//PMVK//CCT6B//CCT8//KIF1C//PLK2//HSPH1//ADCY3//FASTK//EHD1//CLP1//SLC27A5//SLC27A2//KIF2C//PIM2//UBE2C//CHD3//KATNA1//CIT//MAP4K5//ABCB8//ADCY6//CHEK2//DDX20//ADCY7//HE…
GO:0043566	structure-specific DNA binding	Molecular function	105	236	5548	15711	1.25992	0.00208754	0.0424875	2.68037	0.0189257	MSH6//MSH2//RAD51D//XRCC3//RAD18//WRN//NEIL3//RECQL4//PIN4//AKAP8//CEBPG//JDP2//CRY1//CTNNB1//DDX11//EGFR//EGR1//STRA13//TARDBP//FOS//DDX58//XRCC6//HMGB2//HMGB3//APITD1//HES5//NFIB//NFKB1//YBX1//NTHL1//PAX6//HES2//TDP1//PURB//RAD51//RBMS1//RFC1//SAFB//SP1//SP3//STAT5B//ZEB1//TDG//TEF//ZNF148//CGGBP1//HNRNPDL//TERF1//ZBP1//TEN1//ALYREF//SUB1//SSBP4//ERCC4//RTF1//HNRNPA1//HNRNPK//HSPD1//MCM7//MLH1/…
GO:0015078	hydrogen ion transmembrane transporter activity	Molecular function	47	94	5548	15711	1.41592	0.00236297	0.0464813	2.62654	0.00847152	NNT//COX4I1//COX5B//COX6A1//COX6B1//COX6C//COX7A2//COX7B//COX7C//COX8A//COX11//CYB5A//COA6//NDUFA4//SURF1//COX4I2//COX5A//UQCR11//UQCRQ//UQCR10//UQCRC1//UQCRFS1//UQCRH//ATP6V1C1//ATP6V1E2//ATP4A//SLC9A6//SLC9A8//ATP5A1//ATP5D//ATP5E//ATP5F1//ATP6V0C//ATP6AP1//ATP5O//ATP6AP1L//ATP6V1A//TCIRG1//ATP5H//ATP5L//SLC36A1//ATP5L2//ATP5S//ATP6V0A4//ATP5G3//ATP5I//ATP6V0A1
GO:0016874	ligase activity	Molecular function	176	419	5548	15711	1.1895	0.00237332	0.0464813	2.62464	0.0317231	CTPS1//LIG1//GMPS//RTCA//RTCB//ACSS1//ACACA//ACACB//ADSS//ASS1//ASNS//PC//MCCC1//HLCS//CPS1//FPGS//MTHFD1L//LGSN//GCLC//GCLM//GSS//SLC27A2//PAICS//SUCLG1//AARS2//RARS2//RARS//CARS2//QARS//HARS2//HARS//IARS//IARS2//LARS2//KARS//MARS//SARS2//SARS//TARS//TARS2//WARS2//VARS2//VARS//TTL//SAE1//ACSF3//UBE2C//UBE2J2//UBE2S//UBE2T//UBE2J1//UBE2R2//UBE2Q1//BIRC6//UBE2O//UBE2Z//UBE2A//UBE2D2//UBE2D3//UBE2H…
GO:0016765	transferase activity, transferring alkyl or aryl (other than methyl) groups	Molecular function	28	51	5548	15711	1.55473	0.00323452	0.0589486	2.49019	0.00504686	PDSS2//FDPS//FDFT1//FNTB//GSTO2//HPGDS//GSTA2//GSTM1//GSTM3//GSTP1//GSTT2//GSTZ1//GSTK1//MGST2//GSTT2B//GSTO1//HMBS//MAT1A//UBIAD1//FNTA//PGGT1B//CHM//CHML//PTAR1//AGPS//MMAB//NANS//TRIT1
GO:0004129	cytochrome-c oxidase activity	Molecular function	16	25	5548	15711	1.81237	0.00323706	0.0589486	2.48985	0.00288392	COX4I1//COX5B//COX6A1//COX6B1//COX6C//COX7A2//COX7B//COX7C//COX8A//COX11//CYB5A//COA6//NDUFA4//SURF1//COX4I2//COX5A
GO:0015002	heme-copper terminal oxidase activity	Molecular function	16	25	5548	15711	1.81237	0.00323706	0.0589486	2.48985	0.00288392	COX4I1//COX5B//COX6A1//COX6B1//COX6C//COX7A2//COX7B//COX7C//COX8A//COX11//CYB5A//COA6//NDUFA4//SURF1//COX4I2//COX5A
GO:0016676	oxidoreductase activity, acting on a heme group of donors, oxygen as acceptor	Molecular function	16	25	5548	15711	1.81237	0.00323706	0.0589486	2.48985	0.00288392	COX4I1//COX5B//COX6A1//COX6B1//COX6C//COX7A2//COX7B//COX7C//COX8A//COX11//CYB5A//COA6//NDUFA4//SURF1//COX4I2//COX5A
GO:0008186	RNA-dependent ATPase activity	Molecular function	15	23	5548	15711	1.84685	0.00333228	0.0595035	2.47726	0.00270368	G3BP1//DDX20//DDX5//DHX8//SNRNP200//MOV10L1//DDX56//UPF1//SKIV2L//SUPV3L1//DDX54//DDX18//DDX23//EIF4A3//YTHDC2
GO:0004004	ATP-dependent RNA helicase activity	Molecular function	14	21	5548	15711	1.88789	0.00338218	0.0595035	2.4708	0.00252343	G3BP1//DDX20//DDX5//DHX8//SNRNP200//MOV10L1//DDX56//UPF1//SKIV2L//SUPV3L1//DDX54//DDX18//DDX23//EIF4A3
GO:0016853	isomerase activity	Molecular function	67	144	5548	15711	1.31759	0.00348222	0.0602425	2.45814	0.0120764	EBP//LSS//PPIF//CWC27//PPIH//FKBP9//FKBP2//FKBP3//PPWD1//PPIL2//NKTR//PPIL1//PIN1//PIN4//PPIA//PPIC//PPID//RANBP2//FKBP10//FKBPL//PPIAL4G//PPIG//PDIA5//ERP44//P4HB//TXNDC11//TMX3//TMX4//QSOX1//TXNDC2//TOP3B//TOP1MT//TOP3A//TOP2B//GALE//GALM//PGAM4//PGAM1//BPGM//ECI2//ECI1//MIF//GNPDA2//GPI//MPI//MCEE//PGM3//PMM1//HPGDS//GNE//HYI//RPUSD1//PUSL1//TRUB1//DKC1//RPUSD2//PUS7//PUS1//GSTZ1//FUOM//MRI1//…
GO:0003729	mRNA binding	Molecular function	53	110	5548	15711	1.36443	0.00360577	0.0606283	2.443	0.00955299	IGF2BP1//IGF2BP3//IGF2BP2//CRYZ//RC3H1//ELAVL2//ELAVL4//RBM24//LARP1//TARDBP//CPSF1//HNRNPC//YBX2//AUH//RBM38//FXR1//IREB2//ACO1//RARA//RPS14//G3BP1//RBM5//ADARB1//PARK7//EIF4A1//DHFRL1//FMR1//TDRD7//NANOS2//MECP2//LUC7L2//LUC7L3//RC3H2//LUC7L//PURB//RPS2//RPS3//RPS5//RPS26//SNRPC//SSB//ZFP36L1//C1QBP//TPR//TSN//TYMS//CALR//FYTTD1//KHSRP//MBD2//HNRNPLL//EIF4A3//RBM8A
GO:0017137	Rab GTPase binding	Molecular function	40	79	5548	15711	1.43384	0.00362135	0.0606283	2.44113	0.00720981	NDRG1//EHD1//CHM//CHML//EVI5L//RHOBTB3//RAB3GAP1//ERC1//EXPH5//DMXL2//RABGAP1//RAB3GAP2//GAS8//RABGEF1//NPC1L1//ANXA2//MOBP//MYO5B//ODF2//TBC1D7//ANKFY1//ATP6AP1//SYTL2//KIF16B//HACE1//ALS2//ZFYVE20//EVI5//MLPH//MICALL2//HPS6//ULK1//SYTL1//CCDC64//SYTL4//RAB11FIP3//RGP1//SGSM2//RABGAP1L//GOLGA5
GO:0016747	transferase activity, transferring acyl groups other than amino-acyl groups	Molecular function	87	195	5548	15711	1.26343	0.00434386	0.0707664	2.36212	0.0156813	AGPAT1//AGPAT2//MBOAT2//LCLAT1//AGPAT5//MOGAT3//ACAT1//ACAT2//ACAA2//ACAA1//HADHB//NAT2//CRAT//CPT2//DGAT1//SAT2//MCAT//OXSM//GPAT2//GPAM//NMT1//NMT2//TADA3//MGEA5//CREBBP//KAT2A//ELP4//TAF5L//ING3//ELP3//CSRP2BP//TAF1//TAF9//TAF12//KAT8//HAT1//NCOA1//KAT2B//SUPT7L//NAA20//NAA16//NAA60//NAA50//NAA10//NAA11//SPTLC1//SPTSSA//SPTLC3//SOAT1//NAT6//NAT10//SMARCE1//PLA2G15//GCAT//ELOVL5//HGSNAT//ZDHHC1…
GO:0008134	transcription factor binding	Molecular function	187	453	5548	15711	1.16899	0.00436325	0.0707664	2.36019	0.0337058	CREBBP//GSC//AR//MEF2A//NFATC1//PITX2//TBX3//TEAD3//XBP1//SPOP//MTDH//MTA2//ERCC4//CITED2//CREB1//CTNNB1//SIN3A//RB1//TP53BP1//SETD3//GATA6//GTF2A2//HDAC2//BBS4//RBBP8//SP1//TCF7L2//BBS10//MKKS//MTA1//RPTOR//HDGF//PHF12//RORA//PER2//RORC//BRF1//NACA2//NACA//YEATS2//TAF1//THRA//TAF1B//ARNT//ARNTL//ARNT2//TRIM32//MDFIC//NPM1//ACTB//SMARCA4//SMARCB1//PSIP1//DGKQ//GATA4//MEF2D//HDAC7//TAF9//TOB2//SNW…
GO:0003899	DNA-directed RNA polymerase activity	Molecular function	24	43	5548	15711	1.58056	0.00469619	0.0738582	2.32825	0.00432588	TWISTNB//POLR1A//ZNRD1//POLR1D//POLR2E//POLR2F//POLR2L//POLR1C//POLR2A//POLR2J//POLR3G//POLR3H//POLR3K//POLR3E//POLR3GL//PRIMPOL//POLA1//PRIM2//RPAP1//POLR2G//POLR2I//POLRMT//POLR1B//MED21
GO:0034062	RNA polymerase activity	Molecular function	24	43	5548	15711	1.58056	0.00469619	0.0738582	2.32825	0.00432588	TWISTNB//POLR1A//ZNRD1//POLR1D//POLR2E//POLR2F//POLR2L//POLR1C//POLR2A//POLR2J//POLR3G//POLR3H//POLR3K//POLR3E//POLR3GL//PRIMPOL//POLA1//PRIM2//RPAP1//POLR2G//POLR2I//POLRMT//POLR1B//MED21
GO:0035091	phosphatidylinositol binding	Molecular function	78	173	5548	15711	1.27678	0.00482015	0.0740543	2.31694	0.0140591	WDFY3//ZFYVE1//PLEKHA5//PLEKHA4//PLEKHA3//PICALM//EEA1//SCIN//SCARB1//ZFYVE16//SNAP91//RAB35//TIRAP//AMER1//DAB2//PLCB1//ANXA2//KCNJ2//MYO1B//SYTL2//PARD3//JPH2//TULP3//FERMT2//ARAP2//RACGAP1//KIF16B//ARAP3//OGT//IQGAP1//CYTH3//GAB2//ZFYVE26//WIPI2//VPS36//WIPI1//ZFYVE19//SNX3//MPPE1//GPAA1//PLEKHA1//NCF1//COL4A3BP//GOLPH3L//SNX11//ANKFY1//RNF34//C8ORF44-SGK3//NOXO1//MITD1//SNX13//ZCCHC14//PASK//…
GO:0019900	kinase binding	Molecular function	195	475	5548	15711	1.16254	0.00485134	0.0740543	2.31414	0.0351478	MAPK8IP3//GLRX3//LDB3//PRKCDBP//TIRAP//DACT3//DSP//GRK5//HSPB1//IRS1//ITGAV//MARCKS//DACT1//HDAC7//PKP2//PRKCB//PARD3//TDG//C1QBP//TOP2B//YWHAG//SLC22A8//PICK1//GSTP1//SPAG9//CD24//CCNO//CDKN2D//SLC12A7//HNRNPA0//FGFR1OP//FAF1//CEP250//ADCY6//CHEK2//STK11IP//RFFL//IL31RA//CRY1//CSPG4//TOM1L2//CTNNB1//CYLD//AP2A2//AP1B1//DPYSL2//DVL1//EEF1A1//EGFR//TPCN2//FOXO3//RAD54L2//CEP68//SASH1//NCS1//RICTOR…
GO:0008536	Ran GTPase binding	Molecular function	16	26	5548	15711	1.74267	0.00567571	0.0841626	2.24598	0.00288392	IPO8//CSE1L//XPO7//RANGRF//NXT1//TNPO2//BIRC5//KPNB1//IPO5//IPO9//XPO5//RANBP10//RANBP1//RANBP2//IPO4//RANBP3
GO:0016675	oxidoreductase activity, acting on a heme group of donors	Molecular function	16	26	5548	15711	1.74267	0.00567571	0.0841626	2.24598	0.00288392	COX4I1//COX5B//COX6A1//COX6B1//COX6C//COX7A2//COX7B//COX7C//COX8A//COX11//CYB5A//COA6//NDUFA4//SURF1//COX4I2//COX5A
GO:0044390	small protein conjugating enzyme binding	Molecular function	9	12	5548	15711	2.12387	0.00598694	0.0875274	2.22279	0.00162221	MARCH6//RASD2//RNF180//PARK2//TOLLIP//SIAH2//UBE2V1//ZMYM2//PARK7
GO:0070063	RNA polymerase binding	Molecular function	14	22	5548	15711	1.80207	0.00629429	0.0907426	2.20105	0.00252343	ZNF326//WAC//C14ORF166//SMYD2//UVSSA//SMYD3//RECQL5//ERBB2//SCAF8//WDHD1//PHRF1//YTHDC2//GSG1//PER2
GO:0030544	Hsp70 protein binding	Molecular function	13	20	5548	15711	1.84069	0.00652691	0.0928073	2.18529	0.00234319	CDKN1B//STUB1//METTL21A//SACS//DNAJC2//GPR37//DNAJB2//DNAJA1//DNAJB1//PARK2//C11ORF73//PPID//SNCA
GO:0008171	O-methyltransferase activity	Molecular function	11	16	5548	15711	1.94688	0.00666809	0.0935334	2.176	0.0019827	ICMT//LCMT1//PCMTD1//PCMTD2//COQ3//LRTOMT//ASMT//HENMT1//COMTD1//BCDIN3D//ASMTL
GO:0016787	hydrolase activity	Molecular function	869	2312	5548	15711	1.06439	0.00723028	0.100067	2.14084	0.156633	ERCC4//RBBP8//MYO1B//MYH2//MYH8//MYO1D//MYO1E//MYO5B//MYO7A//MYH14//POP4//POP1//DIS3L2//ISG20//EXOSC4//USB1//PAN2//TSEN15//TSEN34//NGLY1//PCNA//LARS2//IARS//PRORSD1P//IARS2//VARS2//VARS//SETX//RAD54B//MCM3//ATRX//CHD8//RECQL//SUPV3L1//WRN//RECQL5//RFC1//DDX5//DDX6//ADARB1//ZBP1//DCTN2//KIF1C//MYL6B//KIF18B//MYO16//KIF3C//KIF5A//MYL6//MYO1C//MYO5C//KIF15//CGN//DYNLT3//DYNLT1//MYO19//CGNL1//DYNLL1/…
GO:0048487	beta-tubulin binding	Molecular function	19	33	5548	15711	1.63045	0.00734518	0.10032	2.134	0.00342466	HDAC6//GABARAPL2//ARL8A//EMD//GABARAPL1//RACGAP1//HTT//PEX14//ARL8B//RANBP10//BBS4//RGS2//SNCB//SNCA//TBCD//IFT74//NDEL1//UXT//VAPB
GO:0009055	electron carrier activity	Molecular function	47	99	5548	15711	1.3444	0.00828495	0.111685	2.08171	0.00847152	COX4I1//COX5B//COX6A1//COX6B1//COX6C//COX7A2//COX7B//COX7C//COX8A//COX11//CYB5A//COA6//NDUFA4//SURF1//COX4I2//COX5A//CYC1//CYCS//GLRX3//UQCR11//FDX1L//TXNRD3//CYBB//ETFB//ETFDH//AKR7A3//DHDH//GLDC//GLRX//LOXL2//NCF2//NDUFS1//NDUFS3//NDUFA12//QDPR//SDHC//NCF1//TSTA3//UGDH//XDH//DEGS1//AKR7A2//HSD17B6//ALDH4A1//P4HA2//AIFM1//DHRS3
GO:0031072	heat shock protein binding	Molecular function	31	61	5548	15711	1.43913	0.00912312	0.121408	2.03986	0.0055876	CDKN1B//STUB1//METTL21A//SACS//DNAJC2//GPR37//DNAJB2//DNAJA1//DNAJB1//PARK2//C11ORF73//PPID//SNCA//HDAC6//AHR//HIF1A//ARNTL//NASP//NPAS2//UNC45A//DNAJB6//DNAJA2//TOMM34//FAF1//DMPK//NFKB1//NFKBIA//BCOR//DNAJA4//BAK1//TPR
GO:0031593	polyubiquitin binding	Molecular function	19	34	5548	15711	1.58249	0.0112041	0.147213	1.95062	0.00342466	C1ORF86//TAB2//ZRANB1//OTUD7B//PARP10//UBXN1//IKBKG//HDAC6//AGAP3//AGL//EPS15//DNAJB2//RAD18//RAD23A//RAD23B//VCP//BRCC3//SHARPIN//DZIP3
GO:0036094	small molecule binding	Molecular function	952	2552	5548	15711	1.05639	0.0115692	0.15011	1.9367	0.171593	RBM12//RBM7//RBM5//ALYREF//HNRNPR//SYNCRIP//IGF2BP1//IGF2BP3//IGF2BP2//SRSF10//PPARGC1A//SRSF8//HNRNPA0//U2AF2//TDRD10//APOA1BP//RBM45//PPARGC1B//HINT3//CRY1//SREK1//HNRNPA1L2//RBFOX3//CSTF2//RBM33//ELAVL2//ELAVL4//R3HCC1//EWSR1//HNRNPA3//RBM24//PUF60//SCAF8//NCBP2//RBM34//PPRC1//CSTF2T//TARDBP//LEMD3//DAZAP1//PABPC1//R3HCC1L//HTATSF1//HDGF//HNRNPA1//HNRNPC//HNRNPH1//HNRNPH2//HNRNPH3//HSP90AA1//R…
GO:0032403	protein complex binding	Molecular function	308	787	5548	15711	1.10826	0.012179	0.150871	1.91439	0.0555155	ZNF326//WAC//C14ORF166//SMYD2//UVSSA//SMYD3//RECQL5//IFNA4//FRS3//FRS2//DOK7//GRB10//IGF1//IGF1R//IRS1//ENPP1//PDPK1//PHIP//DOK4//LMBRD1//DOK5//PTPN1//SHC1//SNX1//DOK3//TLN2//SNX4//DOK2//GPNMB//CIB2//ADAMTS13//ADAMTS8//ADAMTS5//COL4A3//COL16A1//DAB2//S1PR3//EGFR//EMP2//ITGB1BP2//ANXA7//CYR61//ITGA6//ITGB5//LAMA5//LAMB1//LAMB2//ERBB2IP//PXN//TGFBI//TIMP2//TSPAN4//TNXB//UTRN//VTN//CALR//ADAM15//ITG…
GO:0019901	protein kinase binding	Molecular function	173	426	5548	15711	1.15002	0.012209	0.150871	1.91332	0.0311824	GLRX3//LDB3//PRKCDBP//TIRAP//DACT3//DSP//GRK5//HSPB1//IRS1//ITGAV//MARCKS//DACT1//HDAC7//PKP2//PRKCB//PARD3//TDG//C1QBP//TOP2B//YWHAG//SLC22A8//PICK1//MAPK8IP3//GSTP1//SPAG9//TRIB1//MAP3K11//PIN1//SASH1//MAPK9//MAP2K7//MAP2K4//TCF3//TGFBR2//TRAF2//DIXDC1//CDC42//GSK3A//KCNQ1//PRKAR1B//ANKRD2//BAD//RARA//PINK1//BCL10//PTK2B//NFATC1//TNIP1//NBR1//PTPRJ//TPR//MICALCL//CD24//CCNO//CDKN2D//SLC12A7//HN…
GO:0019843	rRNA binding	Molecular function	18	32	5548	15711	1.59291	0.0123181	0.150871	1.90946	0.00324441	RPL5//PTRF//EMG1//RPS4Y2//ANG//MRPS17//MRPL16//MRPL20//RPL8//RPL9//RPL11//RPL23A//RPL37//RPS9//RPS11//RPS18//MRPS6//ERI1
GO:0001054	RNA polymerase I activity	Molecular function	8	11	5548	15711	2.05951	0.0129627	0.150871	1.8873	0.00144196	TWISTNB//POLR1A//ZNRD1//POLR1D//POLR2E//POLR2F//POLR2L//POLR1C
GO:0031624	ubiquitin conjugating enzyme binding	Molecular function	8	11	5548	15711	2.05951	0.0129627	0.150871	1.8873	0.00144196	MARCH6//RASD2//RNF180//PARK2//TOLLIP//SIAH2//UBE2V1//ZMYM2
GO:0046933	proton-transporting ATP synthase activity, rotational mechanism	Molecular function	8	11	5548	15711	2.05951	0.0129627	0.150871	1.8873	0.00144196	ATP5A1//ATP5D//ATP5E//ATP5F1//ATP6V0C//ATP6AP1//ATP5O//ATP6AP1L
GO:0010485	H4 histone acetyltransferase activity	Molecular function	10	15	5548	15711	1.88789	0.0132894	0.150871	1.8765	0.00180245	WDR5//KANSL1//PHF20//KANSL2//KAT8//OGT//KAT2A//NAA60//NAA50//HAT1
GO:0042809	vitamin D receptor binding	Molecular function	10	15	5548	15711	1.88789	0.0132894	0.150871	1.8765	0.00180245	TOB2//SNW1//MED4//RXRA//TAF7//TAF11//MED30//MED14//THRAP3//MED13
GO:0043274	phospholipase binding	Molecular function	10	15	5548	15711	1.88789	0.0132894	0.150871	1.8765	0.00180245	DGKQ//PLA2R1//APOC2//LMNB1//PAFAH1B1//PDPK1//PRKCZ//SRSF3//SNCA//WAS
GO:0016779	nucleotidyltransferase activity	Molecular function	57	126	5548	15711	1.28107	0.0132896	0.150871	1.87649	0.010274	TWISTNB//POLR1A//ZNRD1//POLR1D//POLR2E//POLR2F//POLR2L//POLR1C//POLR2A//POLR2J//POLR3G//POLR3H//POLR3K//POLR3E//POLR3GL//DKC1//TEP1//MYBBP1A//POLD3//PAPD7//POLI//POLG2//PRIMPOL//POLL//POLM//POLE3//CHRAC1//POLA1//POLD1//POLG//POLH//POLE4//REV3L//PRIM2//RPAP1//POLR2G//POLR2I//POLRMT//POLR1B//MED21//UGP2//PCYT2//RNGTT//TAMM41//CDS2//PAPD4//PAPOLG//PAPSS1//TRNT1//THG1L//NANS//ZCCHC11//ZCCHC6//GPHN//G…
GO:0016888	endodeoxyribonuclease activity, producing 5'-phosphomonoesters	Molecular function	9	13	5548	15711	1.9605	0.013372	0.150871	1.8738	0.00162221	FAN1//SLX1A//SLX4//TATDN3//DNASE1L1//DNASE1L2//DNASE1L3//ENDOV//TATDN2
GO:0043175	RNA polymerase core enzyme binding	Molecular function	9	13	5548	15711	1.9605	0.013372	0.150871	1.8738	0.00162221	ZNF326//WAC//C14ORF166//SMYD2//UVSSA//SMYD3//RECQL5//ERBB2//SCAF8
GO:0016667	oxidoreductase activity, acting on a sulfur group of donors	Molecular function	24	46	5548	15711	1.47748	0.0139011	0.155155	1.85695	0.00432588	PCYOX1L//TXNRD2//TXNRD3//TXNDC2//MSRA//GLRX3//CHCHD4//GFER//GSTK1//TXN//TXNL1//CCS//COIL//GLRX//QSOX1//QSOX2//SRXN1//MSRB2//MSRB3//MSRB1//GSTO2//GSTO1//SQRDL//IFI30
GO:0005088	Ras guanyl-nucleotide exchange factor activity	Molecular function	56	124	5548	15711	1.27889	0.0145894	0.161104	1.83596	0.0100937	RCBTB2//SERGEF//RANBP10//ALS2//NET1//FGD4//ARHGEF19//DOCK11//FGD2//ARHGEF18//NGEF//PLEKHG4//PLEKHG3//ARHGEF26//TIAM2//ARHGEF16//ARHGEF37//ARHGEF3//EPS8L1//ARHGEF10L//DOCK10//ARHGEF40//FGD6//PLEKHG5//PREX1//BCR//EPS8L2//PLEKHG2//TIAM1//TRIO//OBSCN//FGD3//KALRN//ARHGEF10//ARHGEF17//RAPGEF2//RAB3IP//DENND5B//DENND6A//DENND3//RAB3GAP1//RAB3GAP2//RABGEF1//DENND4C//RAB3IL1//SBF1//SBF2//RGP1//DENND4B//V…
GO:0008092	cytoskeletal protein binding	Molecular function	287	734	5548	15711	1.10727	0.0158616	0.173309	1.79965	0.0517304	HDAC6//WASH1//ARPC1A//CFL2//GIPC1//WASF3//TMSB15A//DSTN//KLHL2//SYNPO//ADD2//ADD3//FGD4//WHAMM//CNN1//XIRP2//JMY//DBN1//DIAPH1//DMD//EMD//EPB41L1//DMTN//COBLL1//MSRB2//DAAM1//STK38L//FLII//SYNE2//FKBP15//SYNE1//COTL1//MACF1//KLHL3//FBXO25//ANG//GAS2L3//GSN//TMOD4//INPPL1//IPP//KCNMA1//ABLIM1//LSP1//MSN//MYBPC3//MYH2//MYLK//MYO1C//MYO1D//MYO5B//NF2//HOOK1//EVL//MSRB1//SNTG1//ALKBH4//EPS8L1//PPP1R9…
GO:0003697	single-stranded DNA binding	Molecular function	35	73	5548	15711	1.35773	0.0174912	0.187815	1.75718	0.00630858	OBFC1//TEN1//ALYREF//SUB1//DDX11//SSBP4//ERCC4//RTF1//HMGB2//HNRNPA1//HNRNPK//HSPD1//MCM7//MLH1//MSH2//YBX1//TDP2//POLR2G//NEIL3//TDP1//PURB//RAD23A//RAD23B//RAD51//RAD51D//RBMS1//RPA1//RPA2//RPA3//NABP1//SSBP1//CNBP//CTC1//LONP1//HNRNPDL
GO:0003690	double-stranded DNA binding	Molecular function	48	105	5548	15711	1.29455	0.0175511	0.187815	1.75569	0.00865177	MSH2//XRCC6//TERF1//MECP2//H2AFY//MSH6//TDG//MLH1//PCNA//UHRF1//AKAP8//CEBPG//JDP2//CRY1//CTNNB1//DDX11//EGFR//EGR1//STRA13//TARDBP//FOS//DDX58//HMGB2//HMGB3//APITD1//HES5//NFIB//NFKB1//YBX1//NTHL1//PAX6//PIN4//HES2//NEIL3//TDP1//PURB//RAD51//RBMS1//RFC1//SAFB//SP1//SP3//STAT5B//ZEB1//TEF//ZNF148//CGGBP1//HNRNPDL
GO:0043168	anion binding	Molecular function	942	2536	5548	15711	1.05189	0.01873	0.198385	1.72746	0.169791	ECI2//GCDH//HADHB//ALDH6A1//SOAT1//ACBD6//ACBD5//ITPR3//CD300A//GAS6//SYTL2//JPH2//SDPR//SCIN//SCARB1//IGF2R//RARA//NR2F2//NDUFAB1//ACOX1//SH3GLB1//AKT3//GNE//C8ORF44-SGK3//UBA2//ABCC5//ABCB6//ATP9A//ACTR1B//G3BP1//TNK2//DDX39A//CDK7//GPHN//CDK9//CSNK1E//DNAJA2//BCKDK//ABCA7//ABCA9//ABCA8//WARS2//NOD1//ATP8A1//TESK2//CCT7//CCT4//CCT2//MTHFS//SMC2//PAICS//CENPE//CAMKK2//PMVK//CCT6B//CCT8//KIF1C//P…
GO:0016859	cis-trans isomerase activity	Molecular function	21	40	5548	15711	1.48671	0.0190662	0.199906	1.71974	0.00378515	PPIF//CWC27//PPIH//FKBP9//FKBP2//FKBP3//PPWD1//PPIL2//NKTR//PPIL1//PIN1//PIN4//PPIA//PPIC//PPID//RANBP2//FKBP10//FKBPL//PPIAL4G//PPIG//GSTZ1
GO:0050699	WW domain binding	Molecular function	13	22	5548	15711	1.67335	0.0193545	0.200899	1.71322	0.00234319	TNK2//FAM189B//WBP1//NFE2//WBP5//SHISA5//ENAH//PMEPA1//NDFIP1//TRAF4//RAPGEF2//DAZAP2//CDC25C
GO:0051087	chaperone binding	Molecular function	29	59	5548	15711	1.39192	0.019747	0.202945	1.7045	0.00522711	DNAJB6//CDKN1B//DNAJA2//PFDN6//AHSA2//DNAJB5//SACS//TIMM9//HLA-B//DNAJB2//DNAJA1//HSPA5//BIRC5//HSPD1//HSPE1//DNAJB1//PARK2//DNAJA4//BAG1//BAK1//DNAJC1//SOD1//TBCA//TBCC//TBCD//TBCE//TSC1//GRPEL1//CALR
GO:0003755	peptidyl-prolyl cis-trans isomerase activity	Molecular function	20	38	5548	15711	1.49044	0.0212012	0.211605	1.67364	0.0036049	PPIF//CWC27//PPIH//FKBP9//FKBP2//FKBP3//PPWD1//PPIL2//NKTR//PPIL1//PIN1//PIN4//PPIA//PPIC//PPID//RANBP2//FKBP10//FKBPL//PPIAL4G//PPIG
GO:0050681	androgen receptor binding	Molecular function	20	38	5548	15711	1.49044	0.0212012	0.211605	1.67364	0.0036049	CDK7//PPARGC1A//PARK7//CTNNB1//DDX5//FHL2//KDM4C//WIPI1//PRKCB//RAN//RB1//RNF4//RNF6//SMARCA4//BRCA1//NCOA4//CALR//NRIP1//PIAS1//NCOA1
GO:0051539	4 iron, 4 sulfur cluster binding	Molecular function	20	38	5548	15711	1.49044	0.0212012	0.211605	1.67364	0.0036049	DDX11//ERCC2//ETFDH//IREB2//NDUFS7//MOCS1//NDUFS1//NDUFV1//ACO1//NTHL1//CDK5RAP1//RTEL1//POLA1//POLD1//PPAT//RSAD1//PRIM2//REV3L//EXO5//NUBPL
GO:0016772	transferase activity, transferring phosphorus-containing groups	Molecular function	347	901	5548	15711	1.09062	0.0214365	0.211915	1.66885	0.0625451	KCNH5//CNTLN//PPIP5K2//TWISTNB//POLR1A//ZNRD1//POLR1D//POLR2E//POLR2F//POLR2L//POLR1C//POLR2A//POLR2J//POLR3G//POLR3H//POLR3K//POLR3E//POLR3GL//PIK3C2B//DGKZ//DKC1//TEP1//PFKM//PFKP//PFKFB4//PTDSS2//MYBBP1A//POLD3//PAPD7//POLI//POLG2//PRIMPOL//POLL//POLM//POLE3//CHRAC1//POLA1//POLD1//POLG//POLH//POLE4//REV3L//PRIM2//RPAP1//POLR2G//POLR2I//POLRMT//POLR1B//MED21//DGKB//DGKQ//SPHK2//DGKD//SPHK1//GNP…
GO:0003724	RNA helicase activity	Molecular function	16	29	5548	15711	1.56239	0.0224163	0.21951	1.64944	0.00288392	G3BP1//DDX20//DDX5//DHX8//SNRNP200//MOV10L1//DDX56//UPF1//SKIV2L//SUPV3L1//DDX54//DDX18//DDX23//EIF4A3//DDX6//RAD54B
GO:0008168	methyltransferase activity	Molecular function	85	201	5548	15711	1.19754	0.0232962	0.225028	1.63271	0.0153208	TFB1M//TFB2M//ICMT//LCMT1//DNMT3B//MGMT//GCSH//COQ3//PNMT//PCMTD1//PCMTD2//TYMS//TRMT1//TRMT1L//NNMT//TPMT//HENMT1//COMTD1//BCDIN3D//ASMT//ASMTL//TARBP1//WDR4//METTL20//NTMT1//TRMT112//PRMT7//PRMT8//MTR//RRP8//LRTOMT//FBXO11//EHMT2//METTL21A//SMYD2//SETD6//METTL3//NSUN2//C7ORF60//ASH1L//SMYD3//WHSC1//KMT2D//DOT1L//PRDM6//SETDB1//TRMT2B//EZH2//SUZ12//EED//SUV420H2//WDR5//KMT2E//KMT2C//SETD3//ASH2L…
GO:0016209	antioxidant activity	Molecular function	32	67	5548	15711	1.35252	0.0238628	0.225028	1.62228	0.00576784	CAT//IYD//TPO//PARK7//HBA2//HBB//GPX8//DUOX2//PRDX1//PXDN//CLIC2//GPX6//GPX1//GSTZ1//GSTK1//MGST2//PRDX6//SOD1//SOD3//CCS//TXNRD2//TXNRD3//TXNDC2//PRDX4//SRXN1//LPO//GSTO2//GSTO1//UBIAD1//APOM//SEPW1//TP53INP1
GO:0016746	transferase activity, transferring acyl groups	Molecular function	98	235	5548	15711	1.18093	0.0238964	0.225028	1.62167	0.017664	EPB42//F13A1//TGM1//TGM2//GGCT//GGTLC1//AGPAT1//AGPAT2//MBOAT2//LCLAT1//AGPAT5//MOGAT3//SUCLG1//ACAT1//ACAT2//ACAA2//ACAA1//HADHB//NAT2//CRAT//CPT2//CS//DGAT1//SAT2//MCAT//OXSM//GPAT2//GPAM//NMT1//NMT2//TADA3//MGEA5//CREBBP//KAT2A//ELP4//TAF5L//ING3//ELP3//CSRP2BP//TAF1//TAF9//TAF12//KAT8//HAT1//NCOA1//KAT2B//SUPT7L//HMGCS1//NAA20//NAA16//NAA60//NAA50//NAA10//NAA11//SPTLC1//SPTSSA//SPTLC3//SOAT1/…
GO:0016741	transferase activity, transferring one-carbon groups	Molecular function	88	209	5548	15711	1.19235	0.0239769	0.225028	1.62021	0.0158616	TFB1M//TFB2M//ICMT//LCMT1//DNMT3B//MGMT//GCSH//SHMT2//COQ3//PNMT//ATIC//PCMTD1//PCMTD2//TYMS//TRMT1//TRMT1L//NNMT//TPMT//ALDH1L1//WBSCR22//SMYD4//METTL15//N6AMT2//METTL7A//ZCCHC4//FBLL1//METTL13//SETD4//TRMT10C//NDUFAF7//NSUN5//PRDM10//KIAA1456//PRDM12//PRDM1//METTL4//METTL12//METTL16//NDUFAF5//METTL25//TRMT10A//ECE2//HENMT1//COMTD1//BCDIN3D//ASMT//ASMTL//TARBP1//WDR4//METTL20//NTMT1//TRMT112//PR…
GO:0001056	RNA polymerase III activity	Molecular function	10	16	5548	15711	1.76989	0.0243249	0.225028	1.61395	0.00180245	POLR3G//POLR3H//POLR1D//POLR3K//POLR2E//POLR2F//POLR2L//POLR3E//POLR3GL//POLR1C
GO:0004697	protein kinase C activity	Molecular function	10	16	5548	15711	1.76989	0.0243249	0.225028	1.61395	0.00180245	PRKCA//CCL3//PRKCE//PRKD3//PKN3//PRKCB//PRKCI//PKN2//PRKD1//PRKCZ
GO:0005089	Rho guanyl-nucleotide exchange factor activity	Molecular function	36	77	5548	15711	1.32397	0.0250181	0.225028	1.60174	0.00648882	VAV3//DOCK2//ARHGEF4//EPS8L1//ALS2//EPS8L2//TIAM1//VAV1//NET1//FGD4//ARHGEF19//DOCK11//FGD2//ARHGEF18//NGEF//PLEKHG4//PLEKHG3//ARHGEF26//TIAM2//ARHGEF16//ARHGEF37//ARHGEF3//ARHGEF10L//DOCK10//ARHGEF40//FGD6//PLEKHG5//PREX1//BCR//PLEKHG2//TRIO//OBSCN//FGD3//KALRN//ARHGEF10//ARHGEF17
GO:0008135	translation factor activity, nucleic acid binding	Molecular function	38	82	5548	15711	1.31231	0.0253747	0.225028	1.5956	0.00684932	EIF1//EIF1B//EIF3M//COPS5//EIF1AX//EIF2S1//EIF2B1//EIF4A1//EIF4E//EIF4E3//EIF3L//TRMT6//EIF4H//DENR//EIF3A//EIF3B//EIF3C//EIF3D//EIF3H//EIF3I//EIF3J//EIF4G3//EIF2B3//EIF2B5//EIF4E2//TSFM//HBS1L//EEF1A1//EEF1A2//EEF1B2//EEF1D//EEF1G//EIF5A2//EFTUD1//ABTB1//GCN1L1//ABCF1//EEF2K
GO:0019903	protein phosphatase binding	Molecular function	42	92	5548	15711	1.29279	0.0257421	0.225028	1.58936	0.0075703	KCNQ1//STAU1//PPP1R9B//ATP2B4//PPP3CB//BAD//SOD1//CTTNBP2NL//BCL2//SPHK1//CDH2//CDKN1B//CSF1R//CTNNB1//DLG3//EGFR//ERBB2//MYO16//GRB2//ANAPC4//JAK3//KCNN4//MET//NEK2//PPP1R3C//PPP6R3//MAP2K7//PARD3//RPA2//PPP1R3G//STAT5A//STAT5B//STAT6//TRAF2//VCP//SKAP1//SNX3//IQGAP1//PPP1R3F//PSTPIP1//EIF2AK3//MVP
GO:0001965	G-protein alpha-subunit binding	Molecular function	9	14	5548	15711	1.82046	0.025798	0.225028	1.58841	0.00162221	RGS19//F2R//F2RL1//LPAR3//HTR2B//IGF1R//IGF2R//RIC8B//RGS4
GO:0004622	lysophospholipase activity	Molecular function	9	14	5548	15711	1.82046	0.025798	0.225028	1.58841	0.00162221	LYPLA1//MGLL//LYPLAL1//PLB1//PLA2G15//PLA2G4F//PNPLA7//PNPLA8//PLA2G4A
GO:0004659	prenyltransferase activity	Molecular function	9	14	5548	15711	1.82046	0.025798	0.225028	1.58841	0.00162221	FDPS//FDFT1//FNTB//FNTA//PGGT1B//CHM//CHML//PTAR1//UBIAD1
GO:0030515	snoRNA binding	Molecular function	9	14	5548	15711	1.82046	0.025798	0.225028	1.58841	0.00162221	ISG20//NOP56//NUDT4//NUDT5//NUDT1//NOP10//NHP2//NUDT16L1//NOP14
GO:0017048	Rho GTPase binding	Molecular function	31	65	5548	15711	1.35057	0.0264823	0.229072	1.57704	0.0055876	NET1//CDC42EP2//TRIOBP//WHAMM//TNFAIP1//ABI2//RALBP1//DVL1//CYFIP1//SRGAP2//MAP3K11//NCF2//OCRL//BRK1//RCC2//HACE1//SOD1//RAB7A//IQGAP1//DOCK4//CIT//DOCK11//DAPK3//DIAPH1//DAAM1//ARHGEF16//RHOH//DOCK10//ROCK1//INF2//CDC42BPB
GO:0019104	DNA N-glycosylase activity	Molecular function	8	12	5548	15711	1.88789	0.0269143	0.229757	1.57002	0.00144196	PCNA//MPG//CCNO//UNG//TDG//MBD4//NTHL1//NEIL3
GO:0016887	ATPase activity	Molecular function	151	376	5548	15711	1.13725	0.0272263	0.229757	1.56501	0.027217	RFC1//TOP1MT//TOP2B//G3BP1//CHD3//DDX11//ERCC2//XRCC6//MCM7//RTEL1//RECQL//WRN//CHD1L//DDX20//DDX5//DHX8//SNRNP200//MOV10L1//DDX56//UPF1//SKIV2L//SUPV3L1//DDX54//DDX18//DDX23//EIF4A3//ATP7A//ATP9A//ATP8A1//ATP11C//ATP8A2//ATP8B1//LONRF2//LONRF3//LONP2//LONP1//ATP2A2//ATP2B4//ATP1B1//ATP1B3//DDX6//EIF4A1//DHX30//GTF2F2//DDX47//DDX27//TTF2//RECQL5//CDK7//BPTF//MSH6//GTF2H1//MNAT1//MSH2//SMARCAL1//C…
GO:0016634	oxidoreductase activity, acting on the CH-CH group of donors, oxygen as acceptor	Molecular function	7	10	5548	15711	1.98228	0.0273375	0.229757	1.56324	0.00126172	ACOX1//ACOXL//CPOX//RSAD1//DHODH//ACAA1//ACOX3
GO:0016866	intramolecular transferase activity	Molecular function	14	25	5548	15711	1.58583	0.0274469	0.229757	1.56151	0.00252343	LSS//PGAM4//PGAM1//BPGM//PGM3//PMM1//RPUSD1//PUSL1//TRUB1//DKC1//RPUSD2//PUS7//PUS1//GPI
GO:0031491	nucleosome binding	Molecular function	20	39	5548	15711	1.45222	0.029345	0.240288	1.53247	0.0036049	H3F3B//HDAC2//HMGN1//HMGN2//HNRNPC//MBD3//GATAD2B//RBBP4//ACTB//SMARCA4//SMARCB1//SMARCC2//SMARCE1//MBD2//MTA2//UHRF1//NOC2L//RNF4//SMARCA1//MUM1
GO:0051536	iron-sulfur cluster binding	Molecular function	30	63	5548	15711	1.34849	0.0293994	0.240288	1.53166	0.00540735	FDX1L//NDUFS1//CISD2//CISD1//UQCRFS1//XDH//DDX11//ERCC2//ETFDH//IREB2//NDUFS7//MOCS1//NDUFV1//ACO1//NTHL1//CDK5RAP1//RTEL1//POLA1//POLD1//PPAT//RSAD1//PRIM2//REV3L//EXO5//NUBPL//GLRX3//ISCA2//ISCU//ELP3//RPS3
GO:0051540	metal cluster binding	Molecular function	30	63	5548	15711	1.34849	0.0293994	0.240288	1.53166	0.00540735	GLRX3//ISCA2//ISCU//ELP3//RPS3//FDX1L//NDUFS1//CISD2//CISD1//UQCRFS1//XDH//DDX11//ERCC2//ETFDH//IREB2//NDUFS7//MOCS1//NDUFV1//ACO1//NTHL1//CDK5RAP1//RTEL1//POLA1//POLD1//PPAT//RSAD1//PRIM2//REV3L//EXO5//NUBPL
GO:0003924	GTPase activity	Molecular function	90	216	5548	15711	1.17993	0.0300263	0.243493	1.5225	0.0162221	ARL4C//ARFRP1//TUBA1B//TUBB3//RASL10A//GNA13//HBS1L//SEPT9//RAB10//EHD1//RAB32//RAB35//RAB31//RABL2B//AGAP3//ARL8A//DIRAS1//REM2//EEF1A1//EEF1A2//DNM1P46//RRAS2//MRAS//RHOQ//RASD2//GTPBP4//RAB38//DNM3//GBP3//GNA12//GNAI1//GNAI2//GNAI3//GNAL//GNAO1//GNAZ//GNB1//GNG10//GNG11//GNGT1//GNL1//RHOD//EHD2//RAB43//TUBB2B//ARL4D//ARF5//NUGGC//ARHGAP5//ARL2//ARL3//NUDT1//MX1//OPA1//TUBD1//TUBE1//RAB6B//RAB8…
GO:0003743	translation initiation factor activity	Molecular function	25	51	5548	15711	1.38815	0.0302607	0.243493	1.51912	0.00450613	EIF1//EIF1B//EIF3M//COPS5//EIF1AX//EIF2S1//EIF2B1//EIF4A1//EIF4E//EIF4E3//EIF3L//TRMT6//EIF4H//DENR//EIF3A//EIF3B//EIF3C//EIF3D//EIF3H//EIF3I//EIF3J//EIF4G3//EIF2B3//EIF2B5//EIF4E2
GO:0003887	DNA-directed DNA polymerase activity	Molecular function	16	30	5548	15711	1.51031	0.0325728	0.260081	1.48714	0.00288392	MYBBP1A//POLD3//PAPD7//POLI//POLG2//PRIMPOL//POLL//POLM//POLE3//CHRAC1//POLA1//POLD1//POLG//POLH//POLE4//REV3L
GO:0016879	ligase activity, forming carbon-nitrogen bonds	Molecular function	49	111	5548	15711	1.25009	0.0332673	0.261525	1.47798	0.00883201	CTPS1//GMPS//ADSS//ASS1//ASNS//ACACA//ACACB//PC//MCCC1//HLCS//CPS1//FPGS//MTHFD1L//LGSN//GCLC//GCLM//GSS//PAICS//TTL//UBE2C//UBE2J2//UBE2S//UBE2T//UBE2J1//UBE2R2//UBE2Q1//BIRC6//UBE2O//UBE2Z//UBE2A//UBE2D2//UBE2D3//UBE2H//UBE2V1//TRIM25//SYVN1//UBE2Q2//FAAH//RNF139//RBX1//PIAS4//SUMO1//PIAS1//MTHFS//HERC5//UBE2L6//CARNS1//TPGS1//UFL1
GO:0004298	threonine-type endopeptidase activity	Molecular function	12	21	5548	15711	1.61819	0.0335095	0.261525	1.47483	0.00216294	PSMA2//PSMA7//PSMB1//PSMB2//PSMB3//PSMB4//PSMB5//PSMB6//PSMB7//PSMB8//PSMB9//PSMB10
GO:0070003	threonine-type peptidase activity	Molecular function	12	21	5548	15711	1.61819	0.0335095	0.261525	1.47483	0.00216294	PSMA2//PSMA7//PSMB1//PSMB2//PSMB3//PSMB4//PSMB5//PSMB6//PSMB7//PSMB8//PSMB9//PSMB10
GO:0008276	protein methyltransferase activity	Molecular function	33	71	5548	15711	1.3162	0.0339358	0.262876	1.46934	0.00594809	ICMT//LCMT1//PCMTD1//PCMTD2//PRMT7//PRMT8//FBXO11//EHMT2//METTL21A//SMYD2//SETD6//ASH1L//SMYD3//WHSC1//KMT2D//DOT1L//PRDM6//SETDB1//EZH2//SUZ12//EED//SUV420H2//WDR5//KMT2E//KMT2C//SETD3//ASH2L//SETD1A//SETDB2//FBL//METTL20//NTMT1//TRMT112
GO:0004721	phosphoprotein phosphatase activity	Molecular function	71	168	5548	15711	1.19679	0.03606	0.273954	1.44297	0.0127974	PHLPP2//PPA2//PPP2R3B//CYCS//PDP1//PPEF1//PPM1B//PPP1R3C//PPP1R3D//PPP2R5D//PPP3CB//PPP6C//PPP1R15B//PPM1D//MTMR4//TIMM50//CAMK2G//PTPRU//PTPN21//PTPRT//DUSP12//PTPMT1//PTPDC1//MDP1//DUSP3//DUSP5//DUSP6//EYA1//PTPN20B//DUSP28//DUSP22//PTPN1//PTPN3//PTPN13//PTPRC//PTPRF//PTPRJ//PTPRK//PTPRM//MTMR14//TPTE//PTP4A1//UBASH3B//SSH2//RNGTT//MTMR1//MTMR2//DNAJC6//CDC25A//CDC25C//DUSP1//PTPN18//ACP1//PTPN…
GO:0031492	nucleosomal DNA binding	Molecular function	15	28	5548	15711	1.51705	0.0363131	0.273954	1.43994	0.00270368	H3F3B//HDAC2//HMGN1//HMGN2//HNRNPC//MBD3//GATAD2B//RBBP4//ACTB//SMARCA4//SMARCB1//SMARCC2//SMARCE1//MBD2//MTA2
GO:0048365	Rac GTPase binding	Molecular function	15	28	5548	15711	1.51705	0.0363131	0.273954	1.43994	0.00270368	ABI2//RALBP1//DVL1//CYFIP1//SRGAP2//MAP3K11//NCF2//OCRL//BRK1//RCC2//HACE1//SOD1//RAB7A//IQGAP1//DOCK4
GO:0005545	1-phosphatidylinositol binding	Molecular function	11	19	5548	15711	1.63948	0.0369495	0.273954	1.43239	0.0019827	WDFY3//ZFYVE1//PLEKHA5//PLEKHA4//PLEKHA3//PICALM//EEA1//SCIN//SCARB1//ZFYVE16//SNAP91
GO:0035035	histone acetyltransferase binding	Molecular function	11	19	5548	15711	1.63948	0.0369495	0.273954	1.43239	0.0019827	CITED2//EGR1//EPAS1//EID1//GLI3//HIF1A//MEF2A//MTF1//PAX6//SP1//TAF7
GO:0044769	ATPase activity, coupled to transmembrane movement of ions, rotational mechanism	Molecular function	11	19	5548	15711	1.63948	0.0369495	0.273954	1.43239	0.0019827	ATP5A1//ATP5D//ATP5E//ATP5F1//ATP6V0C//ATP6AP1//ATP5O//ATP6AP1L//ATP6V1A//ATP6V1C1//ATP6V1E2
GO:0004386	helicase activity	Molecular function	62	145	5548	15711	1.21085	0.0374089	0.274735	1.42703	0.0111752	SETX//RAD54B//MCM3//ATRX//CHD8//RECQL//SUPV3L1//WRN//RECQL5//DDX5//DDX6//G3BP1//CHD3//DDX11//ERCC2//XRCC6//MCM7//RTEL1//CHD1L//DDX20//DHX8//SNRNP200//MOV10L1//DDX56//UPF1//SKIV2L//DDX54//DDX18//DDX23//EIF4A3//EIF4A1//DHX30//GTF2F2//DDX47//DDX27//TTF2//PIF1//RECQL4//DDX39A//HELQ//TDRD9//RAD54L2//DICER1//SKIV2L2//DDX58//SMARCAL1//DDX19A//CHD7//DDX28//SMARCAD1//DHX37//FANCM//YTHDC2//SMARCA1//HLTF//S…
GO:0019205	nucleobase-containing compound kinase activity	Molecular function	23	47	5548	15711	1.38579	0.0375842	0.274735	1.42499	0.00414564	ADK//AK2//AK4//CMPK2//CMPK1//MAGI3//GUK1//MPP1//MPP2//CASK//TJP2//NME7//NME2//NME3//RP2//TK1//TK2//DTYMK//UCK1//NDUFA10//CLP1//AK3//NOL9
GO:0003684	damaged DNA binding	Molecular function	25	52	5548	15711	1.36146	0.0391634	0.284277	1.40712	0.00450613	MSH6//MSH2//POLI//DDB1//DDB2//ERCC4//FANCG//XRCC6//H2AFX//HMGB2//MPG//POLH//NEIL3//RAD18//RAD23A//RAD23B//RAD51//RBBP8//RPA1//RPA2//RPA3//RPS3//TDG//TP53BP1//XRCC1
GO:0004683	calmodulin-dependent protein kinase activity	Molecular function	14	26	5548	15711	1.52483	0.0405069	0.290987	1.39247	0.00252343	EEF2K//PHKA2//CAMKK2//DAPK3//PTK2B//DAPK2//MYLK//CAMK1D//CAMK1G//CAMK4//CAMK2G//CAMKK1//NEXN//MYLK3
GO:0003746	translation elongation factor activity	Molecular function	10	17	5548	15711	1.66578	0.0406485	0.290987	1.39096	0.00180245	TSFM//HBS1L//EEF1A1//EEF1A2//EEF1B2//EEF1D//EEF1G//EIF5A2//EFTUD1//ABTB1
GO:0005080	protein kinase C binding	Molecular function	22	45	5548	15711	1.38445	0.0419274	0.298087	1.3775	0.00396539	GLRX3//LDB3//PRKCDBP//TIRAP//DACT3//DSP//GRK5//HSPB1//IRS1//ITGAV//MARCKS//DACT1//HDAC7//PKP2//PRKCB//PARD3//TDG//C1QBP//TOP2B//YWHAG//SLC22A8//PICK1
GO:0000287	magnesium ion binding	Molecular function	77	185	5548	15711	1.17865	0.0430856	0.304237	1.36567	0.0138789	ATP9A//BPNT1//ATP8A1//ILVBL//NUDT5//NUDT3//TREX2//MAP3K8//ADSS//ENO3//EPHX2//ICK//FAN1//STK38L//SIK2//SIK3//NCS1//ALPP//HACL1//ABL2//PPA2//GCLC//HPGDS//ENDOV//ATP11C//GSS//MSH6//IDH1//FOXK2//IMPA1//MAST4//MSH2//ATP4A//OPA1//TDP2//NLK//ATP8A2//ZAK//ATP8B1//PGM3//MOV10L1//PPA1//PPM1B//THG1L//TESC//PI4K2A//ADCY10//MAP2K7//PRPSAP2//PRTFDC1//PSPH//AASDHPPT//RPS6KA2//RPS6KA3//S100P//LHPP//RRAGC//PINK1/…
GO:0016893	endonuclease activity, active with either ribo- or deoxyribonucleic acids and producing 5'-phosphomonoesters	Molecular function	19	38	5548	15711	1.41592	0.0442863	0.308142	1.35373	0.00342466	RNASEH2A//RNASEH2B//DICER1//DROSHA//MRPL44//POP7//POP4//RPP40//POP1//POP5//TATDN3//DNASE1L1//DNASE1L2//DNASE1L3//ENDOV//TATDN2//FAN1//SLX1A//SLX4
GO:0015929	hexosaminidase activity	Molecular function	9	15	5548	15711	1.6991	0.0445609	0.308142	1.35105	0.00162221	NAGPA//MGEA5//HYAL3//CD44//NAGLU//GM2A//HEXDC//HEXA//NAGA
GO:0016408	C-acyltransferase activity	Molecular function	9	15	5548	15711	1.6991	0.0445609	0.308142	1.35105	0.00162221	ACAT1//ACAT2//ACAA2//ACAA1//HADHB//SPTLC1//SPTSSA//SPTLC3//GCAT
GO:0016627	oxidoreductase activity, acting on the CH-CH group of donors	Molecular function	26	55	5548	15711	1.33868	0.0448261	0.308142	1.34847	0.00468637	SDHA//SDHC//DHCR24//ACAD9//ACADSB//ACOX1//ACOXL//ACOX3//BLVRA//BLVRB//CPOX//RSAD1//DHODH//GCDH//IVD//DECR2//ACAA1//LBR//BDH2//DUS3L//DUS1L//AKR1C1//DHDH//AKR1C3//DHCR7//TECRL
GO:0008080	N-acetyltransferase activity	Molecular function	36	80	5548	15711	1.27432	0.0461898	0.314107	1.33545	0.00648882	NAT2//SAT2//TADA3//MGEA5//CREBBP//KAT2A//ELP4//TAF5L//ING3//ELP3//CSRP2BP//TAF1//TAF9//TAF12//KAT8//HAT1//NCOA1//KAT2B//SUPT7L//NAA20//NAA16//NAA60//NAA50//NAA10//NAA11//HGSNAT//NAT8L//ATAT1//WDR5//KANSL1//PHF20//KANSL2//OGT//NAT6//NAT10//SMARCE1
GO:0042623	ATPase activity, coupled	Molecular function	106	262	5548	15711	1.1457	0.046299	0.314107	1.33443	0.019106	RFC1//TOP1MT//TOP2B//G3BP1//CHD3//DDX11//ERCC2//XRCC6//MCM7//RTEL1//RECQL//WRN//CHD1L//DDX20//DDX5//DHX8//SNRNP200//MOV10L1//DDX56//UPF1//SKIV2L//SUPV3L1//DDX54//DDX18//DDX23//EIF4A3//ATP7A//ATP9A//ATP8A1//ATP11C//ATP8A2//ATP8B1//LONRF2//LONRF3//LONP2//LONP1//ATP2A2//ATP2B4//ATP1B1//ATP1B3//DDX6//EIF4A1//DHX30//GTF2F2//DDX47//DDX27//TTF2//RECQL5//CDK7//BPTF//MSH6//GTF2H1//MNAT1//MSH2//SMARCAL1//C…
GO:0000979	RNA polymerase II core promoter sequence-specific DNA binding	Molecular function	21	43	5548	15711	1.38299	0.0468069	0.315491	1.32969	0.00378515	ZNF277//EGR1//FOS//GATA6//H3F3B//IRF7//SMAD1//MITF//MTF1//NFATC1//NFIL3//NR4A2//PAX6//SMYD3//SP1//SP3//STAT5A//STAT5B//STAT6//TFAP2A//NLRC5
GO:0030676	Rac guanyl-nucleotide exchange factor activity	Molecular function	8	13	5548	15711	1.74267	0.048582	0.325343	1.31352	0.00144196	VAV3//DOCK2//ARHGEF4//EPS8L1//ALS2//EPS8L2//TIAM1//VAV1
